# Supplementary material for: DNA methylation in AgRP neurons regulates voluntary exercise behavior in mice
Source: Nat Commun. 2019 Dec 2;10:5364. doi: 10.1038/s41467-019-13339-3 (PMC6889160; doi:10.1038/s41467-019-13339-3)
Supplement: Supplementary file 3 — Supplementary Data 1 [file 41467_2019_13339_MOESM3_ESM.xlsx]

## Sheet: Supplementary data 1
ID	chrom	start	end	length	nCG	meanMethy+/+	meanMethyF/F	diff.Methy	areaStat	overlap_promoter	overlap_3UTR	overlap_5UTR	overlap_exon	overlap_intergenic	overlap_intragenic	overlap_intron	overlap_cgi	overlap_p0enhancer	associated_gene	gene_desc
DMR36578	chr1	181211555	181212350	796	193	0.262808	0.155141	0.107668	798.252	1	0	0	0	1	0	0	1	1	Wdr26	WD repeat domain 26 (Wdr26), mRNA.
DMR34214	chr1	170255357	170255859	503	107	0.291482	0.16769	0.123791	487.091	1	0	0	1	1	1	0	1	0	NA	NA
DMR38852	chr1	191098366	191098821	456	97	0.109171	0.225542	-0.116371	-427.27	1	0	1	1	0	1	1	1	0	Batf3	basic leucine zipper transcription factor, ATF-like 3 (Batf3), mRNA.
DMR39680	chr1	195241572	195241955	384	65	0.103101	0.225017	-0.121916	-373.481	1	0	0	0	1	0	0	1	0	NA	NA
DMR9848	chr1	53296681	53297049	369	70	0.116471	0.281159	-0.164689	-366.878	1	0	1	1	1	1	0	1	1	Pms1	postmeiotic segregation increased 1 (S. cerevisiae) (Pms1), mRNA.
DMR14422	chr1	74303868	74304275	408	90	0.252851	0.376213	-0.123362	-320.942	1	0	1	1	0	1	0	1	0	Pnkd	paroxysmal nonkinesiogenic dyskinesia (Pnkd), transcript variant 3, mRNA.
DMR30388	chr1	153740110	153740609	500	73	0.158129	0.30879	-0.150661	-305.742	1	0	1	1	1	1	1	0	1	C230024C17Rik	RIKEN cDNA C230024C17 gene (C230024C17Rik), long non-coding RNA.
DMR18106	chr1	91179768	91180201	434	74	0.300284	0.178924	0.12136	280.861	1	0	1	1	1	1	1	0	0	Ramp1	receptor (calcitonin) activity modifying protein 1 (Ramp1), transcript variant 1, mRNA.
DMR12615	chr1	65886248	65886595	348	65	0.798952	0.643798	0.155155	250.071	0	0	0	0	1	0	0	0	0	NA	NA
DMR29968	chr1	152090379	152090619	241	54	0.269642	0.144778	0.124863	249.148	1	0	0	0	1	0	0	0	1	1700025G04Rik	RIKEN cDNA 1700025G04 gene (1700025G04Rik), mRNA.
DMR16589	chr1	84695694	84695917	224	63	0.284097	0.170679	0.113418	242.787	1	0	1	1	0	1	0	1	1	Dner	delta/notch-like EGF repeat containing (Dner), mRNA.
DMR35752	chr1	177257990	177258236	247	64	0.302702	0.197583	0.10512	225.887	1	0	1	1	1	1	1	1	1	NA	NA
DMR14567	chr1	74854828	74855029	202	50	0.22934	0.115826	0.113514	215.217	1	0	1	1	0	1	1	1	1	Cdk5r2	cyclin-dependent kinase 5, regulatory subunit 2 (p39) (Cdk5r2), mRNA.
DMR12527	chr1	65385116	65385380	265	50	0.746473	0.560488	0.185986	206.949	0	0	0	0	0	1	1	0	0	Pth2r	parathyroid hormone 2 receptor (Pth2r), mRNA.
DMR8059	chr1	43827315	43827479	165	47	0.243651	0.139872	0.103779	201.462	1	0	0	0	0	1	1	1	1	Uxs1	UDP-glucuronate decarboxylase 1 (Uxs1), mRNA.
DMR1889	chr1	13103795	13104659	865	51	0.309709	0.520682	-0.210973	-200.534	0	0	0	0	1	0	0	0	0	NA	NA
DMR28955	chr1	146804702	146806212	1511	47	0.590185	0.822193	-0.232008	-199.824	1	0	0	1	0	1	0	0	0	Brinp3	bone morphogenetic protein/retinoic acid inducible neural specific 3 (Brinp3), transcript variant 2, mRNA.
DMR35886	chr1	177871173	177871518	346	39	0.925575	0.744168	0.181406	184.695	0	0	0	0	0	1	1	0	0	NA	NA
DMR24443	chr1	125316902	125317306	405	47	0.943684	0.827197	0.116488	174.457	0	0	0	0	1	0	0	0	0	NA	NA
DMR5885	chr1	34236461	34236765	305	55	0.346354	0.502267	-0.155913	-170.032	0	0	1	1	0	1	1	0	0	Dst	dystonin (Dst), transcript variant 1, mRNA.
DMR14659	chr1	75360852	75361106	255	42	0.199039	0.33648	-0.137441	-168.574	1	0	0	1	0	1	1	1	0	Des	desmin (Des), mRNA.
DMR37388	chr1	184792932	184793493	562	52	0.516714	0.682789	-0.166075	-160.666	0	0	0	0	0	1	1	0	0	43160	mitochondrial amidoxime reducing component 1 (Marc1), mRNA.
DMR23017	chr1	118321639	118321952	314	43	0.131155	0.251881	-0.120727	-159.71	1	0	1	1	1	1	0	1	1	Nifk	nucleolar protein interacting with the FHA domain of MKI67 (Nifk), mRNA.
DMR29917	chr1	151864048	151864482	435	34	0.853577	0.640586	0.212991	159.462	0	0	0	0	0	1	1	0	0	NA	NA
DMR7574	chr1	41604683	41605197	515	33	0.584923	0.292778	0.292145	157.687	0	0	0	0	1	0	0	0	1	NA	NA
DMR20637	chr1	104993978	104994179	202	48	0.408814	0.290909	0.117904	157.372	0	0	0	1	0	1	0	1	0	Cdh20	cadherin 20 (Cdh20), mRNA.
DMR31146	chr1	157077412	157077674	263	53	0.800828	0.679933	0.120895	157.193	0	0	0	0	1	0	0	0	0	NA	NA
DMR35531	chr1	176275201	176275358	158	39	0.234321	0.13302	0.101301	155.754	1	0	1	1	1	1	0	1	0	Pld5	phospholipase D family, member 5 (Pld5), transcript variant 1, mRNA.
DMR5860	chr1	34121254	34121817	564	44	0.853021	0.701469	0.151552	152.782	0	0	0	1	0	1	1	0	0	Dst	dystonin (Dst), transcript variant 1, mRNA.
DMR24466	chr1	125435133	125435377	245	46	0.183437	0.312914	-0.129477	-149.289	1	0	1	1	0	1	1	1	1	Actr3	ARP3 actin-related protein 3 (Actr3), transcript variant 1, mRNA.
DMR35988	chr1	178634460	178635083	624	36	0.350091	0.558412	-0.208321	-144.409	1	0	0	0	0	1	1	0	0	Kif26b	kinesin family member 26B (Kif26b), mRNA.
DMR38778	chr1	190808691	190809152	462	36	0.526979	0.728813	-0.201833	-142.166	0	1	0	1	0	1	1	0	0	Rps6kc1	ribosomal protein S6 kinase polypeptide 1 (Rps6kc1), mRNA.
DMR17730	chr1	89714034	89714497	464	30	0.531739	0.267408	0.264331	139.625	0	0	0	0	0	1	1	0	0	Agap1	ArfGAP with GTPase domain, ankyrin repeat and PH domain 1 (Agap1), transcript variant 1, mRNA.
DMR13931	chr1	72226062	72226242	181	30	0.127817	0.230024	-0.102207	-138.263	1	0	0	1	1	1	0	1	1	NA	NA
DMR7396	chr1	40889603	40890064	462	37	0.722539	0.872193	-0.149654	-137.984	0	0	0	0	1	0	0	0	0	NA	NA
DMR26939	chr1	136375588	136375874	287	41	0.736449	0.860137	-0.123688	-137.662	0	0	0	0	1	0	0	0	0	NA	NA
DMR38311	chr1	188982806	188983111	306	37	0.801836	0.6499	0.151937	137.53	0	0	0	1	0	1	1	0	0	Kctd3	potassium channel tetramerisation domain containing 3 (Kctd3), mRNA.
DMR7271	chr1	40325848	40326156	309	36	0.176919	0.319631	-0.142711	-135.971	1	0	0	1	0	1	0	1	0	Il1rl2	interleukin 1 receptor-like 2 (Il1rl2), mRNA.
DMR280	chr1	4567325	4567605	281	41	0.91559	0.793599	0.121991	130.848	0	0	0	0	1	0	0	0	0	NA	NA
DMR31050	chr1	156666486	156666959	474	44	0.539589	0.693618	-0.154029	-130.292	0	1	0	1	0	1	1	0	0	Tor3a	torsin family 3, member A (Tor3a), mRNA.
DMR33230	chr1	166352402	166352729	328	37	0.948338	0.808252	0.140086	128.413	0	0	0	0	1	0	0	0	0	NA	NA
DMR35419	chr1	175887484	175887865	382	38	0.816075	0.678625	0.13745	127.691	0	0	0	1	0	1	1	0	0	Exo1	exonuclease 1 (Exo1), mRNA.
DMR25591	chr1	130811318	130811910	593	34	0.818851	0.63295	0.185901	126.14	0	0	0	1	0	1	1	0	0	Fcamr	Fc receptor, IgA, IgM, high affinity (Fcamr), transcript variant 1, mRNA.
DMR33532	chr1	167532990	167533715	726	40	0.685475	0.483257	0.202218	125.522	0	0	0	0	1	0	0	0	0	NA	NA
DMR8205	chr1	44608904	44609218	315	39	0.924314	0.813487	0.110827	124.794	0	0	0	0	0	1	1	0	0	Gulp1	GULP, engulfment adaptor PTB domain containing 1 (Gulp1), mRNA.
DMR36832	chr1	182276493	182276814	322	36	0.900911	0.783589	0.117322	123.913	0	1	0	1	0	1	0	0	0	Degs1	delta(4)-desaturase, sphingolipid 1 (Degs1), mRNA.
DMR34647	chr1	172318141	172318469	329	36	0.798444	0.643174	0.15527	123.815	0	0	0	1	0	1	1	0	0	Igsf8	immunoglobulin superfamily, member 8 (Igsf8), mRNA.
DMR38381	chr1	189209846	189210418	573	34	0.883265	0.730212	0.153053	123.184	1	1	0	1	0	1	1	0	0	Kcnk2	potassium channel, subfamily K, member 2 (Kcnk2), transcript variant 2, mRNA.
DMR34453	chr1	171280899	171281192	294	34	0.0877667	0.197092	-0.109325	-122.907	1	0	1	1	1	1	0	0	1	Ppox	protoporphyrinogen oxidase (Ppox), mRNA.
DMR38631	chr1	190313170	190313618	449	27	0.943275	0.757055	0.18622	122.823	0	0	0	0	1	0	0	0	0	NA	NA
DMR33737	chr1	168300094	168300777	684	39	0.276399	0.48558	-0.209181	-121.876	0	0	0	0	0	1	1	0	1	Pbx1	pre B cell leukemia homeobox 1 (Pbx1), transcript variant a, mRNA.
DMR34665	chr1	172405277	172405713	437	31	0.537636	0.76081	-0.223174	-121.42	0	0	0	0	1	0	0	0	0	NA	NA
DMR4016	chr1	24558685	24559315	631	32	0.850877	0.663073	0.187803	120.032	0	0	0	0	0	1	1	0	0	Col19a1	collagen, type XIX, alpha 1 (Col19a1), mRNA.
DMR27050	chr1	136730578	136731182	605	28	0.506889	0.783091	-0.276203	-119.135	0	0	0	0	1	0	0	0	0	NA	NA
DMR2636	chr1	16688458	16688776	319	34	0.0993286	0.227038	-0.127709	-117.77	1	0	1	1	0	1	1	0	1	AK040785	adult male aorta and vein cDNA, RIKEN full-length enriched library, clone:A530024N23 product:lymphocyte antigen 96, full insert sequence.
DMR30287	chr1	153332968	153333179	212	31	0.315063	0.183634	0.13143	117.751	1	0	0	0	1	0	0	1	1	Lamc1	laminin, gamma 1 (Lamc1), mRNA.
DMR32268	chr1	162008427	162009176	750	26	0.829641	0.546543	0.283098	115.819	0	0	0	0	0	1	1	0	0	Dnm3	dynamin 3 (Dnm3), transcript variant 1, mRNA.
DMR22442	chr1	115100350	115100650	301	31	0.935721	0.796872	0.138849	114.941	0	0	0	0	1	0	0	0	0	NA	NA
DMR36603	chr1	181353854	181354243	390	25	0.435302	0.66014	-0.224838	-114.77	1	0	0	0	0	1	1	0	1	Cnih3	cornichon family AMPA receptor auxiliary protein 3 (Cnih3), transcript variant 2, mRNA.
DMR7275	chr1	40362667	40363287	621	32	0.673881	0.463231	0.21065	114.291	0	0	0	1	0	1	1	0	0	Il1rl2	interleukin 1 receptor-like 2 (Il1rl2), mRNA.
DMR26972	chr1	136482346	136482605	260	30	0.93126	0.779767	0.151493	114.23	0	1	0	1	0	1	1	0	0	Kif14	kinesin family member 14 (Kif14), mRNA.
DMR18011	chr1	90821863	90822190	328	26	0.763311	0.528108	0.235203	113.151	0	0	0	1	0	1	0	0	0	Col6a3	collagen, type VI, alpha 3 (Col6a3), transcript variant 1, mRNA.
DMR37994	chr1	187606281	187606720	440	32	0.388674	0.569907	-0.181233	-113.026	1	0	0	0	1	0	0	0	0	NA	NA
DMR35513	chr1	176223325	176223683	359	28	0.557832	0.32657	0.231261	111.16	0	0	0	0	0	1	1	0	0	Pld5	phospholipase D family, member 5 (Pld5), transcript variant 1, mRNA.
DMR18592	chr1	93190932	93191469	538	29	0.474495	0.721678	-0.247183	-110.34	0	0	0	1	0	1	1	0	0	Crocc2	ciliary rootlet coiled-coil, rootletin family member 2 (Crocc2), mRNA.
DMR36765	chr1	182057411	182058033	623	27	0.774748	0.55325	0.221498	109.913	0	0	0	0	1	0	0	0	0	TRNA_Ser	transfer RNA Ser (anticodon GCT)
DMR36473	chr1	180812677	180812843	167	33	0.12232	0.226135	-0.103814	-109.844	1	0	1	1	0	1	1	1	1	H3f3a	H3 histone, family 3A (H3f3a), mRNA.
DMR36230	chr1	179766343	179766620	278	27	0.923867	0.739087	0.184779	109.804	0	0	0	0	0	1	1	0	0	Ahctf1	AT hook containing transcription factor 1 (Ahctf1), mRNA.
DMR33176	chr1	166157651	166158132	482	35	0.697828	0.52009	0.177738	109.525	0	0	0	1	0	1	1	0	0	Gpa33	glycoprotein A33 (transmembrane) (Gpa33), mRNA.
DMR32369	chr1	162457129	162457530	402	32	0.931007	0.787821	0.143186	108.317	0	0	0	0	0	1	1	0	0	Dnm3	dynamin 3 (Dnm3), transcript variant 1, mRNA.
DMR5817	chr1	33906989	33907162	174	28	0.108064	0.225336	-0.117272	-107.744	1	0	0	0	0	1	1	1	1	Bend6	BEN domain containing 6 (Bend6), transcript variant 1, mRNA.
DMR11070	chr1	58997305	58997584	280	28	0.919631	0.768689	0.150942	106.509	0	0	0	1	0	1	0	0	0	Stradb	STE20-related kinase adaptor beta (Stradb), mRNA.
DMR39125	chr1	192630465	192630760	296	27	0.93693	0.799932	0.136999	105.98	0	0	0	0	0	1	1	0	0	Hhat	hedgehog acyltransferase (Hhat), mRNA.
DMR18757	chr1	94174383	94174680	298	28	0.927395	0.790932	0.136462	104.271	0	0	0	0	1	0	0	0	0	NA	NA
DMR33000	chr1	165373865	165374547	683	24	0.652633	0.333445	0.319188	104.246	0	0	0	1	0	1	1	0	0	Dcaf6	DDB1 and CUL4 associated factor 6 (Dcaf6), mRNA.
DMR2525	chr1	16175692	16176141	450	26	0.930227	0.772067	0.15816	103.879	0	0	0	0	1	0	0	0	0	NA	NA
DMR17755	chr1	89807201	89807562	362	29	0.864472	0.718308	0.146163	102.054	0	0	0	0	0	1	1	0	0	Agap1	ArfGAP with GTPase domain, ankyrin repeat and PH domain 1 (Agap1), transcript variant 1, mRNA.
DMR13665	chr1	70986709	70986964	256	29	0.901078	0.724929	0.176149	101.483	0	0	0	0	1	0	0	0	0	NA	NA
DMR16954	chr1	86488211	86488531	321	24	0.114282	0.266141	-0.15186	-101.088	0	0	0	0	1	0	0	0	1	NA	NA
DMR11895	chr1	62910392	62911508	1117	31	0.61068	0.760876	-0.150196	-100.457	0	0	0	0	1	0	0	0	0	NA	NA
DMR38921	chr1	191397052	191397200	149	31	0.172856	0.28054	-0.107684	-99.7132	0	0	0	0	0	1	1	1	1	Ppp2r5a	protein phosphatase 2, regulatory subunit B', alpha (Ppp2r5a), mRNA.
DMR24400	chr1	125134672	125134974	303	29	0.914057	0.7431	0.170957	99.4432	0	0	0	0	1	0	0	0	0	NA	NA
DMR19463	chr1	98142520	98142678	159	29	0.93182	0.799823	0.131996	99.2153	0	0	0	0	0	1	1	0	0	1810006J02Rik	RIKEN cDNA 1810006J02 gene (1810006J02Rik), long non-coding RNA.
DMR15565	chr1	79672166	79672321	156	28	0.109486	0.228202	-0.118716	-98.2444	1	0	0	0	1	0	0	0	0	Ap1s3	adaptor-related protein complex AP-1, sigma 3 (Ap1s3), mRNA.
DMR36277	chr1	179917634	179917933	300	25	0.853403	0.663488	0.189915	98.0621	0	0	0	0	1	0	0	0	0	NA	NA
DMR32246	chr1	161896217	161896561	345	24	0.841856	0.60789	0.233966	97.7679	0	0	0	0	0	1	1	0	0	AK135878	in vitro fertilized eggs cDNA, RIKEN full-length enriched library, clone:7420432A09 product:unclassifiable, full insert sequence.
DMR7297	chr1	40498103	40498531	429	25	0.906386	0.752225	0.154161	97.7367	0	0	0	1	0	1	1	0	0	Il18r1	interleukin 18 receptor 1 (Il18r1), transcript variant 1, mRNA.
DMR32208	chr1	161746897	161747413	517	28	0.877892	0.715577	0.162315	97.1938	1	0	0	1	0	1	0	0	0	NA	NA
DMR12294	chr1	64440548	64440900	353	26	0.830506	0.616151	0.214356	96.9453	0	0	0	0	1	0	0	0	0	NA	NA
DMR22230	chr1	113903942	113904305	364	30	0.875142	0.720077	0.155065	96.7702	0	0	0	0	0	1	1	0	0	NA	NA
DMR27008	chr1	136590345	136590704	360	27	0.540605	0.343769	0.196836	96.5631	0	0	0	0	1	0	0	0	0	NA	NA
DMR36253	chr1	179856719	179857156	438	27	0.674208	0.481221	0.192987	95.4286	0	0	0	0	1	0	0	0	0	NA	NA
DMR18075	chr1	91064878	91065170	293	24	0.667206	0.872568	-0.205361	-95.1663	0	0	0	0	0	1	1	0	0	Lrrfip1	leucine rich repeat (in FLII) interacting protein 1 (Lrrfip1), transcript variant 1, mRNA.
DMR13442	chr1	69759605	69759917	313	26	0.530643	0.749569	-0.218926	-94.4684	0	0	0	0	1	0	0	0	0	NA	NA
DMR14665	chr1	75393344	75393769	426	28	0.617021	0.789962	-0.172942	-94.3218	0	0	0	0	0	1	1	0	1	Speg	SPEG complex locus (Speg), transcript variant 1, mRNA.
DMR33252	chr1	166429636	166430030	395	24	0.503614	0.25312	0.250493	94.2665	1	0	0	0	1	0	0	0	0	NA	NA
DMR38533	chr1	189890024	189890250	227	29	0.923785	0.816462	0.107323	93.9582	0	0	0	0	0	1	1	0	0	Smyd2	SET and MYND domain containing 2 (Smyd2), mRNA.
DMR6559	chr1	37473177	37473626	450	23	0.808417	0.534454	0.273963	93.8865	0	0	0	0	0	1	1	0	0	Mgat4a	mannoside acetylglucosaminyltransferase 4, isoenzyme A (Mgat4a), transcript variant 1, mRNA.
DMR37995	chr1	187607666	187607957	292	30	0.292401	0.434365	-0.141963	-93.2073	1	0	0	0	1	0	0	0	0	NA	NA
DMR6835	chr1	38591394	38591853	460	24	0.894626	0.686929	0.207697	92.7911	0	0	0	0	0	1	1	0	0	Aff3	AF4/FMR2 family, member 3 (Aff3), mRNA.
DMR25993	chr1	132546966	132547285	320	28	0.913313	0.789314	0.123999	91.9593	0	0	0	0	1	0	0	0	0	NA	NA
DMR17377	chr1	88400399	88400924	526	26	0.811434	0.635473	0.175961	91.8987	0	0	0	0	1	0	0	0	0	NA	NA
DMR37487	chr1	185201103	185201645	543	32	0.402892	0.609428	-0.206536	-91.8521	1	0	0	0	1	0	0	0	1	NA	NA
DMR38523	chr1	189840343	189840581	239	25	0.944735	0.83084	0.113895	91.7746	0	0	0	1	0	1	1	0	0	Ptpn14	protein tyrosine phosphatase, non-receptor type 14 (Ptpn14), mRNA.
DMR36975	chr1	182837909	182838230	322	26	0.812412	0.626352	0.186061	91.3205	0	0	0	0	0	1	1	0	0	Susd4	sushi domain containing 4 (Susd4), mRNA.
DMR38300	chr1	188938137	188938616	480	23	0.942025	0.773649	0.168375	91.2903	0	0	0	0	0	1	1	0	0	Ush2a	Usher syndrome 2A (autosomal recessive, mild) (Ush2a), mRNA.
DMR17880	chr1	90335515	90335995	481	27	0.620877	0.813538	-0.192661	-90.551	0	0	0	0	1	0	0	0	0	NA	NA
DMR31786	chr1	159816317	159816696	380	21	0.661325	0.867316	-0.205991	-90.1341	0	0	0	0	0	1	1	0	0	Tnr	tenascin R (Tnr), mRNA.
DMR8850	chr1	47969125	47969343	219	27	0.943033	0.835125	0.107907	90.1255	0	0	0	0	1	0	0	0	0	NA	NA
DMR33486	chr1	167365774	167366338	565	23	0.944632	0.76863	0.176001	89.4317	0	0	0	1	0	1	1	0	0	Aldh9a1	aldehyde dehydrogenase 9, subfamily A1 (Aldh9a1), mRNA.
DMR4168	chr1	25243552	25244032	481	27	0.927593	0.776211	0.151382	89.3391	0	0	0	0	0	1	1	0	0	Adgrb3	adhesion G protein-coupled receptor B3 (Adgrb3), mRNA.
DMR20040	chr1	101435959	101436287	329	20	0.907714	0.612253	0.295461	88.4684	0	0	0	0	1	0	0	0	0	NA	NA
DMR34685	chr1	172500209	172500361	153	26	0.15712	0.26393	-0.10681	-88.1054	1	0	1	1	0	1	1	1	1	Igsf9	immunoglobulin superfamily, member 9 (Igsf9), transcript variant 2, mRNA.
DMR21399	chr1	109136425	109136547	123	23	0.962172	0.858613	0.103559	87.7445	0	0	0	0	1	0	0	0	0	NA	NA
DMR6557	chr1	37470506	37470695	190	22	0.909218	0.73383	0.175388	86.6904	0	0	0	0	0	1	1	0	0	Mgat4a	mannoside acetylglucosaminyltransferase 4, isoenzyme A (Mgat4a), transcript variant 1, mRNA.
DMR27170	chr1	137325037	137325307	271	28	0.47727	0.300376	0.176894	86.5466	1	0	0	0	1	0	0	0	0	NA	NA
DMR23665	chr1	121053718	121054069	352	22	0.600947	0.81701	-0.216063	-86.2015	0	0	0	0	1	0	0	0	0	NA	NA
DMR25942	chr1	132330351	132330678	328	27	0.86632	0.730025	0.136296	85.6288	0	0	0	1	0	1	1	0	0	Nuak2	NUAK family, SNF1-like kinase, 2 (Nuak2), transcript variant B, mRNA.
DMR36649	chr1	181541900	181542026	127	20	0.929932	0.78005	0.149882	84.3923	0	0	0	0	1	0	0	0	0	NA	NA
DMR36955	chr1	182762001	182762057	57	24	0.856671	0.727209	0.129462	84.3574	1	0	0	0	1	0	0	0	0	NA	NA
DMR9522	chr1	51795164	51795504	341	25	0.717966	0.866236	-0.14827	-84.1599	0	0	0	1	0	1	1	0	0	Myo1b	myosin IB (Myo1b), transcript variant 1, mRNA.
DMR12286	chr1	64419588	64419898	311	20	0.878549	0.634818	0.243731	83.6523	0	0	0	0	1	0	0	0	0	NA	NA
DMR19009	chr1	95627184	95627773	590	22	0.794194	0.539007	0.255187	83.4248	0	1	0	1	0	1	0	0	0	St8sia4	ST8 alpha-N-acetyl-neuraminide alpha-2,8-sialyltransferase 4 (St8sia4), transcript variant 1, mRNA.
DMR34419	chr1	171119454	171119785	332	27	0.880619	0.729441	0.151178	83.4204	0	0	0	0	0	1	1	0	0	Cfap126	cilia and flagella associated protein 126 (Cfap126), mRNA.
DMR2834	chr1	17845223	17845357	135	24	0.933451	0.775879	0.157573	83.1839	0	0	0	0	1	0	0	0	0	NA	NA
DMR33156	chr1	166072398	166072683	286	21	0.714458	0.911554	-0.197096	-83.1751	0	0	0	0	1	0	0	0	0	NA	NA
DMR37104	chr1	183442030	183442531	502	24	0.183483	0.381126	-0.197642	-82.9228	0	0	0	0	1	0	0	0	0	NA	NA
DMR10915	chr1	58238218	58238565	348	18	0.905024	0.671872	0.233152	82.907	0	0	0	0	0	1	1	0	0	Aox4	aldehyde oxidase 4 (Aox4), mRNA.
DMR7813	chr1	42651660	42651902	243	24	0.938108	0.817262	0.120846	82.8292	1	0	0	1	0	1	1	0	0	NA	NA
DMR37991	chr1	187603866	187604230	365	26	0.7252	0.529638	0.195562	81.9202	0	0	0	0	1	0	0	0	0	NA	NA
DMR10275	chr1	55172224	55172502	279	24	0.516251	0.70991	-0.193659	-81.6852	0	0	0	0	0	1	1	0	0	Rftn2	raftlin family member 2 (Rftn2), mRNA.
DMR37394	chr1	184810036	184810287	252	20	0.804508	0.571365	0.233144	81.5837	1	0	0	0	0	1	1	0	0	43160	mitochondrial amidoxime reducing component 1 (Marc1), mRNA.
DMR34397	chr1	171049049	171049448	400	28	0.744385	0.57939	0.164996	81.5048	0	0	0	0	1	0	0	0	0	Fcgr3	Fc receptor, IgG, low affinity III (Fcgr3), mRNA.
DMR26290	chr1	133726468	133726772	305	18	0.667894	0.910268	-0.242374	-81.2548	1	0	0	1	0	1	1	0	0	Atp2b4	ATPase, Ca++ transporting, plasma membrane 4 (Atp2b4), transcript variant b, mRNA.
DMR27406	chr1	138504582	138504917	336	24	0.733823	0.881817	-0.147994	-81.081	0	0	0	0	0	1	1	0	0	Nek7	NIMA (never in mitosis gene a)-related expressed kinase 7 (Nek7), transcript variant 1, mRNA.
DMR11500	chr1	61150892	61151234	343	17	0.892052	0.597158	0.294895	80.8889	0	0	0	0	1	0	0	0	0	NA	NA
DMR38256	chr1	188725391	188725760	370	22	0.463706	0.687485	-0.223779	-80.6638	0	0	0	0	0	1	1	0	0	Ush2a	Usher syndrome 2A (autosomal recessive, mild) (Ush2a), mRNA.
DMR26210	chr1	133380366	133380793	428	25	0.775677	0.590395	0.185282	80.5931	0	0	0	0	1	0	0	0	0	Etnk2	ethanolamine kinase 2 (Etnk2), mRNA.
DMR7710	chr1	42334601	42334791	191	23	0.937193	0.81101	0.126183	80.2843	0	0	0	0	0	1	1	0	0	NA	NA
DMR38506	chr1	189716164	189716597	434	23	0.85877	0.695536	0.163234	80.2604	0	0	0	0	1	0	0	0	0	NA	NA
DMR33637	chr1	167942157	167942679	523	20	0.382703	0.671829	-0.289127	-79.8838	0	0	0	0	1	0	0	0	1	NA	NA
DMR11384	chr1	60378080	60378614	535	27	0.899573	0.744619	0.154954	79.6879	0	0	0	0	0	1	1	0	0	Cyp20a1	cytochrome P450, family 20, subfamily a, polypeptide 1 (Cyp20a1), transcript variant 1, mRNA.
DMR33194	chr1	166243642	166243904	263	12	0.379426	0.834481	-0.455055	-79.6384	0	0	0	0	1	0	0	0	0	NA	NA
DMR30650	chr1	154905646	154905751	106	22	0.9442	0.835983	0.108217	79.6369	0	0	0	0	1	0	0	0	0	NA	NA
DMR31123	chr1	156996955	156997269	315	21	0.823183	0.622836	0.200347	79.5022	0	0	0	0	0	1	1	0	1	NA	NA
DMR33183	chr1	166184932	166185307	376	26	0.781232	0.588525	0.192707	79.4362	0	0	0	0	1	0	0	0	0	NA	NA
DMR4336	chr1	25994879	25994987	109	25	0.91671	0.786523	0.130187	78.9574	1	0	0	0	1	0	0	0	0	NA	NA
DMR31011	chr1	156494928	156495395	468	22	0.714773	0.485166	0.229607	78.8562	0	0	0	0	1	0	0	0	0	NA	NA
DMR18218	chr1	91664571	91664912	342	25	0.890844	0.726868	0.163976	78.7411	0	0	0	0	1	0	0	0	0	NA	NA
DMR27171	chr1	137325479	137325760	282	20	0.641678	0.412145	0.229533	78.6175	1	0	0	1	0	1	0	0	0	NA	NA
DMR27302	chr1	137928123	137928442	320	26	0.418161	0.632263	-0.214102	-78.5839	1	0	0	1	0	1	0	0	1	AK076660	adult male testis cDNA, RIKEN full-length enriched library, clone:4930404L12 product:unclassifiable, full insert sequence.
DMR36793	chr1	182137257	182137460	204	29	0.457578	0.590723	-0.133145	-78.2486	0	0	0	0	1	0	0	0	0	NA	NA
DMR2956	chr1	18516806	18517054	249	26	0.945327	0.817693	0.127634	78.1719	0	0	0	0	1	0	0	0	0	NA	NA
DMR25850	chr1	131971429	131971825	397	19	0.568612	0.808945	-0.240333	-77.9521	0	0	0	0	0	1	1	0	0	Slc45a3	solute carrier family 45, member 3 (Slc45a3), transcript variant 2, mRNA.
DMR10180	chr1	54802567	54802971	405	26	0.528456	0.717563	-0.189107	-77.9149	0	0	0	0	0	1	1	0	0	Ankrd44	ankyrin repeat domain 44 (Ankrd44), mRNA.
DMR26287	chr1	133712290	133712748	459	23	0.728683	0.879165	-0.150481	-77.6183	0	0	0	0	0	1	1	0	0	Atp2b4	ATPase, Ca++ transporting, plasma membrane 4 (Atp2b4), transcript variant b, mRNA.
DMR28388	chr1	143745737	143746226	490	25	0.828655	0.659766	0.168889	77.4302	0	0	0	1	0	1	1	0	0	Glrx2	glutaredoxin 2 (thioltransferase) (Glrx2), transcript variant 1, mRNA.
DMR24680	chr1	126424948	126425240	293	26	0.927779	0.740294	0.187484	77.3219	0	0	0	0	0	1	1	0	0	Nckap5	NCK-associated protein 5 (Nckap5), transcript variant 1, mRNA.
DMR12457	chr1	65073175	65073393	219	24	0.655155	0.805042	-0.149887	-77.2556	1	0	0	1	0	1	0	0	0	Crygc	crystallin, gamma C (Crygc), transcript variant 1, mRNA.
DMR2025	chr1	13587410	13587724	315	24	0.655625	0.464135	0.19149	76.7808	1	0	0	0	0	1	1	0	0	Tram1	translocating chain-associating membrane protein 1 (Tram1), mRNA.
DMR23207	chr1	119079578	119079752	175	24	0.930683	0.81241	0.118272	76.6869	0	0	0	0	1	0	0	0	0	NA	NA
DMR33773	chr1	168430997	168431171	175	24	0.0932619	0.203302	-0.110041	-76.4599	1	0	0	0	0	1	1	0	1	Pbx1	pre B cell leukemia homeobox 1 (Pbx1), transcript variant a, mRNA.
DMR1139	chr1	9237043	9237476	434	20	0.340612	0.653415	-0.312804	-76.3536	0	0	0	0	0	1	1	0	0	Sntg1	syntrophin, gamma 1 (Sntg1), transcript variant 1, mRNA.
DMR34449	chr1	171269410	171269695	286	25	0.778261	0.617204	0.161057	76.1751	1	0	0	0	1	0	0	0	0	B4galt3	UDP-Gal:betaGlcNAc beta 1,4-galactosyltransferase, polypeptide 3 (B4galt3), mRNA.
DMR14481	chr1	74551067	74551487	421	23	0.844842	0.672382	0.172461	76.141	0	0	0	1	0	1	1	0	0	Plcd4	phospholipase C, delta 4 (Plcd4), transcript variant 1, mRNA.
DMR5834	chr1	33981650	33981965	316	16	0.93123	0.655776	0.275454	76.0085	1	0	0	0	0	1	1	0	0	Dst	dystonin (Dst), transcript variant 1, mRNA.
DMR36218	chr1	179705633	179705922	290	23	0.909204	0.755657	0.153547	75.802	0	0	0	1	0	1	1	0	0	NA	NA
DMR33242	chr1	166390511	166390691	181	23	0.909182	0.780374	0.128808	75.7168	0	0	0	0	0	1	1	0	0	Tada1	transcriptional adaptor 1 (Tada1), mRNA.
DMR13268	chr1	69054969	69055332	364	20	0.913775	0.725935	0.18784	74.9198	0	0	0	0	0	1	1	0	0	Erbb4	erb-b2 receptor tyrosine kinase 4 (Erbb4), mRNA.
DMR17639	chr1	89420510	89420876	367	21	0.614607	0.391574	0.223033	74.8332	0	0	0	0	1	0	0	0	0	NA	NA
DMR30196	chr1	152933937	152934196	260	23	0.757072	0.895346	-0.138274	-74.8234	1	0	0	0	1	0	0	0	0	NA	NA
DMR6803	chr1	38496994	38497395	402	22	0.647645	0.394651	0.252994	74.709	0	0	0	0	0	1	1	0	0	Aff3	AF4/FMR2 family, member 3 (Aff3), mRNA.
DMR26901	chr1	136233020	136233408	389	25	0.37336	0.555462	-0.182102	-74.5161	1	0	0	0	0	1	1	0	0	5730559C18Rik	RIKEN cDNA 5730559C18 gene (5730559C18Rik), mRNA.
DMR24751	chr1	126829137	126829633	497	22	0.722754	0.486047	0.236707	73.9308	1	0	0	0	0	1	1	0	0	Nckap5	NCK-associated protein 5 (Nckap5), transcript variant 1, mRNA.
DMR26384	chr1	134172964	134173495	532	19	0.548533	0.791812	-0.243279	-73.8403	0	0	0	0	1	0	0	0	0	NA	NA
DMR19422	chr1	98011527	98011941	415	23	0.897475	0.728349	0.169126	73.4531	0	0	0	0	0	1	1	0	0	Pam	peptidylglycine alpha-amidating monooxygenase (Pam), mRNA.
DMR21646	chr1	110499912	110500129	218	22	0.927632	0.781862	0.14577	73.2583	0	0	0	0	1	0	0	0	0	NA	NA
DMR26055	chr1	132799820	132800157	338	22	0.679251	0.845024	-0.165773	-73.1914	0	0	0	0	1	0	0	0	0	NA	NA
DMR36788	chr1	182132057	182132259	203	23	0.909482	0.7994	0.110082	72.8476	0	1	0	1	0	1	0	0	0	Srp9	signal recognition particle 9 (Srp9), mRNA.
DMR3541	chr1	21457405	21457734	330	24	0.754165	0.885971	-0.131805	-72.7635	1	1	0	1	0	1	1	0	0	Kcnq5	potassium voltage-gated channel, subfamily Q, member 5 (Kcnq5), transcript variant 3, mRNA.
DMR2662	chr1	16809263	16809493	231	20	0.950745	0.821592	0.129153	72.6944	0	0	0	0	1	0	0	0	0	NA	NA
DMR23737	chr1	121390821	121391200	380	19	0.490484	0.73746	-0.246976	-72.4453	0	0	0	0	1	0	0	0	0	NA	NA
DMR38408	chr1	189346517	189347112	596	26	0.865293	0.709297	0.155995	72.3421	0	0	0	1	0	1	1	0	0	NA	NA
DMR32201	chr1	161713085	161713385	301	22	0.784275	0.576539	0.207736	72.2473	1	0	0	0	1	0	0	0	0	NA	NA
DMR26585	chr1	134997288	134997522	235	24	0.889742	0.758417	0.131325	72.2208	0	0	0	0	0	1	1	0	0	Lgr6	leucine-rich repeat-containing G protein-coupled receptor 6 (Lgr6), mRNA.
DMR30062	chr1	152454161	152454742	582	22	0.883617	0.654076	0.229541	72.1605	0	0	0	0	0	1	1	0	0	Colgalt2	collagen beta(1-O)galactosyltransferase 2 (Colgalt2), mRNA.
DMR17748	chr1	89796353	89796619	267	20	0.851733	0.672542	0.179191	71.9695	0	0	0	0	0	1	1	0	0	Agap1	ArfGAP with GTPase domain, ankyrin repeat and PH domain 1 (Agap1), transcript variant 1, mRNA.
DMR38503	chr1	189696285	189696665	381	22	0.931133	0.786579	0.144555	71.8918	0	0	0	0	1	0	0	0	0	NA	NA
DMR37443	chr1	185025951	185026237	287	24	0.75967	0.598467	0.161203	71.7975	0	0	0	0	1	0	0	0	0	NA	NA
DMR30899	chr1	155833918	155834264	347	17	0.866866	0.663404	0.203462	71.7743	0	0	0	0	0	1	1	0	0	NA	NA
DMR26181	chr1	133279686	133280035	350	23	0.480597	0.674174	-0.193577	-71.5356	0	0	0	0	0	1	1	0	0	Plekha6	pleckstrin homology domain containing, family A member 6 (Plekha6), transcript variant 1, mRNA.
DMR20830	chr1	105973043	105973414	372	21	0.935503	0.757278	0.178225	71.3108	0	0	0	0	1	0	0	0	0	NA	NA
DMR23210	chr1	119097534	119097773	240	22	0.920691	0.757786	0.162905	71.2483	0	0	0	0	1	0	0	0	0	NA	NA
DMR16071	chr1	82284176	82284483	308	22	0.12765	0.294107	-0.166457	-71.1515	0	0	0	0	0	1	1	0	1	Irs1	insulin receptor substrate 1 (Irs1), mRNA.
DMR6338	chr1	36525868	36526116	249	20	0.871956	0.72314	0.148816	71.0015	1	1	0	1	0	1	0	0	0	Cnnm3	cyclin M3 (Cnnm3), transcript variant 1, mRNA.
DMR17729	chr1	89708167	89708424	258	16	0.275756	0.630457	-0.354701	-70.9868	0	0	0	0	0	1	1	0	0	Agap1	ArfGAP with GTPase domain, ankyrin repeat and PH domain 1 (Agap1), transcript variant 1, mRNA.
DMR13919	chr1	72163854	72164023	170	20	0.916066	0.803485	0.112581	70.7259	0	0	0	0	0	1	1	0	0	Mreg	melanoregulin (Mreg), mRNA.
DMR31776	chr1	159773305	159774017	713	32	0.660335	0.780083	-0.119748	-70.6776	0	0	1	1	0	1	1	0	0	Tnr	tenascin R (Tnr), mRNA.
DMR21221	chr1	107943426	107943501	76	23	0.707393	0.866498	-0.159105	-70.5751	0	0	0	0	0	1	1	0	0	D830032E09Rik	RIKEN cDNA D830032E09 gene (D830032E09Rik), transcript variant 1, long non-coding RNA.
DMR12264	chr1	64315700	64315925	226	23	0.940604	0.825684	0.11492	70.4695	0	0	0	0	1	0	0	0	0	NA	NA
DMR17818	chr1	90098100	90098383	284	20	0.929745	0.748203	0.181542	70.4638	0	0	0	0	0	1	1	0	0	Iqca	IQ motif containing with AAA domain (Iqca), mRNA.
DMR16842	chr1	86000206	86000769	564	24	0.639284	0.429801	0.209482	70.162	0	0	0	0	1	0	0	0	0	NA	NA
DMR36778	chr1	182086576	182087159	584	21	0.852354	0.658851	0.193503	70.0487	0	0	0	0	1	0	0	0	0	NA	NA
DMR25682	chr1	131137735	131137871	137	20	0.153343	0.28756	-0.134217	-70.039	1	0	0	0	0	1	1	1	1	Dyrk3	dual-specificity tyrosine-(Y)-phosphorylation regulated kinase 3 (Dyrk3), mRNA.
DMR24686	chr1	126451490	126451761	272	19	0.877312	0.674417	0.202895	69.8117	0	0	0	0	0	1	1	0	0	Nckap5	NCK-associated protein 5 (Nckap5), transcript variant 1, mRNA.
DMR11968	chr1	63261524	63261940	417	22	0.700259	0.521257	0.179001	69.805	0	0	0	0	1	0	0	0	0	Zdbf2	zinc finger, DBF-type containing 2 (Zdbf2), transcript variant 4, mRNA.
DMR38666	chr1	190409538	190409923	386	19	0.911896	0.733753	0.178143	69.6795	0	0	0	0	0	1	1	0	0	NA	NA
DMR5938	chr1	34509581	34510396	816	27	0.70155	0.506911	0.19464	69.6322	0	0	0	0	1	0	0	0	0	NA	NA
DMR11590	chr1	61578632	61579814	1183	24	0.620906	0.809213	-0.188308	-69.3944	0	0	0	0	1	0	0	0	0	NA	NA
DMR11559	chr1	61415951	61416363	413	22	0.786786	0.602505	0.184281	69.1671	0	0	0	0	1	0	0	0	0	NA	NA
DMR9938	chr1	53719511	53719787	277	21	0.942499	0.822752	0.119747	68.8468	0	0	0	0	1	0	0	0	0	NA	NA
DMR6501	chr1	37212760	37213215	456	22	0.904051	0.742189	0.161862	68.7296	1	0	0	0	1	0	0	0	0	NA	NA
DMR4162	chr1	25228271	25228544	274	20	0.0946183	0.22364	-0.129021	-68.7197	0	0	1	1	0	1	1	0	1	Adgrb3	adhesion G protein-coupled receptor B3 (Adgrb3), mRNA.
DMR11966	chr1	63259436	63259825	390	21	0.463823	0.663131	-0.199308	-68.4698	0	0	0	0	1	0	0	0	0	Zdbf2	zinc finger, DBF-type containing 2 (Zdbf2), transcript variant 4, mRNA.
DMR7858	chr1	42850961	42851182	222	20	0.0926957	0.206038	-0.113342	-68.4141	1	0	0	0	1	0	0	1	1	Mrps9	mitochondrial ribosomal protein S9 (Mrps9), mRNA.
DMR31266	chr1	157596491	157596717	227	23	0.921033	0.783656	0.137376	68.1458	1	0	0	1	0	1	0	0	0	NA	NA
DMR36175	chr1	179467919	179468144	226	20	0.929189	0.772926	0.156263	68.0283	0	0	0	0	0	1	1	0	0	Smyd3	SET and MYND domain containing 3 (Smyd3), mRNA.
DMR2682	chr1	16941367	16941597	231	18	0.931952	0.724644	0.207308	67.9353	0	0	0	0	0	1	1	0	0	NA	NA
DMR31436	chr1	158377773	158378127	355	17	0.911762	0.645453	0.26631	67.6612	1	0	0	1	0	1	0	0	0	Astn1	astrotactin 1 (Astn1), transcript variant 1, mRNA.
DMR34553	chr1	171774835	171775155	321	23	0.252726	0.416737	-0.164011	-67.6415	0	0	0	1	0	1	1	0	0	Slamf1	signaling lymphocytic activation molecule family member 1 (Slamf1), mRNA.
DMR11946	chr1	63213391	63213649	259	20	0.392564	0.613246	-0.220682	-67.3762	1	0	0	0	0	1	1	0	1	Gpr1	G protein-coupled receptor 1 (Gpr1), mRNA.
DMR32643	chr1	163724998	163725360	363	24	0.487193	0.288778	0.198416	67.3462	1	0	1	1	1	1	0	0	0	Mettl11b	methyltransferase like 11B (Mettl11b), mRNA.
DMR16686	chr1	85223372	85223572	201	16	0.927402	0.821534	0.105868	67.3179	0	0	0	0	0	1	1	0	0	C130026I21Rik	RIKEN cDNA C130026I21 gene, mRNA (cDNA clone MGC:8305 IMAGE:3593825), complete cds.
DMR27000	chr1	136570336	136570566	231	24	0.492726	0.645364	-0.152638	-67.2787	0	0	0	0	1	0	0	0	0	NA	NA
DMR27412	chr1	138521679	138522504	826	21	0.951143	0.747651	0.203493	67.2571	0	0	0	0	0	1	1	0	0	Nek7	NIMA (never in mitosis gene a)-related expressed kinase 7 (Nek7), transcript variant 1, mRNA.
DMR38594	chr1	190162010	190162213	204	16	0.881625	0.699982	0.181642	67.2227	0	0	0	1	0	1	0	0	0	Prox1	prospero homeobox 1 (Prox1), mRNA.
DMR38664	chr1	190403659	190404048	390	22	0.72333	0.544025	0.179305	67.2026	1	0	0	1	0	1	1	0	0	NA	NA
DMR25900	chr1	132191921	132192239	319	20	0.388818	0.209045	0.179773	67.1644	1	0	0	0	0	1	1	0	1	NA	NA
DMR14335	chr1	73959815	73960118	304	21	0.67736	0.839504	-0.162144	-67.1398	0	0	0	0	0	1	1	0	0	Tns1	tensin 1 (Tns1), transcript variant 1, mRNA.
DMR38390	chr1	189291227	189291550	324	17	0.61717	0.848405	-0.231235	-67.0654	0	0	0	0	0	1	1	0	0	Kcnk2	potassium channel, subfamily K, member 2 (Kcnk2), transcript variant 2, mRNA.
DMR32961	chr1	165184811	165185112	302	22	0.571941	0.759428	-0.187486	-67.0501	0	1	0	1	0	1	1	0	0	Sft2d2	SFT2 domain containing 2 (Sft2d2), mRNA.
DMR12811	chr1	66654285	66655643	1359	26	0.680449	0.557725	0.122724	66.9455	0	0	0	1	0	1	1	0	1	Unc80	unc-80, NALCN activator (Unc80), mRNA.
DMR18207	chr1	91611225	91611536	312	22	0.616121	0.437538	0.178583	66.893	1	0	0	1	1	1	0	0	0	NA	NA
DMR35050	chr1	174231902	174232054	153	12	0.942068	0.436849	0.50522	66.6796	0	0	0	0	0	1	1	0	0	Spta1	spectrin alpha, erythrocytic 1 (Spta1), mRNA.
DMR36571	chr1	181181361	181181619	259	19	0.927977	0.79024	0.137738	66.5495	0	1	0	1	0	1	1	0	0	Wdr26	WD repeat domain 26 (Wdr26), mRNA.
DMR27007	chr1	136588275	136588383	109	14	0.865108	0.510234	0.354874	66.3703	0	0	0	0	1	0	0	0	0	NA	NA
DMR38760	chr1	190737863	190738262	400	21	0.820036	0.672787	0.147249	66.2966	0	0	0	0	0	1	1	0	0	NA	NA
DMR7838	chr1	42741731	42742014	284	25	0.626685	0.456684	0.170001	66.2211	0	0	0	0	0	1	1	0	0	NA	NA
DMR6286	chr1	36299249	36299665	417	25	0.715872	0.550271	0.165601	66.1719	0	0	0	0	1	0	0	0	0	NA	NA
DMR14574	chr1	74891697	74892003	307	19	0.164675	0.389034	-0.22436	-65.8445	1	1	0	1	0	1	0	0	0	Cryba2	crystallin, beta A2 (Cryba2), mRNA.
DMR11785	chr1	62479561	62479717	157	17	0.818479	0.53076	0.28772	65.8091	0	0	0	1	0	1	0	0	0	Pard3b	par-3 family cell polarity regulator beta (Pard3b), mRNA.
DMR16969	chr1	86595832	86595908	77	21	0.908499	0.803244	0.105254	65.6835	0	0	0	0	0	1	1	0	0	Cops7b	COP9 signalosome subunit 7B (Cops7b), mRNA.
DMR34627	chr1	172237580	172237897	318	18	0.827407	0.612648	0.214759	65.4958	1	0	0	0	0	1	1	0	0	Atp1a4	ATPase, Na+/K+ transporting, alpha 4 polypeptide (Atp1a4), mRNA.
DMR25973	chr1	132453146	132453615	470	21	0.935289	0.762867	0.172422	65.4497	0	0	0	1	0	1	1	0	0	Dstyk	dual serine/threonine and tyrosine protein kinase (Dstyk), mRNA.
DMR12837	chr1	66820282	66820455	174	15	0.856386	0.589841	0.266545	65.382	0	0	0	0	1	0	0	0	0	NA	NA
DMR17127	chr1	87299472	87300074	603	18	0.940042	0.740526	0.199516	65.2029	0	0	0	0	0	1	1	0	0	Efhd1	EF hand domain containing 1 (Efhd1), mRNA.
DMR34196	chr1	170114290	170114597	308	21	0.883551	0.743394	0.140157	65.1851	0	0	0	0	1	0	0	0	0	NA	NA
DMR26611	chr1	135139139	135139489	351	20	0.918889	0.771931	0.146957	65.0574	0	0	0	1	0	1	0	0	0	Ptpn7	protein tyrosine phosphatase, non-receptor type 7 (Ptpn7), mRNA.
DMR16417	chr1	83989030	83989221	192	16	0.959783	0.607784	0.351999	65.0505	0	0	0	0	1	0	0	0	0	NA	NA
DMR25232	chr1	128909793	128910049	257	14	0.566877	0.872763	-0.305885	-65.05	0	0	0	0	1	0	0	0	0	NA	NA
DMR6581	chr1	37542429	37542973	545	20	0.84107	0.635121	0.205949	65.0377	1	0	0	0	1	0	0	0	0	Mgat4a	mannoside acetylglucosaminyltransferase 4, isoenzyme A (Mgat4a), transcript variant 1, mRNA.
DMR25239	chr1	128984631	128984941	311	22	0.871171	0.719412	0.151759	65.0133	0	0	0	0	1	0	0	0	0	NA	NA
DMR30619	chr1	154791790	154792097	308	22	0.540339	0.722929	-0.18259	-65.0002	0	0	0	0	0	1	1	0	1	NA	NA
DMR29834	chr1	151551000	151551271	272	22	0.369206	0.21475	0.154456	64.8403	1	0	0	0	1	0	0	0	0	NA	NA
DMR16786	chr1	85728277	85728578	302	18	0.951207	0.797345	0.153862	64.6455	0	0	0	0	0	1	1	0	0	A630001G21Rik	RIKEN cDNA A630001G21 gene (A630001G21Rik), mRNA.
DMR32927	chr1	165102976	165103182	207	23	0.679922	0.543784	0.136137	64.6096	0	0	0	0	1	0	0	0	0	NA	NA
DMR5848	chr1	34048249	34048727	479	21	0.81714	0.633702	0.183439	64.5725	0	0	0	0	0	1	1	0	0	Dst	dystonin (Dst), transcript variant 1, mRNA.
DMR16858	chr1	86059097	86059381	285	19	0.137938	0.298738	-0.160801	-64.4759	0	0	0	0	1	0	0	0	1	NA	NA
DMR12314	chr1	64508889	64509306	418	20	0.867773	0.684606	0.183167	64.4666	0	0	0	0	1	0	0	0	0	NA	NA
DMR2022	chr1	13561893	13562233	341	17	0.353066	0.172668	0.180398	64.3861	0	0	0	0	1	0	0	0	0	Tram1	translocating chain-associating membrane protein 1 (Tram1), mRNA.
DMR33476	chr1	167328476	167329336	861	19	0.885685	0.638731	0.246954	64.2225	0	0	0	0	0	1	1	0	0	Tmco1	transmembrane and coiled-coil domains 1 (Tmco1), mRNA.
DMR25907	chr1	132209297	132209641	345	19	0.311291	0.533327	-0.222036	-64.218	0	0	0	1	0	1	1	0	1	NA	NA
DMR8474	chr1	46069356	46069743	388	21	0.89687	0.740491	0.156379	64.1537	0	0	0	0	0	1	1	0	0	Dnah7b	dynein, axonemal, heavy chain 7B (Dnah7b), mRNA.
DMR27141	chr1	137172244	137172738	495	19	0.477929	0.719103	-0.241174	-64.063	0	0	0	0	1	0	0	0	0	NA	NA
DMR30751	chr1	155276465	155276892	428	22	0.757034	0.56279	0.194243	63.6815	0	1	0	1	0	1	0	0	0	Xpr1	xenotropic and polytropic retrovirus receptor 1 (Xpr1), mRNA.
DMR16063	chr1	82260843	82261239	397	18	0.753087	0.51818	0.234906	63.6354	0	0	0	0	0	1	1	0	0	Irs1	insulin receptor substrate 1 (Irs1), mRNA.
DMR35610	chr1	176632213	176632352	140	18	0.936772	0.789229	0.147543	63.6009	0	0	0	0	1	0	0	0	0	NA	NA
DMR36989	chr1	182875699	182876275	577	18	0.816032	0.584434	0.231597	63.5959	0	0	0	0	0	1	1	0	0	Susd4	sushi domain containing 4 (Susd4), mRNA.
DMR23721	chr1	121304604	121304986	383	20	0.871187	0.67319	0.197997	63.3494	0	1	0	1	0	1	0	0	0	Insig2	insulin induced gene 2 (Insig2), transcript variant 3, mRNA.
DMR1653	chr1	11954098	11954355	258	19	0.935253	0.784257	0.150995	63.148	0	0	0	0	0	1	1	0	0	A830018L16Rik	RIKEN cDNA A830018L16 gene (A830018L16Rik), transcript variant 1, mRNA.
DMR39168	chr1	192800390	192800763	374	20	0.907814	0.739982	0.167832	63.1368	0	0	0	0	1	0	0	0	0	NA	NA
DMR7136	chr1	39761732	39761979	248	19	0.134102	0.288027	-0.153926	-63.09	0	0	0	0	1	0	0	0	1	NA	NA
DMR38566	chr1	190073274	190073717	444	19	0.930074	0.777373	0.152701	63.0523	0	0	0	0	1	0	0	0	0	NA	NA
DMR35982	chr1	178611771	178611948	178	20	0.699646	0.839904	-0.140257	-63.0396	0	0	0	0	0	1	1	0	0	Kif26b	kinesin family member 26B (Kif26b), mRNA.
DMR29873	chr1	151689758	151690217	460	15	0.92506	0.706309	0.218751	63.0288	0	1	0	1	0	1	1	0	0	Fam129a	family with sequence similarity 129, member A (Fam129a), mRNA.
DMR32740	chr1	164234208	164234481	274	20	0.651586	0.84141	-0.189823	-62.9893	0	0	0	0	1	0	0	0	0	NA	NA
DMR35837	chr1	177604807	177605033	227	18	0.942761	0.798631	0.14413	62.9816	0	0	0	0	1	0	0	0	0	NA	NA
DMR27089	chr1	136945676	136945957	282	18	0.240203	0.453917	-0.213714	-62.7512	0	0	0	0	0	1	1	0	0	Nr5a2	nuclear receptor subfamily 5, group A, member 2 (Nr5a2), transcript variant 1, mRNA.
DMR38751	chr1	190701467	190701672	206	16	0.403562	0.686673	-0.283111	-62.7361	0	0	0	0	0	1	1	0	0	NA	NA
DMR18007	chr1	90808957	90809359	403	19	0.839172	0.636561	0.20261	62.7256	0	0	0	0	0	1	1	0	0	Col6a3	collagen, type VI, alpha 3 (Col6a3), transcript variant 1, mRNA.
DMR25930	chr1	132292325	132292518	194	23	0.695836	0.557809	0.138028	62.6812	0	0	0	0	1	0	0	0	0	NA	NA
DMR38084	chr1	187974432	187974935	504	21	0.465529	0.24112	0.224409	62.1745	0	0	0	0	0	1	1	0	0	NA	NA
DMR39199	chr1	192933182	192933352	171	18	0.721374	0.862149	-0.140774	-62.1442	0	0	0	1	0	1	0	0	0	Syt14	synaptotagmin XIV (Syt14), transcript variant 1, mRNA.
DMR9540	chr1	51831414	51831828	415	21	0.890396	0.742578	0.147818	62.0549	0	0	0	0	0	1	1	0	0	Myo1b	myosin IB (Myo1b), transcript variant 1, mRNA.
DMR6854	chr1	38652226	38652445	220	17	0.669204	0.459401	0.209803	62.0214	0	0	0	0	0	1	1	0	0	NA	NA
DMR1835	chr1	12865122	12865269	148	20	0.651739	0.792555	-0.140816	-61.7971	0	0	0	0	1	0	0	0	0	Slco5a1	solute carrier organic anion transporter family, member 5A1 (Slco5a1), mRNA.
DMR27498	chr1	138856364	138856457	94	17	0.185382	0.295541	-0.110159	-61.7811	1	1	0	1	0	1	0	1	0	2310009B15Rik	RIKEN cDNA 2310009B15 gene (2310009B15Rik), mRNA.
DMR33394	chr1	167033441	167033727	287	18	0.806056	0.60142	0.204636	61.7244	0	0	0	0	0	1	1	0	0	Fam78b	family with sequence similarity 78, member B (Fam78b), transcript variant 3, mRNA.
DMR38264	chr1	188773788	188774237	450	17	0.889549	0.694304	0.195245	61.6998	0	0	0	0	0	1	1	0	0	Ush2a	Usher syndrome 2A (autosomal recessive, mild) (Ush2a), mRNA.
DMR18172	chr1	91455536	91455820	285	18	0.623306	0.826354	-0.203048	-61.5567	0	0	0	0	0	1	1	0	0	Per2	period circadian clock 2 (Per2), mRNA.
DMR25017	chr1	127868510	127868736	227	19	0.361744	0.23732	0.124424	61.5432	1	0	0	0	1	0	0	1	1	Rab3gap1	RAB3 GTPase activating protein subunit 1 (Rab3gap1), mRNA.
DMR34683	chr1	172498777	172498875	99	19	0.939521	0.814231	0.12529	61.3176	1	1	0	1	0	1	0	0	0	Igsf9	immunoglobulin superfamily, member 9 (Igsf9), transcript variant 2, mRNA.
DMR30068	chr1	152461623	152461982	360	18	0.820315	0.62894	0.191375	61.2951	0	0	0	0	0	1	1	0	0	Colgalt2	collagen beta(1-O)galactosyltransferase 2 (Colgalt2), mRNA.
DMR17856	chr1	90231473	90231870	398	18	0.878157	0.69256	0.185598	61.2608	0	0	0	0	1	0	0	0	0	NA	NA
DMR20787	chr1	105813695	105813831	137	19	0.899412	0.792795	0.106617	61.1714	0	0	0	1	0	1	0	0	0	Tnfrsf11a	tumor necrosis factor receptor superfamily, member 11a, NFKB activator (Tnfrsf11a), mRNA.
DMR31116	chr1	156981987	156982326	340	19	0.714174	0.496074	0.2181	61.1057	0	0	0	0	0	1	1	0	0	NA	NA
DMR7834	chr1	42726031	42726362	332	19	0.820277	0.618658	0.20162	61.08	0	0	0	0	0	1	1	0	0	NA	NA
DMR31073	chr1	156807338	156807574	237	18	0.883352	0.717299	0.166052	60.5076	0	1	0	1	0	1	0	0	0	Ralgps2	Ral GEF with PH domain and SH3 binding motif 2 (Ralgps2), transcript variant 3, mRNA.
DMR5977	chr1	34703858	34704034	177	18	0.928937	0.802395	0.126541	60.4515	0	0	0	0	0	1	1	0	0	NA	NA
DMR7308	chr1	40547800	40548159	360	19	0.668534	0.844928	-0.176394	-60.4214	0	0	0	1	0	1	1	0	0	Il18rap	interleukin 18 receptor accessory protein (Il18rap), mRNA.
DMR33951	chr1	169238793	169238930	138	19	0.862057	0.731358	0.130698	60.3575	0	0	0	0	1	0	0	0	0	NA	NA
DMR33672	chr1	168081758	168082072	315	16	0.898653	0.69695	0.201703	60.3268	0	0	0	0	0	1	1	0	0	NA	NA
DMR17624	chr1	89357567	89357847	281	17	0.857081	0.634099	0.222983	60.3153	1	0	0	0	0	1	1	0	0	C030007H22Rik	RIKEN cDNA C030007H22 gene (C030007H22Rik), long non-coding RNA.
DMR30220	chr1	153053426	153053828	403	19	0.724686	0.893024	-0.168338	-60.2239	0	0	0	0	0	1	1	0	0	Nmnat2	nicotinamide nucleotide adenylyltransferase 2 (Nmnat2), mRNA.
DMR36696	chr1	181811564	181811804	241	19	0.899446	0.744492	0.154954	60.142	1	0	0	0	0	1	1	0	0	AK133142	adult male testis cDNA, RIKEN full-length enriched library, clone:4930598N11 product:unclassifiable, full insert sequence.
DMR13962	chr1	72341262	72341601	340	18	0.930188	0.786266	0.143922	59.7269	0	0	0	0	0	1	1	0	0	Xrcc5	X-ray repair complementing defective repair in Chinese hamster cells 5 (Xrcc5), mRNA.
DMR29822	chr1	151493304	151493629	326	19	0.847184	0.629396	0.217788	59.6934	0	0	0	0	0	1	1	0	0	Rnf2	ring finger protein 2 (Rnf2), mRNA.
DMR12482	chr1	65169311	65169568	258	19	0.955338	0.821897	0.13344	59.6683	0	0	0	0	0	1	1	0	0	Idh1	isocitrate dehydrogenase 1 (NADP+), soluble (Idh1), transcript variant 2, mRNA.
DMR36157	chr1	179375428	179375756	329	19	0.484245	0.708083	-0.223837	-59.6433	0	0	0	0	0	1	1	0	0	Smyd3	SET and MYND domain containing 3 (Smyd3), mRNA.
DMR4771	chr1	28458970	28459131	162	19	0.940844	0.82832	0.112524	59.6318	0	0	0	0	1	0	0	0	0	NA	NA
DMR20319	chr1	102976034	102976281	248	18	0.926128	0.731502	0.194626	59.6153	0	0	0	0	1	0	0	0	0	NA	NA
DMR15673	chr1	80091385	80091580	196	16	0.907585	0.668133	0.239452	59.4826	0	0	0	0	1	0	0	0	0	NA	NA
DMR27143	chr1	137176984	137177380	397	23	0.716964	0.542332	0.174632	59.4397	0	0	0	0	1	0	0	0	0	NA	NA
DMR14572	chr1	74882789	74883163	375	19	0.219252	0.394477	-0.175226	-59.4178	1	0	0	0	0	1	1	0	0	Fev	FEV (ETS oncogene family) (Fev), mRNA.
DMR20638	chr1	104994238	104994361	124	19	0.445037	0.312037	0.133	59.399	0	0	0	1	0	1	0	1	0	Cdh20	cadherin 20 (Cdh20), mRNA.
DMR18411	chr1	92522535	92522735	201	22	0.796866	0.664615	0.13225	59.3824	0	0	0	0	1	0	0	0	0	NA	NA
DMR30205	chr1	153011445	153011687	243	18	0.326777	0.560532	-0.233756	-59.3022	0	0	0	0	0	1	1	0	1	Nmnat2	nicotinamide nucleotide adenylyltransferase 2 (Nmnat2), mRNA.
DMR6872	chr1	38697263	38697972	710	18	0.90165	0.726056	0.175594	59.0017	0	0	0	0	1	0	0	0	0	NA	NA
DMR15901	chr1	81420144	81420274	131	21	0.913415	0.806174	0.107241	58.949	0	0	0	0	1	0	0	0	0	NA	NA
DMR17168	chr1	87481973	87482385	413	14	0.886825	0.601139	0.285686	58.9346	0	0	0	0	0	1	1	0	0	Ngef	neuronal guanine nucleotide exchange factor (Ngef), transcript variant 1, mRNA.
DMR5741	chr1	33586408	33586737	330	16	0.962186	0.783309	0.178877	58.8233	0	0	0	0	0	1	1	0	0	Prim2	DNA primase, p58 subunit (Prim2), mRNA.
DMR32784	chr1	164428826	164429098	273	16	0.906742	0.749569	0.157173	58.703	0	0	0	0	0	1	1	0	0	Nme7	NME/NM23 family member 7 (Nme7), transcript variant 1, mRNA.
DMR26000	chr1	132564266	132564472	207	16	0.877514	0.684885	0.192629	58.6978	0	0	0	0	1	0	0	0	0	Nfasc	neurofascin (Nfasc), transcript variant 1, mRNA.
DMR6671	chr1	37923306	37923458	153	17	0.89344	0.789182	0.104258	58.6642	0	0	0	0	1	0	0	0	0	NA	NA
DMR7001	chr1	39284974	39285113	140	21	0.673375	0.535197	0.138178	58.6376	0	0	0	0	0	1	1	0	0	Npas2	neuronal PAS domain protein 2 (Npas2), mRNA.
DMR32986	chr1	165288824	165289069	246	18	0.94807	0.818108	0.129962	58.4657	0	0	0	0	1	0	0	0	0	NA	NA
DMR31094	chr1	156885735	156886629	895	18	0.885294	0.677849	0.207445	58.3825	0	0	0	0	0	1	1	0	0	Ralgps2	Ral GEF with PH domain and SH3 binding motif 2 (Ralgps2), transcript variant 3, mRNA.
DMR26700	chr1	135450550	135450898	349	16	0.947261	0.769537	0.177724	58.2681	0	0	0	1	0	1	1	0	0	Nav1	neuron navigator 1 (Nav1), mRNA.
DMR38137	chr1	188193899	188194194	296	18	0.929707	0.797651	0.132056	58.2232	0	0	0	0	0	1	1	0	0	Esrrg	estrogen-related receptor gamma (Esrrg), transcript variant 1, mRNA.
DMR17947	chr1	90572417	90572700	284	18	0.870941	0.692001	0.17894	58.1515	0	0	0	0	1	0	0	0	0	NA	NA
DMR25655	chr1	130995916	130996219	304	20	0.845324	0.692936	0.152388	58.0989	0	0	0	0	1	0	0	0	0	NA	NA
DMR6687	chr1	37985752	37986206	455	16	0.889532	0.706413	0.183119	58.0148	0	1	0	1	0	1	0	0	0	Txndc9	thioredoxin domain containing 9 (Txndc9), mRNA.
DMR35649	chr1	176811604	176812050	447	17	0.927497	0.722372	0.205125	57.8749	1	0	0	0	0	1	1	0	0	NA	NA
DMR35677	chr1	176933267	176933679	413	18	0.810979	0.595703	0.215276	57.8042	1	0	0	0	0	1	1	0	1	Sdccag8	serologically defined colon cancer antigen 8 (Sdccag8), mRNA.
DMR15290	chr1	78286450	78286718	269	20	0.667247	0.463278	0.20397	57.7152	0	0	0	0	1	0	0	0	0	NA	NA
DMR38260	chr1	188740459	188740615	157	18	0.936754	0.794895	0.141859	57.4775	0	0	0	0	0	1	1	0	0	Ush2a	Usher syndrome 2A (autosomal recessive, mild) (Ush2a), mRNA.
DMR14344	chr1	73998638	73999042	405	18	0.89716	0.710718	0.186442	57.1612	0	0	0	0	0	1	1	0	0	Tns1	tensin 1 (Tns1), transcript variant 1, mRNA.
DMR18099	chr1	91152562	91152752	191	18	0.825652	0.608263	0.217389	57.147	0	0	0	1	0	1	0	0	0	Rbm44	RNA binding motif protein 44 (Rbm44), mRNA.
DMR13702	chr1	71107207	71107689	483	16	0.733591	0.92039	-0.186799	-57.0881	0	0	0	0	1	0	0	0	0	NA	NA
DMR19170	chr1	96625873	96626116	244	17	0.910609	0.767311	0.143297	57.051	0	0	0	0	0	1	1	0	0	4930533P14Rik	RIKEN cDNA 4930533P14 gene (4930533P14Rik), long non-coding RNA.
DMR37677	chr1	186094321	186095116	796	18	0.919483	0.714543	0.20494	57.0349	0	0	0	0	0	1	1	0	0	Lyplal1	lysophospholipase-like 1 (Lyplal1), mRNA.
DMR33753	chr1	168375183	168375484	302	21	0.695782	0.506227	0.189555	56.95	0	0	0	0	0	1	1	0	1	Pbx1	pre B cell leukemia homeobox 1 (Pbx1), transcript variant a, mRNA.
DMR5756	chr1	33643884	33644296	413	18	0.921663	0.75013	0.171533	56.6721	0	0	0	0	0	1	1	0	0	Prim2	DNA primase, p58 subunit (Prim2), mRNA.
DMR28157	chr1	142612616	142612843	228	17	0.934714	0.794928	0.139787	56.6703	0	0	0	0	1	0	0	0	0	NA	NA
DMR16440	chr1	84105935	84106389	455	16	0.858728	0.604042	0.254686	56.5326	0	0	0	0	0	1	1	0	0	Pid1	phosphotyrosine interaction domain containing 1 (Pid1), mRNA.
DMR11462	chr1	60787849	60788250	402	21	0.875015	0.674579	0.200436	56.5026	0	0	0	0	0	1	1	0	0	AK009383	adult male tongue cDNA, RIKEN full-length enriched library, clone:2310016D23 product:unclassifiable, full insert sequence.
DMR9483	chr1	51617728	51618565	838	18	0.566557	0.782935	-0.216378	-56.4594	0	0	0	0	1	0	0	0	1	NA	NA
DMR35803	chr1	177463507	177463639	133	14	0.957359	0.834298	0.123061	56.4037	0	0	0	0	1	0	0	0	0	AK082514	0 day neonate cerebellum cDNA, RIKEN full-length enriched library, clone:C230058J09 product:unclassifiable, full insert sequence.
DMR17672	chr1	89525704	89525982	279	21	0.327398	0.492913	-0.165515	-56.3978	0	0	0	0	0	1	1	0	0	Agap1	ArfGAP with GTPase domain, ankyrin repeat and PH domain 1 (Agap1), transcript variant 1, mRNA.
DMR14685	chr1	75482830	75482943	114	20	0.588412	0.718911	-0.130499	-56.2589	0	0	0	1	0	1	0	1	0	Tmem198	transmembrane protein 198 (Tmem198), mRNA.
DMR30030	chr1	152304859	152305055	197	16	0.902957	0.741938	0.161018	56.2214	0	0	0	0	1	0	0	0	0	NA	NA
DMR24860	chr1	127245974	127246256	283	18	0.862645	0.705001	0.157645	56.2148	0	0	0	0	0	1	1	0	0	Mgat5	mannoside acetylglucosaminyltransferase 5 (Mgat5), mRNA.
DMR13258	chr1	69027847	69028350	504	14	0.771018	0.43877	0.332247	56.1597	0	0	0	0	0	1	1	0	0	Erbb4	erb-b2 receptor tyrosine kinase 4 (Erbb4), mRNA.
DMR30501	chr1	154249778	154250257	480	11	0.874635	0.453863	0.420772	56.0524	0	0	0	0	0	1	1	0	0	4930452N14Rik	RIKEN cDNA 4930452N14 gene (4930452N14Rik), long non-coding RNA.
DMR25157	chr1	128567035	128567579	545	18	0.805493	0.587573	0.217921	55.9419	0	0	0	0	1	0	0	0	0	NA	NA
DMR38818	chr1	190965649	190965896	248	18	0.885323	0.7401	0.145223	55.8858	0	0	0	0	0	1	1	0	0	Vash2	vasohibin 2 (Vash2), transcript variant 1, mRNA.
DMR23216	chr1	119108686	119108898	213	17	0.848705	0.672823	0.175882	55.7874	0	0	0	0	1	0	0	0	0	NA	NA
DMR23326	chr1	119498743	119499084	342	18	0.902568	0.767098	0.13547	55.6593	1	0	0	0	0	1	1	0	0	Ralb	v-ral simian leukemia viral oncogene B (Ralb), mRNA.
DMR7549	chr1	41493129	41493372	244	19	0.949033	0.78471	0.164323	55.5467	0	0	0	0	1	0	0	0	0	NA	NA
DMR29964	chr1	152077215	152077606	392	21	0.521548	0.697387	-0.175839	-55.5093	0	0	0	0	0	1	1	0	0	1700025G04Rik	RIKEN cDNA 1700025G04 gene (1700025G04Rik), mRNA.
DMR26902	chr1	136242378	136242717	340	16	0.703955	0.882506	-0.178551	-55.5077	0	0	0	0	1	0	0	0	0	NA	NA
DMR23767	chr1	121528227	121528319	93	16	0.124602	0.237418	-0.112816	-55.4504	1	0	1	1	0	1	0	0	0	Htr5b	5-hydroxytryptamine (serotonin) receptor 5B (Htr5b), mRNA.
DMR32941	chr1	165120506	165120607	102	21	0.211275	0.361834	-0.15056	-55.275	0	0	0	0	1	0	0	0	1	NA	NA
DMR23503	chr1	120307569	120307844	276	18	0.845178	0.705856	0.139322	55.138	0	0	0	0	1	0	0	0	0	NA	NA
DMR26657	chr1	135280675	135280979	305	17	0.870606	0.693778	0.176828	55.0874	0	0	0	0	0	1	1	0	0	Rnpep	arginyl aminopeptidase (aminopeptidase B) (Rnpep), transcript variant 1, mRNA.
DMR26684	chr1	135377818	135378281	464	17	0.916749	0.742779	0.173971	54.9962	0	0	0	0	1	0	0	0	0	NA	NA
DMR7129	chr1	39731578	39731742	165	14	0.610709	0.81947	-0.208761	-54.9676	0	0	0	0	1	0	0	0	0	NA	NA
DMR19264	chr1	97163344	97163580	237	15	0.928959	0.690523	0.238436	54.8298	1	0	0	0	0	1	1	0	0	NA	NA
DMR31052	chr1	156673517	156673623	107	18	0.501437	0.649685	-0.148248	-54.6971	1	1	0	1	0	1	0	0	0	Tor3a	torsin family 3, member A (Tor3a), mRNA.
DMR8417	chr1	45769467	45769676	210	17	0.933266	0.812905	0.120361	54.6857	1	0	0	1	1	1	0	0	0	NA	NA
DMR38387	chr1	189251843	189252010	168	14	0.952087	0.751855	0.200232	54.6511	0	0	0	0	0	1	1	0	0	Kcnk2	potassium channel, subfamily K, member 2 (Kcnk2), transcript variant 2, mRNA.
DMR13890	chr1	72025368	72025776	409	17	0.945745	0.77838	0.167365	54.5725	0	0	0	0	0	1	1	0	0	NA	NA
DMR35821	chr1	177567865	177568315	451	16	0.925026	0.747183	0.177843	54.5452	0	0	0	0	1	0	0	0	0	NA	NA
DMR9214	chr1	50128095	50128386	292	17	0.933607	0.766283	0.167325	54.5421	0	0	0	0	1	0	0	0	0	NA	NA
DMR14663	chr1	75375017	75375147	131	17	0.502585	0.651084	-0.148499	-54.5083	1	0	0	0	1	0	0	0	0	Gm15179	predicted gene 15179 (Gm15179), long non-coding RNA.
DMR6793	chr1	38439574	38439788	215	18	0.272813	0.469422	-0.19661	-54.4685	0	0	0	0	0	1	1	0	1	Aff3	AF4/FMR2 family, member 3 (Aff3), mRNA.
DMR32760	chr1	164320636	164321003	368	12	0.887799	0.60166	0.286139	54.2532	0	0	0	0	0	1	1	0	1	Nme7	NME/NM23 family member 7 (Nme7), transcript variant 1, mRNA.
DMR32614	chr1	163574906	163575155	250	20	0.758843	0.591058	0.167785	54.0964	0	0	0	0	1	0	0	0	0	NA	NA
DMR7085	chr1	39521267	39521421	155	18	0.846598	0.661156	0.185442	54.0671	1	0	0	0	1	0	0	0	0	NA	NA
DMR38622	chr1	190280052	190280266	215	17	0.876472	0.739284	0.137188	53.9196	0	0	0	0	1	0	0	0	0	NA	NA
DMR26962	chr1	136451834	136451961	128	17	0.893228	0.736462	0.156766	53.7942	0	0	0	0	1	0	0	0	0	NA	NA
DMR35844	chr1	177622745	177623035	291	17	0.869308	0.715864	0.153444	53.7901	0	0	0	0	1	0	0	0	0	NA	NA
DMR6667	chr1	37902499	37902819	321	16	0.876523	0.6162	0.260323	53.7223	0	0	0	0	1	0	0	0	0	NA	NA
DMR29351	chr1	149296786	149296916	131	12	0.913777	0.811994	0.101783	53.6691	0	0	0	0	1	0	0	0	0	NA	NA
DMR38605	chr1	190192123	190192228	106	19	0.543386	0.691284	-0.147898	-53.5882	0	0	0	0	0	1	1	0	0	AK142161	13 days embryo heart cDNA, RIKEN full-length enriched library, clone:D330003D13 product:unclassifiable, full insert sequence.
DMR4210	chr1	25432311	25432573	263	17	0.681621	0.84696	-0.165339	-53.4697	0	0	0	1	0	1	1	0	0	Adgrb3	adhesion G protein-coupled receptor B3 (Adgrb3), mRNA.
DMR37009	chr1	182951182	182951537	356	19	0.726708	0.531648	0.19506	53.3513	0	0	0	0	1	0	0	0	0	NA	NA
DMR5107	chr1	30371377	30371524	148	18	0.911214	0.804023	0.107191	53.1579	0	0	0	0	1	0	0	0	0	NA	NA
DMR11076	chr1	59021912	59022114	203	14	0.894739	0.626128	0.268611	53.0937	0	0	0	0	0	1	1	0	0	NA	NA
DMR14907	chr1	76490054	76490358	305	19	0.746002	0.57148	0.174522	53.054	1	0	0	0	0	1	1	0	1	Gm17751	predicted gene, 17751 (Gm17751), transcript variant 1, long non-coding RNA.
DMR17656	chr1	89486227	89486428	202	19	0.820352	0.667709	0.152643	52.8619	0	0	0	0	0	1	1	0	0	Agap1	ArfGAP with GTPase domain, ankyrin repeat and PH domain 1 (Agap1), transcript variant 1, mRNA.
DMR26588	chr1	135002700	135002922	223	19	0.867909	0.737028	0.130881	52.7104	0	0	0	0	0	1	1	0	0	Lgr6	leucine-rich repeat-containing G protein-coupled receptor 6 (Lgr6), mRNA.
DMR27300	chr1	137898563	137898752	190	18	0.111953	0.242506	-0.130553	-52.6349	1	0	0	1	1	1	0	0	1	NA	NA
DMR13180	chr1	68613277	68613392	116	18	0.913954	0.800586	0.113368	52.5814	0	0	0	0	0	1	1	0	0	Erbb4	erb-b2 receptor tyrosine kinase 4 (Erbb4), mRNA.
DMR30996	chr1	156421155	156421389	235	15	0.1455	0.258467	-0.112967	-52.5711	1	0	1	1	1	1	0	1	1	NA	NA
DMR29723	chr1	151088051	151088286	236	17	0.578754	0.75181	-0.173057	-52.5411	0	0	0	0	1	0	0	0	0	NA	NA
DMR11543	chr1	61343959	61344409	451	15	0.904283	0.650518	0.253766	52.5041	0	0	0	0	1	0	0	0	0	NA	NA
DMR38742	chr1	190681831	190682139	309	18	0.508755	0.35294	0.155815	52.4216	0	0	0	0	1	0	0	1	1	NA	NA
DMR32313	chr1	162196581	162196830	250	17	0.893546	0.716153	0.177393	52.4047	0	0	0	0	0	1	1	0	0	Dnm3	dynamin 3 (Dnm3), transcript variant 1, mRNA.
DMR32822	chr1	164656856	164657051	196	17	0.924395	0.739825	0.18457	52.351	0	0	0	0	0	1	1	0	0	NA	NA
DMR12850	chr1	66871600	66871868	269	15	0.756388	0.5274	0.228988	52.3342	0	0	0	0	1	0	0	0	0	NA	NA
DMR28407	chr1	143847360	143847497	138	15	0.964238	0.858973	0.105265	52.2103	0	0	0	0	1	0	0	0	0	NA	NA
DMR5805	chr1	33843146	33843317	172	14	0.9066	0.684991	0.221609	52.1873	0	0	0	0	1	0	0	0	0	NA	NA
DMR35511	chr1	176213418	176213794	377	18	0.36648	0.212113	0.154368	52.1733	0	0	1	1	0	1	1	0	0	Pld5	phospholipase D family, member 5 (Pld5), transcript variant 1, mRNA.
DMR26403	chr1	134239575	134239993	419	17	0.880602	0.689656	0.190946	51.9511	0	0	0	0	1	0	0	0	0	NA	NA
DMR36432	chr1	180646719	180647010	292	14	0.899874	0.676991	0.222883	51.9328	0	0	0	0	0	1	1	0	0	Lin9	lin-9 homolog (C. elegans) (Lin9), transcript variant 1, mRNA.
DMR37520	chr1	185340706	185340858	153	16	0.875328	0.751565	0.123763	51.9275	0	0	0	0	0	1	1	0	0	Bpnt1	bisphosphate 3'-nucleotidase 1 (Bpnt1), mRNA.
DMR2957	chr1	18517132	18517229	98	18	0.946783	0.801583	0.145201	51.9062	0	0	0	0	1	0	0	0	0	NA	NA
DMR38134	chr1	188184925	188185062	138	15	0.843221	0.701923	0.141298	51.7154	0	0	0	0	0	1	1	0	0	Esrrg	estrogen-related receptor gamma (Esrrg), transcript variant 1, mRNA.
DMR34568	chr1	171857169	171857419	251	18	0.62654	0.844872	-0.218332	-51.6541	0	0	0	0	0	1	1	0	0	Cd84	CD84 antigen (Cd84), transcript variant 1, mRNA.
DMR16911	chr1	86320728	86320892	165	16	0.949201	0.777531	0.17167	51.6333	1	0	0	0	1	0	0	0	0	NA	NA
DMR18013	chr1	90824939	90825186	248	16	0.870437	0.699983	0.170454	51.545	0	0	0	0	0	1	1	0	0	Col6a3	collagen, type VI, alpha 3 (Col6a3), transcript variant 1, mRNA.
DMR14047	chr1	72679783	72680102	320	16	0.914792	0.742968	0.171824	51.4993	0	0	0	1	0	1	1	0	0	Ankar	ankyrin and armadillo repeat containing (Ankar), mRNA.
DMR8375	chr1	45502415	45502653	239	16	0.322281	0.165834	0.156447	51.3946	1	0	0	0	0	1	1	0	0	Col5a2	collagen, type V, alpha 2 (Col5a2), mRNA.
DMR32265	chr1	161992176	161992391	216	14	0.947489	0.820759	0.12673	51.2684	0	0	0	1	0	1	0	0	0	Dnm3	dynamin 3 (Dnm3), transcript variant 1, mRNA.
DMR26101	chr1	132977095	132977376	282	15	0.841674	0.647974	0.1937	51.1588	0	0	0	0	0	1	1	0	0	NA	NA
DMR10662	chr1	57056068	57056299	232	15	0.860248	0.685954	0.174294	51.1264	0	0	0	0	1	0	0	0	0	NA	NA
DMR23305	chr1	119431816	119432092	277	16	0.704886	0.874675	-0.169789	-51.0464	0	0	0	0	1	0	0	0	0	NA	NA
DMR31551	chr1	158796627	158796915	289	14	0.607631	0.83952	-0.231889	-51.0354	0	0	0	0	0	1	1	0	0	Pappa2	pappalysin 2 (Pappa2), mRNA.
DMR32954	chr1	165144874	165145268	395	17	0.90766	0.744326	0.163334	51.0309	0	0	0	1	0	1	1	0	0	Tbx19	T-box 19 (Tbx19), mRNA.
DMR9397	chr1	51114867	51115176	310	12	0.53607	0.825303	-0.289233	-51.0255	0	0	0	0	0	1	1	0	0	Tmeff2	transmembrane protein with EGF-like and two follistatin-like domains 2 (Tmeff2), mRNA.
DMR5825	chr1	33947635	33947972	338	14	0.798198	0.509859	0.28834	50.9845	0	0	0	0	0	1	1	0	1	Dst	dystonin (Dst), transcript variant 1, mRNA.
DMR11455	chr1	60735346	60735460	115	16	0.673449	0.898646	-0.225196	-50.9615	0	0	0	0	0	1	1	0	0	NA	NA
DMR1821	chr1	12834399	12834692	294	18	0.887985	0.736415	0.151571	50.9407	0	0	0	0	0	1	1	0	0	Sulf1	sulfatase 1 (Sulf1), transcript variant 2, mRNA.
DMR33218	chr1	166312128	166312399	272	16	0.942915	0.804312	0.138603	50.9017	0	1	0	1	0	1	0	0	0	Ildr2	immunoglobulin-like domain containing receptor 2 (Ildr2), mRNA.
DMR178	chr1	3992737	3993837	1101	13	0.603739	0.859316	-0.255577	-50.9001	0	0	0	0	1	0	0	0	0	NA	NA
DMR30408	chr1	153809974	153810648	675	18	0.867485	0.664704	0.20278	50.8789	0	0	0	0	0	1	1	0	0	Rgsl1	regulator of G-protein signaling like 1 (Rgsl1), mRNA.
DMR33235	chr1	166364994	166365376	383	14	0.842722	0.558986	0.283736	50.8764	0	0	0	0	1	0	0	0	0	NA	NA
DMR8391	chr1	45564012	45564214	203	17	0.935127	0.785705	0.149422	50.8544	0	0	0	0	1	0	0	0	0	NA	NA
DMR12434	chr1	64975698	64975941	244	17	0.663366	0.480518	0.182848	50.7817	0	0	0	0	1	0	0	0	0	NA	NA
DMR12098	chr1	63720174	63720547	374	14	0.843894	0.561053	0.282841	50.7509	0	0	0	0	0	1	1	0	0	Mdh1b	malate dehydrogenase 1B, NAD (soluble) (Mdh1b), mRNA.
DMR37424	chr1	184938813	184939226	414	17	0.71894	0.511064	0.207876	50.7012	0	0	0	1	0	1	1	0	0	Mark1	MAP/microtubule affinity regulating kinase 1 (Mark1), mRNA.
DMR30375	chr1	153679811	153680217	407	16	0.6304	0.860405	-0.230006	-50.6746	0	0	0	0	0	1	1	0	0	Rgs8	regulator of G-protein signaling 8 (Rgs8), mRNA.
DMR30142	chr1	152739486	152739622	137	16	0.931441	0.797803	0.133638	50.6295	0	0	0	0	0	1	1	0	0	NA	NA
DMR36243	chr1	179836856	179837150	295	14	0.954677	0.772239	0.182438	50.597	0	0	0	0	1	0	0	0	0	NA	NA
DMR30684	chr1	155051712	155051987	276	20	0.777741	0.61228	0.16546	50.5959	0	0	0	0	0	1	1	0	0	NA	NA
DMR11837	chr1	62716810	62717054	245	16	0.474065	0.684319	-0.210254	-50.5945	1	0	0	0	0	1	1	0	0	Nrp2	neuropilin 2 (Nrp2), transcript variant 1, mRNA.
DMR7407	chr1	40936160	40936300	141	18	0.899078	0.755593	0.143485	50.5542	0	0	0	0	1	0	0	0	0	NA	NA
DMR29923	chr1	151886614	151886840	227	15	0.894038	0.729484	0.164554	50.5522	0	1	0	1	0	1	0	0	0	1700025G04Rik	RIKEN cDNA 1700025G04 gene (1700025G04Rik), mRNA.
DMR6902	chr1	38861193	38861517	325	18	0.527935	0.716164	-0.188229	-50.3699	0	0	0	0	1	0	0	0	0	Chst10	carbohydrate sulfotransferase 10 (Chst10), mRNA.
DMR7048	chr1	39436326	39436564	239	15	0.892643	0.727865	0.164778	50.2565	0	0	0	0	0	1	1	0	0	Tbc1d8	TBC1 domain family, member 8 (Tbc1d8), mRNA.
DMR6351	chr1	36580705	36580895	191	18	0.185346	0.330314	-0.144968	-50.1963	0	0	0	0	0	1	1	0	1	Fam178b	family with sequence similarity 178, member B (Fam178b), transcript variant A, mRNA.
DMR36510	chr1	180937024	180937099	76	18	0.484664	0.615505	-0.130841	-50.1894	1	0	0	1	0	1	0	1	0	Lefty1	left right determination factor 1 (Lefty1), mRNA.
DMR2251	chr1	14710246	14710502	257	16	0.725097	0.510632	0.214465	50.1812	0	0	0	0	1	0	0	0	0	NA	NA
DMR16038	chr1	82150855	82151233	379	15	0.462907	0.23384	0.229067	50.1315	0	0	0	0	1	0	0	0	1	NA	NA
DMR10628	chr1	56951340	56951853	514	13	0.502109	0.771161	-0.269052	-50.1284	0	0	0	0	0	1	1	0	1	Satb2	special AT-rich sequence binding protein 2 (Satb2), mRNA.
DMR37750	chr1	186425675	186425884	210	16	0.663426	0.849866	-0.18644	-50.0563	0	0	0	0	1	0	0	0	0	NA	NA
DMR15897	chr1	81402688	81402900	213	14	0.921415	0.773959	0.147456	50.0004	0	0	0	0	1	0	0	0	0	NA	NA
DMR27454	chr1	138688134	138688372	239	13	0.873815	0.620116	0.253698	49.8955	1	0	0	0	1	0	0	0	0	NA	NA
DMR36021	chr1	178769790	178770242	453	14	0.643791	0.862208	-0.218417	-49.7813	0	0	0	0	0	1	1	0	0	Kif26b	kinesin family member 26B (Kif26b), mRNA.
DMR23143	chr1	118825626	118825763	138	14	0.841299	0.710188	0.13111	49.7363	0	0	0	0	1	0	0	0	1	NA	NA
DMR17415	chr1	88576008	88576224	217	14	0.873489	0.702636	0.170853	49.6648	0	0	0	0	1	0	0	0	0	NA	NA
DMR24047	chr1	123069716	123070370	655	13	0.934949	0.698465	0.236484	49.6514	0	0	0	0	1	0	0	0	0	NA	NA
DMR15311	chr1	78446770	78447047	278	14	0.935352	0.729967	0.205385	49.5925	0	0	0	0	0	1	1	0	0	Farsb	phenylalanyl-tRNA synthetase, beta subunit (Farsb), transcript variant 2, mRNA.
DMR26703	chr1	135471612	135471962	351	18	0.72766	0.545924	0.181736	49.4736	0	0	0	0	0	1	1	0	0	Nav1	neuron navigator 1 (Nav1), mRNA.
DMR11022	chr1	58770061	58770308	248	13	0.185462	0.48537	-0.299907	-49.4311	0	0	0	0	1	0	0	0	0	NA	NA
DMR29524	chr1	150164823	150164974	152	15	0.41778	0.27332	0.14446	49.303	1	0	0	1	1	1	0	0	0	Ptgs2os2	prostaglandin-endoperoxide synthase 2, opposite strand 2 (Ptgs2os2), long non-coding RNA.
DMR11751	chr1	62371516	62372182	667	18	0.695561	0.469681	0.22588	49.2689	0	0	0	0	0	1	1	0	0	Pard3b	par-3 family cell polarity regulator beta (Pard3b), mRNA.
DMR30708	chr1	155118050	155118365	316	18	0.82758	0.665005	0.162576	49.2522	0	0	0	0	1	0	0	0	0	NA	NA
DMR37366	chr1	184670921	184671472	552	16	0.876603	0.726775	0.149828	49.2074	0	0	0	0	1	0	0	0	0	NA	NA
DMR9823	chr1	53139382	53139740	359	12	0.891678	0.591529	0.300149	49.1626	0	0	0	0	1	0	0	0	0	NA	NA
DMR5831	chr1	33970276	33970488	213	16	0.93506	0.80545	0.12961	49.1066	0	0	0	0	0	1	1	0	0	Dst	dystonin (Dst), transcript variant 1, mRNA.
DMR23453	chr1	120149565	120149785	221	16	0.934774	0.791404	0.14337	49.0773	0	0	0	0	0	1	1	0	0	3110009E18Rik	RIKEN cDNA 3110009E18 gene (3110009E18Rik), transcript variant 1, mRNA.
DMR9468	chr1	51512211	51512417	207	16	0.929748	0.792743	0.137005	49.0503	0	0	0	1	0	1	1	0	0	AK043869	10 days neonate cortex cDNA, RIKEN full-length enriched library, clone:A830044A12 product:unclassifiable, full insert sequence.
DMR33407	chr1	167102269	167102533	265	17	0.765918	0.578074	0.187844	49.0325	0	0	0	0	1	0	0	0	0	NA	NA
DMR13181	chr1	68613484	68613749	266	15	0.914072	0.778507	0.135565	49.0324	0	0	0	0	0	1	1	0	0	Erbb4	erb-b2 receptor tyrosine kinase 4 (Erbb4), mRNA.
DMR12378	chr1	64776424	64776640	217	12	0.957945	0.782181	0.175764	48.9868	0	0	0	0	1	0	0	0	0	NA	NA
DMR7370	chr1	40805852	40806012	161	17	0.844615	0.713399	0.131215	48.8012	1	0	0	1	0	1	1	0	0	Tmem182	transmembrane protein 182 (Tmem182), mRNA.
DMR34492	chr1	171486166	171486290	125	11	0.932153	0.788783	0.14337	48.6769	0	0	0	0	1	0	0	0	0	NA	NA
DMR32950	chr1	165139102	165139392	291	14	0.872231	0.658037	0.214194	48.5505	0	0	0	1	0	1	1	0	0	Tbx19	T-box 19 (Tbx19), mRNA.
DMR5755	chr1	33641952	33642143	192	16	0.897806	0.738993	0.158813	48.4842	0	0	0	0	0	1	1	0	0	Prim2	DNA primase, p58 subunit (Prim2), mRNA.
DMR20555	chr1	104473460	104473682	223	13	0.92698	0.694304	0.232676	48.4697	1	0	0	0	1	0	0	0	0	NA	NA
DMR7282	chr1	40383045	40383359	315	15	0.887223	0.672605	0.214618	48.4668	0	0	0	0	1	0	0	0	0	NA	NA
DMR6066	chr1	35196561	35197143	583	14	0.929967	0.702298	0.227669	48.4544	0	0	0	0	1	0	0	0	0	NA	NA
DMR13728	chr1	71322672	71322905	234	11	0.946619	0.696929	0.24969	48.3907	0	0	0	0	0	1	1	0	0	Abca12	ATP-binding cassette, sub-family A (ABC1), member 12 (Abca12), mRNA.
DMR13354	chr1	69440629	69440929	301	15	0.892776	0.736877	0.155899	48.3625	1	0	0	0	1	0	0	0	0	NA	NA
DMR39322	chr1	193424056	193424293	238	16	0.651692	0.466713	0.184979	48.3097	0	0	0	0	1	0	0	0	0	NA	NA
DMR10302	chr1	55296110	55296220	111	15	0.916774	0.78702	0.129754	48.1679	0	0	0	0	0	1	1	0	0	NA	NA
DMR25716	chr1	131308780	131308902	123	15	0.914688	0.744288	0.170401	48.1508	0	0	0	0	0	1	1	0	0	Srgap2	SLIT-ROBO Rho GTPase activating protein 2 (Srgap2), mRNA.
DMR30009	chr1	152218447	152218977	531	17	0.91407	0.737617	0.176453	48.0962	0	0	0	0	1	0	0	0	0	NA	NA
DMR314	chr1	4724660	4724931	272	16	0.655852	0.470878	0.184975	48.0834	1	0	0	0	1	0	0	0	0	NA	NA
DMR37856	chr1	186898308	186898495	188	14	0.873318	0.696144	0.177175	48.0832	0	0	0	0	1	0	0	0	0	NA	NA
DMR10389	chr1	55701413	55702012	600	14	0.754908	0.507384	0.247524	47.9945	0	0	0	1	0	1	1	0	0	Plcl1	phospholipase C-like 1 (Plcl1), mRNA.
DMR14239	chr1	73555110	73555238	129	16	0.908195	0.793698	0.114497	47.9751	0	0	0	0	1	0	0	0	0	NA	NA
DMR3755	chr1	23246717	23247005	289	15	0.922129	0.764028	0.158101	47.9545	1	0	0	0	1	0	0	0	0	NA	NA
DMR32372	chr1	162476109	162476392	284	16	0.30457	0.491683	-0.187113	-47.8483	1	0	0	0	0	1	1	0	0	Dnm3	dynamin 3 (Dnm3), transcript variant 1, mRNA.
DMR3966	chr1	24275862	24276077	216	14	0.442796	0.695651	-0.252855	-47.8059	0	0	0	0	0	1	1	0	0	Col19a1	collagen, type XIX, alpha 1 (Col19a1), mRNA.
DMR33566	chr1	167668541	167668986	446	16	0.943094	0.762909	0.180185	47.7914	0	0	0	0	1	0	0	0	0	NA	NA
DMR6809	chr1	38511452	38511835	384	15	0.435923	0.650158	-0.214235	-47.7698	0	0	0	0	0	1	1	0	0	Aff3	AF4/FMR2 family, member 3 (Aff3), mRNA.
DMR37630	chr1	185836845	185837162	318	17	0.560367	0.385036	0.175331	47.746	0	0	0	0	1	0	0	0	0	NA	NA
DMR11693	chr1	62087434	62087760	327	19	0.662532	0.500705	0.161826	47.7127	0	0	0	0	0	1	1	0	0	Pard3b	par-3 family cell polarity regulator beta (Pard3b), mRNA.
DMR38146	chr1	188243991	188244318	328	16	0.872386	0.677732	0.194654	47.6594	1	0	0	0	1	0	0	0	0	NA	NA
DMR7151	chr1	39832873	39833301	429	14	0.595177	0.336839	0.258338	47.6277	0	0	0	0	1	0	0	0	0	NA	NA
DMR38623	chr1	190280346	190280558	213	15	0.886144	0.749502	0.136642	47.5847	0	0	0	0	1	0	0	0	0	NA	NA
DMR26190	chr1	133321661	133321835	175	15	0.676779	0.491337	0.185442	47.5628	0	1	0	1	0	1	0	0	0	Golt1a	golgi transport 1A (Golt1a), mRNA.
DMR17187	chr1	87574360	87574602	243	12	0.518526	0.783644	-0.265119	-47.413	1	0	0	0	0	1	1	0	0	Ngef	neuronal guanine nucleotide exchange factor (Ngef), transcript variant 1, mRNA.
DMR33714	chr1	168221347	168221439	93	14	0.0936523	0.213695	-0.120043	-47.3239	0	0	0	0	0	1	1	0	1	Pbx1	pre B cell leukemia homeobox 1 (Pbx1), transcript variant a, mRNA.
DMR12540	chr1	65495444	65495641	198	19	0.743255	0.57522	0.168035	47.255	0	0	0	0	1	0	0	0	0	NA	NA
DMR14682	chr1	75465502	75465723	222	13	0.917789	0.782364	0.135425	47.2043	0	0	0	0	0	1	1	0	0	Asic4	acid-sensing (proton-gated) ion channel family member 4 (Asic4), mRNA.
DMR38077	chr1	187938742	187938856	115	15	0.839586	0.659218	0.180368	47.1876	0	0	0	0	0	1	1	0	0	NA	NA
DMR34498	chr1	171500096	171500615	520	15	0.941012	0.769078	0.171933	47.0173	0	0	0	1	1	1	0	0	0	NA	NA
DMR29589	chr1	150490972	150491255	284	15	0.938227	0.788311	0.149917	46.9996	0	0	0	0	1	0	0	0	0	NA	NA
DMR6733	chr1	38200201	38200483	283	17	0.279151	0.443571	-0.16442	-46.9177	0	0	0	0	0	1	1	0	1	Aff3	AF4/FMR2 family, member 3 (Aff3), mRNA.
DMR38423	chr1	189439898	189440230	333	17	0.811992	0.620126	0.191866	46.9138	0	0	0	0	1	0	0	0	0	NA	NA
DMR31635	chr1	159210903	159211074	172	17	0.744083	0.882593	-0.13851	-46.9075	1	0	0	1	0	1	1	0	0	NA	NA
DMR14251	chr1	73593726	73594151	426	14	0.778962	0.516031	0.262931	46.8311	0	0	0	0	1	0	0	0	0	NA	NA
DMR29962	chr1	152047058	152047138	81	14	0.837579	0.687403	0.150176	46.7968	0	0	0	0	0	1	1	0	0	1700025G04Rik	RIKEN cDNA 1700025G04 gene (1700025G04Rik), mRNA.
DMR14679	chr1	75459346	75459487	142	14	0.693763	0.507556	0.186207	46.7501	0	0	0	0	0	1	1	0	1	Asic4	acid-sensing (proton-gated) ion channel family member 4 (Asic4), mRNA.
DMR38775	chr1	190798532	190798689	158	15	0.684261	0.492369	0.191892	46.7379	0	1	0	1	0	1	0	0	0	Rps6kc1	ribosomal protein S6 kinase polypeptide 1 (Rps6kc1), mRNA.
DMR27005	chr1	136583917	136584166	250	15	0.877333	0.737512	0.139821	46.7077	0	0	0	0	1	0	0	0	0	NA	NA
DMR16784	chr1	85721028	85721501	474	17	0.799216	0.636437	0.162779	46.5883	0	0	0	0	0	1	1	0	0	A630001G21Rik	RIKEN cDNA A630001G21 gene (A630001G21Rik), mRNA.
DMR33359	chr1	166866086	166866376	291	15	0.680853	0.471046	0.209808	46.5445	0	0	0	0	1	0	0	0	0	NA	NA
DMR10655	chr1	57034788	57035082	295	16	0.615217	0.813849	-0.198632	-46.5359	0	0	0	0	0	1	1	0	0	NA	NA
DMR19350	chr1	97648641	97649110	470	16	0.92957	0.741945	0.187626	46.5191	0	0	0	0	0	1	1	0	0	D1Ertd622e	DNA segment, Chr 1, ERATO Doi 622, expressed (D1Ertd622e), mRNA.
DMR9736	chr1	52687612	52687916	305	16	0.916402	0.770218	0.146185	46.4871	0	0	0	0	0	1	1	0	0	Mfsd6	major facilitator superfamily domain containing 6 (Mfsd6), transcript variant 1, mRNA.
DMR31464	chr1	158489174	158489236	63	19	0.769225	0.590023	0.179202	46.4829	0	0	0	0	0	1	1	0	0	Astn1	astrotactin 1 (Astn1), transcript variant 1, mRNA.
DMR16923	chr1	86363999	86364296	298	16	0.774127	0.585249	0.188878	46.391	0	0	0	0	0	1	1	0	0	C130036L24Rik	RIKEN cDNA C130036L24 gene (C130036L24Rik), long non-coding RNA.
DMR37268	chr1	184193010	184193219	210	16	0.667154	0.826035	-0.158882	-46.2255	0	0	0	0	1	0	0	0	0	NA	NA
DMR16528	chr1	84427919	84428064	146	15	0.918985	0.771097	0.147888	46.1947	0	0	0	0	0	1	1	0	0	Dner	delta/notch-like EGF repeat containing (Dner), mRNA.
DMR35698	chr1	176987850	176988087	238	14	0.924694	0.743952	0.180742	46.1535	0	0	0	0	0	1	1	0	0	Sdccag8	serologically defined colon cancer antigen 8 (Sdccag8), mRNA.
DMR24744	chr1	126801849	126802096	248	16	0.454927	0.662183	-0.207257	-46.1097	0	0	0	0	0	1	1	0	1	Nckap5	NCK-associated protein 5 (Nckap5), transcript variant 1, mRNA.
DMR8042	chr1	43738594	43738842	249	16	0.888567	0.742835	0.145732	46.0967	0	0	0	1	0	1	1	0	0	1500015O10Rik	RIKEN cDNA 1500015O10 gene (1500015O10Rik), mRNA.
DMR480	chr1	5680518	5680714	197	13	0.786562	0.512558	0.274004	46.0941	0	0	0	0	1	0	0	0	0	NA	NA
DMR32376	chr1	162505195	162505909	715	15	0.714125	0.859814	-0.145689	-46.0221	0	0	0	0	1	0	0	0	0	NA	NA
DMR17668	chr1	89523439	89523658	220	16	0.739903	0.875584	-0.135681	-45.8745	0	0	0	0	0	1	1	0	0	Agap1	ArfGAP with GTPase domain, ankyrin repeat and PH domain 1 (Agap1), transcript variant 1, mRNA.
DMR18790	chr1	94397746	94398014	269	13	0.903525	0.720492	0.183033	45.8395	0	0	0	0	1	0	0	0	0	NA	NA
DMR19447	chr1	98061651	98062270	620	14	0.880877	0.649247	0.23163	45.7903	0	0	0	0	0	1	1	0	0	Pam	peptidylglycine alpha-amidating monooxygenase (Pam), mRNA.
DMR26910	chr1	136255023	136255266	244	16	0.820279	0.637693	0.182586	45.7327	1	0	0	0	0	1	1	0	0	NA	NA
DMR8637	chr1	46966993	46967438	446	15	0.572407	0.828721	-0.256314	-45.7281	0	0	0	0	1	0	0	0	0	NA	NA
DMR34433	chr1	171185606	171185717	112	16	0.707948	0.849357	-0.141408	-45.7037	0	0	0	0	0	1	1	0	0	Pcp4l1	Purkinje cell protein 4-like 1 (Pcp4l1), mRNA.
DMR38407	chr1	189342467	189342579	113	15	0.135882	0.259282	-0.123401	-45.695	1	0	0	0	0	1	1	0	1	Kcnk2	potassium channel, subfamily K, member 2 (Kcnk2), transcript variant 2, mRNA.
DMR10100	chr1	54363442	54363580	139	14	0.851536	0.644727	0.206809	45.6887	0	0	0	0	0	1	1	0	0	Ccdc150	coiled-coil domain containing 150 (Ccdc150), mRNA.
DMR26949	chr1	136401317	136401706	390	16	0.480242	0.687443	-0.207202	-45.631	0	0	0	0	1	0	0	0	0	NA	NA
DMR39043	chr1	192273500	192273883	384	13	0.553924	0.779611	-0.225687	-45.5966	0	0	0	0	0	1	1	0	0	Kcnh1	potassium voltage-gated channel, subfamily H (eag-related), member 1 (Kcnh1), transcript variant 1, mRNA.
DMR33599	chr1	167803617	167803945	329	15	0.348334	0.601041	-0.252707	-45.5919	0	0	0	0	0	1	1	0	1	Lmx1a	LIM homeobox transcription factor 1 alpha (Lmx1a), mRNA.
DMR33787	chr1	168492702	168492892	191	13	0.925563	0.738339	0.187223	45.5811	1	0	0	0	1	0	0	0	0	Mir6348	microRNA 6348 (Mir6348), microRNA.
DMR10107	chr1	54430959	54431409	451	14	0.943178	0.717203	0.225975	45.4604	0	0	0	0	0	1	1	0	0	Gtf3c3	general transcription factor IIIC, polypeptide 3 (Gtf3c3), mRNA.
DMR1901	chr1	13141960	13142391	432	13	0.89303	0.697714	0.195316	45.4428	0	1	0	1	0	1	0	0	0	Ncoa2	nuclear receptor coactivator 2 (Ncoa2), transcript variant a, mRNA.
DMR31785	chr1	159807641	159808119	479	14	0.942405	0.739189	0.203216	45.4399	0	0	0	0	0	1	1	0	0	Tnr	tenascin R (Tnr), mRNA.
DMR3951	chr1	24230607	24230976	370	15	0.672446	0.4316	0.240846	45.3584	0	0	0	1	0	1	1	0	0	Col9a1	collagen, type IX, alpha 1 (Col9a1), transcript variant 1, mRNA.
DMR32443	chr1	162770337	162770561	225	14	0.924048	0.776242	0.147806	45.2641	0	0	0	0	1	0	0	0	0	NA	NA
DMR11218	chr1	59607145	59607555	411	13	0.617228	0.844705	-0.227476	-45.2	0	0	0	0	0	1	1	0	0	Gm973	predicted gene 973 (Gm973), mRNA.
DMR1384	chr1	10477057	10477612	556	14	0.440675	0.745662	-0.304986	-45.1168	0	1	0	1	0	1	1	0	0	Cpa6	carboxypeptidase A6 (Cpa6), transcript variant 1, mRNA.
DMR36691	chr1	181788361	181788952	592	15	0.858328	0.659359	0.198969	45.0443	0	0	0	1	0	1	1	0	0	NA	NA
DMR4854	chr1	28860406	28860656	251	14	0.953992	0.793549	0.160443	44.9825	0	0	0	0	1	0	0	0	0	NA	NA
DMR38673	chr1	190419986	190420081	96	14	0.886066	0.735822	0.150244	44.9356	0	0	0	1	0	1	0	0	0	BC030469	Mus musculus, clone IMAGE:5366784, mRNA.
DMR24913	chr1	127432729	127432956	228	14	0.297385	0.532446	-0.235061	-44.9044	0	0	0	0	0	1	1	0	0	Mgat5	mannoside acetylglucosaminyltransferase 5 (Mgat5), mRNA.
DMR9527	chr1	51801551	51801666	116	13	0.945319	0.785051	0.160268	44.8494	0	0	0	0	0	1	1	0	0	Myo1b	myosin IB (Myo1b), transcript variant 1, mRNA.
DMR33175	chr1	166155148	166155329	182	16	0.760738	0.595386	0.165352	44.7411	0	0	0	0	0	1	1	0	0	Gpa33	glycoprotein A33 (transmembrane) (Gpa33), mRNA.
DMR6875	chr1	38725458	38725699	242	13	0.594476	0.797761	-0.203285	-44.6709	0	0	0	0	1	0	0	0	0	NA	NA
DMR12458	chr1	65073447	65073607	161	15	0.656013	0.794123	-0.13811	-44.6317	1	0	1	1	0	1	1	0	0	Crygc	crystallin, gamma C (Crygc), transcript variant 1, mRNA.
DMR4473	chr1	26760075	26760417	343	12	0.765228	0.434487	0.330742	44.5732	0	0	0	0	1	0	0	0	0	NA	NA
DMR23906	chr1	122333402	122333796	395	16	0.829935	0.617397	0.212538	44.5494	0	0	0	0	1	0	0	0	0	NA	NA
DMR35960	chr1	178522230	178522668	439	13	0.797329	0.574829	0.222499	44.451	0	0	0	0	1	0	0	0	0	NA	NA
DMR9745	chr1	52728067	52728335	269	15	0.531725	0.341942	0.189783	44.4453	1	0	0	0	1	0	0	0	0	Mfsd6	major facilitator superfamily domain containing 6 (Mfsd6), transcript variant 1, mRNA.
DMR12932	chr1	67189537	67189900	364	15	0.808443	0.556073	0.25237	44.3813	0	0	0	0	0	1	1	0	0	Cps1	carbamoyl-phosphate synthetase 1 (Cps1), mRNA.
DMR8974	chr1	48731940	48732242	303	14	0.941453	0.788872	0.15258	44.3595	1	0	0	1	0	1	0	0	0	NA	NA
DMR17090	chr1	87149440	87149552	113	15	0.790254	0.64365	0.146604	44.3058	1	0	0	1	0	1	1	0	0	Ecel1	endothelin converting enzyme-like 1 (Ecel1), transcript variant 1, mRNA.
DMR2711	chr1	17100037	17100324	288	14	0.896796	0.68558	0.211216	44.2492	1	0	0	0	1	0	0	0	0	Jph1	junctophilin 1 (Jph1), mRNA.
DMR27881	chr1	141023627	141023952	326	12	0.927132	0.679625	0.247507	44.2037	0	0	0	0	1	0	0	0	0	NA	NA
DMR37382	chr1	184752848	184752933	86	10	0.630257	0.921096	-0.290839	-44.1724	0	0	0	0	1	0	0	0	0	NA	NA
DMR12116	chr1	63804275	63804334	60	16	0.882092	0.676109	0.205983	44.1721	0	0	0	0	1	0	0	0	0	NA	NA
DMR7948	chr1	43306696	43306937	242	12	0.766641	0.522344	0.244297	44.1449	0	0	0	0	1	0	0	0	0	NA	NA
DMR11913	chr1	62990502	62990802	301	13	0.92292	0.757357	0.165563	44.1358	0	0	0	0	0	1	1	0	0	NA	NA
DMR36084	chr1	179041992	179042200	209	15	0.761599	0.899026	-0.137427	-44.0727	0	0	0	0	0	1	1	0	1	Smyd3	SET and MYND domain containing 3 (Smyd3), mRNA.
DMR19354	chr1	97659280	97659521	242	15	0.409213	0.203483	0.20573	44.0466	0	0	0	0	0	1	1	0	0	D1Ertd622e	DNA segment, Chr 1, ERATO Doi 622, expressed (D1Ertd622e), mRNA.
DMR28465	chr1	144084759	144084918	160	10	0.890084	0.553487	0.336597	44.0348	0	0	0	0	1	0	0	0	0	NA	NA
DMR39202	chr1	192940644	192940866	223	12	0.926817	0.721811	0.205006	44.0276	0	0	0	0	0	1	1	0	0	Syt14	synaptotagmin XIV (Syt14), transcript variant 1, mRNA.
DMR31018	chr1	156526900	156527033	134	15	0.710197	0.8657	-0.155503	-44.0102	0	0	0	0	1	0	0	0	0	NA	NA
DMR32215	chr1	161773860	161774266	407	13	0.920479	0.68816	0.232319	43.9631	0	0	0	0	1	0	0	0	0	NA	NA
DMR11148	chr1	59334082	59334301	220	15	0.68186	0.833683	-0.151822	-43.868	0	0	0	0	0	1	1	0	0	Cdk15	cyclin-dependent kinase 15 (Cdk15), mRNA.
DMR14536	chr1	74773415	74773514	100	16	0.178809	0.321663	-0.142854	-43.8568	1	0	0	0	0	1	1	0	0	Wnt6	wingless-type MMTV integration site family, member 6 (Wnt6), mRNA.
DMR14440	chr1	74364011	74364461	451	14	0.895252	0.699627	0.195624	43.8456	1	0	0	1	0	1	1	0	0	Catip	ciliogenesis associated TTC17 interacting protein (Catip), mRNA.
DMR37326	chr1	184485835	184486111	277	13	0.903145	0.745656	0.157489	43.8405	0	0	0	0	1	0	0	0	0	NA	NA
DMR11684	chr1	62055345	62055734	390	14	0.49665	0.734279	-0.237629	-43.8331	0	0	0	0	0	1	1	0	0	Pard3b	par-3 family cell polarity regulator beta (Pard3b), mRNA.
DMR9895	chr1	53531130	53531658	529	13	0.935843	0.707556	0.228287	43.7857	0	0	0	1	0	1	1	0	0	Dnah7a	dynein, axonemal, heavy chain 7A (Dnah7a), mRNA.
DMR24702	chr1	126568694	126568990	297	14	0.592619	0.817403	-0.224785	-43.7486	0	0	0	0	0	1	1	0	0	Nckap5	NCK-associated protein 5 (Nckap5), transcript variant 1, mRNA.
DMR27110	chr1	137043981	137044429	449	14	0.844792	0.639191	0.205601	43.7392	0	0	0	0	1	0	0	0	0	NA	NA
DMR11640	chr1	61878544	61878911	368	15	0.926697	0.780813	0.145884	43.7012	0	0	0	0	0	1	1	0	0	Pard3b	par-3 family cell polarity regulator beta (Pard3b), mRNA.
DMR14201	chr1	73384518	73384845	328	13	0.821916	0.562975	0.258941	43.6639	0	0	0	0	1	0	0	0	0	NA	NA
DMR38048	chr1	187821812	187822062	251	14	0.525169	0.706043	-0.180874	-43.6615	0	0	0	0	0	1	1	0	0	NA	NA
DMR31071	chr1	156779401	156779534	134	14	0.889492	0.747516	0.141975	43.6545	0	0	0	0	1	0	0	0	0	NA	NA
DMR11507	chr1	61192352	61192468	117	13	0.780096	0.921329	-0.141233	-43.5937	0	0	0	0	1	0	0	0	0	NA	NA
DMR34471	chr1	171366004	171366318	315	14	0.67149	0.450126	0.221365	43.5919	0	0	0	0	1	0	0	0	0	NA	NA
DMR6560	chr1	37474149	37474439	291	12	0.879649	0.668913	0.210736	43.569	0	0	0	0	0	1	1	0	0	Mgat4a	mannoside acetylglucosaminyltransferase 4, isoenzyme A (Mgat4a), transcript variant 1, mRNA.
DMR36053	chr1	178911042	178911160	119	15	0.359388	0.222014	0.137373	43.5418	0	0	0	0	0	1	1	0	0	Kif26b	kinesin family member 26B (Kif26b), mRNA.
DMR3038	chr1	18961505	18961744	240	15	0.580849	0.779595	-0.198746	-43.5198	0	0	0	0	1	0	0	0	0	NA	NA
DMR33437	chr1	167206007	167206267	261	14	0.904744	0.734544	0.1702	43.4849	0	0	0	0	1	0	0	0	0	NA	NA
DMR4218	chr1	25468584	25468827	244	14	0.833953	0.639367	0.194586	43.474	0	0	0	0	0	1	1	0	0	Adgrb3	adhesion G protein-coupled receptor B3 (Adgrb3), mRNA.
DMR31356	chr1	157987497	157987726	230	11	0.916848	0.736757	0.180091	43.4692	0	0	0	0	0	1	1	0	0	NA	NA
DMR18352	chr1	92316097	92316210	114	17	0.343922	0.528933	-0.185011	-43.4649	0	0	0	0	1	0	0	0	0	NA	NA
DMR27428	chr1	138576873	138577125	253	14	0.669047	0.870567	-0.20152	-43.4166	0	0	0	0	0	1	1	0	0	Nek7	NIMA (never in mitosis gene a)-related expressed kinase 7 (Nek7), transcript variant 1, mRNA.
DMR23175	chr1	118965631	118965901	271	14	0.842871	0.646805	0.196066	43.3978	0	0	0	0	0	1	1	0	0	Gli2	GLI-Kruppel family member GLI2 (Gli2), mRNA.
DMR26143	chr1	133165134	133165392	259	14	0.603721	0.766056	-0.162335	-43.3318	1	0	0	0	0	1	1	0	0	NA	NA
DMR35865	chr1	177737168	177737510	343	14	0.894018	0.705535	0.188483	43.3125	0	0	0	0	0	1	1	0	0	1700016C15Rik	RIKEN cDNA 1700016C15 gene (1700016C15Rik), mRNA.
DMR39024	chr1	192196999	192197407	409	12	0.893482	0.652684	0.240798	43.2396	0	0	0	0	0	1	1	0	0	Kcnh1	potassium voltage-gated channel, subfamily H (eag-related), member 1 (Kcnh1), transcript variant 1, mRNA.
DMR6231	chr1	36056303	36056547	245	10	0.917338	0.617272	0.300065	43.1795	0	0	0	0	1	0	0	0	0	NA	NA
DMR38275	chr1	188816149	188816616	468	14	0.647601	0.410148	0.237453	43.1331	0	0	0	0	0	1	1	0	0	Ush2a	Usher syndrome 2A (autosomal recessive, mild) (Ush2a), mRNA.
DMR5262	chr1	31094367	31094764	398	12	0.932038	0.707281	0.224757	43.1233	1	0	0	0	0	1	1	0	0	NA	NA
DMR27234	chr1	137638221	137638600	380	11	0.900199	0.645969	0.25423	43.1156	0	0	0	0	1	0	0	0	0	NA	NA
DMR6592	chr1	37601550	37601785	236	14	0.929052	0.757984	0.171068	43.0686	0	0	0	0	1	0	0	0	0	NA	NA
DMR36611	chr1	181373237	181373349	113	11	0.943383	0.833776	0.109607	43.0309	0	0	0	0	0	1	1	0	0	Cnih3	cornichon family AMPA receptor auxiliary protein 3 (Cnih3), transcript variant 2, mRNA.
DMR3875	chr1	23878764	23879013	250	13	0.915981	0.714888	0.201093	43.0078	0	0	0	0	0	1	1	0	0	Smap1	small ArfGAP 1 (Smap1), transcript variant 1, mRNA.
DMR37417	chr1	184896192	184896316	125	14	0.856588	0.702167	0.154421	42.9038	0	0	0	0	1	0	0	0	0	Mark1	MAP/microtubule affinity regulating kinase 1 (Mark1), mRNA.
DMR35820	chr1	177565977	177566285	309	12	0.939366	0.700877	0.238489	42.8547	0	0	0	0	1	0	0	0	0	NA	NA
DMR30688	chr1	155071884	155072101	218	13	0.538043	0.75018	-0.212137	-42.8479	0	0	0	0	0	1	1	0	0	AK029591	adult male testis cDNA, RIKEN full-length enriched library, clone:4930406J12 product:unclassifiable, full insert sequence.
DMR38826	chr1	190997001	190997481	481	14	0.91623	0.722239	0.193991	42.7568	0	0	0	0	1	0	0	0	0	NA	NA
DMR38741	chr1	190673130	190673332	203	14	0.89922	0.766138	0.133083	42.6958	0	0	0	0	1	0	0	0	0	NA	NA
DMR33579	chr1	167743222	167743452	231	14	0.892284	0.72376	0.168524	42.6547	0	0	0	0	0	1	1	0	0	Lmx1a	LIM homeobox transcription factor 1 alpha (Lmx1a), mRNA.
DMR11880	chr1	62861849	62862211	363	14	0.73845	0.496938	0.241512	42.4787	0	0	0	0	1	0	0	0	0	NA	NA
DMR20543	chr1	104405036	104405307	272	13	0.945237	0.801566	0.143671	42.47	0	0	0	0	1	0	0	0	0	NA	NA
DMR3315	chr1	20428563	20428679	117	14	0.684863	0.430673	0.25419	42.4542	0	0	0	0	0	1	1	0	0	Pkhd1	polycystic kidney and hepatic disease 1 (Pkhd1), mRNA.
DMR29594	chr1	150509853	150510189	337	12	0.694838	0.900262	-0.205425	-42.4527	0	0	0	0	1	0	0	0	0	NA	NA
DMR12716	chr1	66277580	66277667	88	17	0.758173	0.59542	0.162753	42.4349	0	0	0	0	0	1	1	0	0	NA	NA
DMR11368	chr1	60284055	60284205	151	14	0.932975	0.798294	0.134681	42.4302	0	1	0	1	0	1	0	0	0	Nbeal1	neurobeachin like 1 (Nbeal1), mRNA.
DMR18032	chr1	90875509	90875737	229	14	0.902294	0.750993	0.151301	42.3776	0	0	0	0	1	0	0	0	0	NA	NA
DMR26639	chr1	135204470	135204882	413	16	0.766608	0.571848	0.19476	42.3683	0	0	0	0	1	0	0	0	0	NA	NA
DMR27568	chr1	139205876	139206059	184	15	0.585662	0.741011	-0.155348	-42.305	0	0	0	0	0	1	1	0	0	Crb1	crumbs family member 1, photoreceptor morphogenesis associated (Crb1), mRNA.
DMR22556	chr1	115685122	115685351	230	12	0.368436	0.168715	0.199721	42.2999	1	0	1	1	0	1	1	0	1	AK043174	7 days neonate cerebellum cDNA, RIKEN full-length enriched library, clone:A730064B11 product:weakly similar to TUBULIN, BETA 2 (TUBULIN BETA-2 CHAIN) (FRAGMENT) [Mus musculus], full insert sequence.
DMR30363	chr1	153615960	153616199	240	13	0.898724	0.71655	0.182173	42.28	0	0	0	0	1	0	0	0	0	NA	NA
DMR11524	chr1	61275245	61275600	356	13	0.929711	0.738241	0.19147	42.2636	0	0	0	0	1	0	0	0	0	NA	NA
DMR33499	chr1	167392622	167392908	287	15	0.182079	0.349959	-0.16788	-42.2129	1	0	0	0	0	1	1	0	0	Mgst3	microsomal glutathione S-transferase 3 (Mgst3), mRNA.
DMR17834	chr1	90176340	90176580	241	15	0.795455	0.602079	0.193376	42.1993	0	0	0	0	1	0	0	0	0	NA	NA
DMR3443	chr1	21011044	21011149	106	15	0.773939	0.893319	-0.11938	-42.1331	0	0	0	0	0	1	1	0	0	Tram2	translocating chain-associating membrane protein 2 (Tram2), mRNA.
DMR24720	chr1	126670012	126670120	109	13	0.95003	0.827457	0.122572	42.0864	0	0	0	0	0	1	1	0	0	Nckap5	NCK-associated protein 5 (Nckap5), transcript variant 1, mRNA.
DMR1608	chr1	11623845	11624052	208	16	0.882125	0.688264	0.193861	42.0791	0	0	0	0	0	1	1	0	0	A830018L16Rik	RIKEN cDNA A830018L16 gene (A830018L16Rik), transcript variant 1, mRNA.
DMR3457	chr1	21053066	21053286	221	14	0.598553	0.779316	-0.180763	-42.0768	0	0	0	0	0	1	1	0	0	Tram2	translocating chain-associating membrane protein 2 (Tram2), mRNA.
DMR33748	chr1	168347616	168347827	212	13	0.894652	0.726693	0.167959	42.0658	0	0	0	0	0	1	1	0	0	Pbx1	pre B cell leukemia homeobox 1 (Pbx1), transcript variant a, mRNA.
DMR32466	chr1	162858020	162858154	135	13	0.690677	0.837191	-0.146514	-42.0306	0	0	0	0	0	1	1	0	1	Fmo1	flavin containing monooxygenase 1 (Fmo1), mRNA.
DMR5839	chr1	34007345	34007556	212	14	0.424733	0.21445	0.210283	41.9885	0	0	0	0	0	1	1	0	0	Dst	dystonin (Dst), transcript variant 1, mRNA.
DMR10129	chr1	54570313	54570488	176	13	0.59997	0.838279	-0.238309	-41.9538	0	0	0	0	1	0	0	0	0	NA	NA
DMR14775	chr1	75829516	75829911	396	13	0.894046	0.685674	0.208372	41.9501	0	0	0	0	1	0	0	0	0	NA	NA
DMR18226	chr1	91720727	91720894	168	13	0.931921	0.793995	0.137926	41.949	0	0	0	0	1	0	0	0	0	NA	NA
DMR11060	chr1	58946260	58946430	171	12	0.659179	0.862604	-0.203425	-41.9285	0	0	1	1	0	1	0	0	0	Trak2	trafficking protein, kinesin binding 2 (Trak2), mRNA.
DMR5783	chr1	33766644	33766735	92	14	0.718567	0.881997	-0.16343	-41.9257	0	0	0	0	0	1	1	0	0	Zfp451	zinc finger protein 451 (Zfp451), transcript variant 1, mRNA.
DMR38521	chr1	189822418	189822542	125	12	0.915197	0.799713	0.115484	41.9184	0	0	0	0	0	1	1	0	0	Ptpn14	protein tyrosine phosphatase, non-receptor type 14 (Ptpn14), mRNA.
DMR30301	chr1	153378236	153378363	128	11	0.899167	0.724465	0.174702	41.8786	0	0	0	0	1	0	0	0	0	NA	NA
DMR33595	chr1	167791367	167791473	107	14	0.907703	0.773041	0.134662	41.8476	0	0	0	1	0	1	0	0	0	Lmx1a	LIM homeobox transcription factor 1 alpha (Lmx1a), mRNA.
DMR36055	chr1	178918352	178918575	224	12	0.933422	0.778984	0.154438	41.8074	1	0	0	0	0	1	1	0	0	Kif26b	kinesin family member 26B (Kif26b), mRNA.
DMR13943	chr1	72256762	72257068	307	13	0.628063	0.83199	-0.203927	-41.8023	1	0	0	0	0	1	1	0	1	AK084284	12 days embryo eyeball cDNA, RIKEN full-length enriched library, clone:D230017M19 product:unclassifiable, full insert sequence.
DMR31048	chr1	156660648	156660785	138	14	0.509117	0.646739	-0.137622	-41.7997	0	0	0	0	0	1	1	0	0	Tor3a	torsin family 3, member A (Tor3a), mRNA.
DMR907	chr1	7949178	7949529	352	12	0.932205	0.679559	0.252646	41.771	0	0	0	0	1	0	0	0	0	NA	NA
DMR26945	chr1	136388060	136388276	217	14	0.928761	0.784082	0.144679	41.7514	0	0	0	0	1	0	0	0	0	NA	NA
DMR15090	chr1	77383084	77383327	244	13	0.886113	0.74264	0.143473	41.7107	0	0	0	0	0	1	1	0	0	Epha4	Eph receptor A4 (Epha4), mRNA.
DMR25905	chr1	132200899	132201095	197	12	0.409347	0.200939	0.208409	41.6927	0	0	0	1	0	1	1	0	1	NA	NA
DMR36155	chr1	179361756	179362260	505	13	0.869558	0.621657	0.247901	41.6389	0	0	0	0	0	1	1	0	0	Smyd3	SET and MYND domain containing 3 (Smyd3), mRNA.
DMR5720	chr1	33476122	33476575	454	13	0.930548	0.694349	0.236198	41.5808	0	0	0	0	0	1	1	0	0	Prim2	DNA primase, p58 subunit (Prim2), mRNA.
DMR18459	chr1	92683240	92683485	246	13	0.932944	0.785855	0.147089	41.5473	0	0	0	0	1	0	0	0	0	NA	NA
DMR15939	chr1	81653776	81654112	337	14	0.88994	0.727689	0.162251	41.5401	0	0	0	0	1	0	0	0	0	NA	NA
DMR23573	chr1	120624206	120624412	207	15	0.868047	0.722153	0.145893	41.4678	1	0	0	0	0	1	1	0	0	NA	NA
DMR24451	chr1	125350107	125350190	84	13	0.933981	0.832747	0.101234	41.4663	0	0	0	0	1	0	0	0	0	NA	NA
DMR32082	chr1	161194581	161194950	370	15	0.874791	0.714699	0.160092	41.4593	0	0	0	1	0	1	1	0	0	NA	NA
DMR5386	chr1	31731241	31731490	250	16	0.943581	0.798821	0.14476	41.4542	0	0	0	0	1	0	0	0	0	NA	NA
DMR2643	chr1	16713315	16713498	184	14	0.906436	0.760627	0.145809	41.4021	0	0	0	0	1	0	0	0	0	NA	NA
DMR27118	chr1	137079646	137079912	267	14	0.828787	0.621786	0.207001	41.3733	0	0	0	0	1	0	0	0	0	NA	NA
DMR15373	chr1	78697028	78697495	468	10	0.932432	0.662407	0.270025	41.3456	0	0	0	1	0	1	1	0	0	Acsl3	acyl-CoA synthetase long-chain family member 3 (Acsl3), transcript variant 1, mRNA.
DMR13549	chr1	70281005	70281306	302	13	0.849266	0.549312	0.299955	41.2962	0	0	0	1	0	1	0	0	0	Spag16	sperm associated antigen 16 (Spag16), transcript variant 1, mRNA.
DMR9717	chr1	52582118	52582241	124	13	0.861845	0.694315	0.16753	41.2822	1	0	0	0	0	1	1	0	0	NA	NA
DMR17444	chr1	88707153	88707991	839	15	0.803049	0.619543	0.183506	41.2389	0	0	0	0	1	0	0	0	0	NA	NA
DMR38102	chr1	188039186	188039344	159	14	0.891882	0.75966	0.132222	41.2312	0	0	0	0	0	1	1	0	0	Esrrg	estrogen-related receptor gamma (Esrrg), transcript variant 1, mRNA.
DMR25044	chr1	127998055	127998359	305	13	0.716471	0.912239	-0.195768	-41.2249	0	0	0	1	0	1	0	0	0	Zranb3	zinc finger, RAN-binding domain containing 3 (Zranb3), transcript variant 2, mRNA.
DMR30693	chr1	155085053	155085262	210	13	0.749947	0.577721	0.172226	41.1702	1	0	0	0	1	0	0	0	0	AK029591	adult male testis cDNA, RIKEN full-length enriched library, clone:4930406J12 product:unclassifiable, full insert sequence.
DMR38697	chr1	190535423	190535716	294	13	0.520297	0.737585	-0.217288	-41.1567	0	0	0	0	1	0	0	0	0	NA	NA
DMR38305	chr1	188948316	188948560	245	14	0.855445	0.686217	0.169228	41.0756	0	0	0	1	0	1	1	0	0	Ush2a	Usher syndrome 2A (autosomal recessive, mild) (Ush2a), mRNA.
DMR34108	chr1	169807530	169807872	343	13	0.908812	0.66094	0.247872	41.0655	0	0	0	0	1	0	0	0	0	NA	NA
DMR31319	chr1	157810214	157810484	271	13	0.54007	0.760471	-0.220401	-41.0038	0	0	0	0	1	0	0	0	0	NA	NA
DMR22884	chr1	117696696	117696985	290	13	0.87408	0.645374	0.228706	40.9838	1	0	0	0	1	0	0	0	0	NA	NA
DMR10443	chr1	55986912	55987192	281	12	0.763843	0.585132	0.178711	40.9395	0	0	0	0	1	0	0	0	0	NA	NA
DMR30025	chr1	152270346	152270738	393	15	0.584174	0.778499	-0.194325	-40.8554	0	0	0	0	1	0	0	0	0	NA	NA
DMR9916	chr1	53623218	53623481	264	12	0.889634	0.662254	0.227381	40.8428	0	0	0	1	0	1	1	0	0	Dnah7a	dynein, axonemal, heavy chain 7A (Dnah7a), mRNA.
DMR26421	chr1	134327718	134327937	220	12	0.846078	0.669966	0.176112	40.8365	0	0	0	0	0	1	1	0	0	Ppfia4	protein tyrosine phosphatase, receptor type, f polypeptide (PTPRF), interacting protein (liprin), alpha 4 (Ppfia4), mRNA.
DMR28454	chr1	144030604	144030872	269	13	0.827839	0.609003	0.218835	40.772	0	0	0	0	1	0	0	0	0	NA	NA
DMR29681	chr1	150933720	150933941	222	15	0.642989	0.452752	0.190237	40.7667	0	0	0	0	0	1	1	0	0	Hmcn1	hemicentin 1 (Hmcn1), mRNA.
DMR7289	chr1	40439713	40440072	360	16	0.801214	0.608847	0.192368	40.7621	0	0	1	1	0	1	1	0	0	Il1rl1	interleukin 1 receptor-like 1 (Il1rl1), transcript variant 1, mRNA.
DMR37133	chr1	183633966	183634356	391	13	0.925494	0.747851	0.177642	40.7265	0	0	0	0	1	0	0	0	0	NA	NA
DMR26379	chr1	134146294	134146453	160	13	0.662712	0.838614	-0.175902	-40.7006	0	0	0	0	0	1	1	0	0	Chit1	chitinase 1 (chitotriosidase) (Chit1), transcript variant 1, mRNA.
DMR20001	chr1	101169383	101169637	255	12	0.941782	0.743195	0.198587	40.696	0	0	0	0	0	1	1	0	0	Gm20268	predicted gene, 20268 (Gm20268), long non-coding RNA.
DMR2327	chr1	15040263	15040951	689	14	0.953019	0.770309	0.18271	40.6556	0	0	0	0	1	0	0	0	0	NA	NA
DMR37927	chr1	187230181	187230435	255	14	0.696488	0.871265	-0.174776	-40.6535	0	0	0	0	0	1	1	0	0	Gpatch2	G patch domain containing 2 (Gpatch2), mRNA.
DMR6574	chr1	37518764	37518977	214	14	0.724229	0.522744	0.201484	40.6352	0	0	0	0	0	1	1	0	0	Mgat4a	mannoside acetylglucosaminyltransferase 4, isoenzyme A (Mgat4a), transcript variant 1, mRNA.
DMR34742	chr1	172782271	172782745	475	14	0.807866	0.56502	0.242846	40.6061	1	0	0	0	0	1	1	0	0	NA	NA
DMR32889	chr1	164923360	164923658	299	11	0.863718	0.598814	0.264904	40.5876	0	0	0	0	0	1	1	0	0	NA	NA
DMR14725	chr1	75590774	75590999	226	12	0.922045	0.798597	0.123448	40.5646	0	0	0	0	1	0	0	0	0	NA	NA
DMR28374	chr1	143690228	143690373	146	12	0.924907	0.772543	0.152364	40.5418	0	0	0	0	0	1	1	0	0	Cdc73	cell division cycle 73, Paf1/RNA polymerase II complex component (Cdc73), mRNA.
DMR7046	chr1	39434929	39435026	98	13	0.882409	0.75781	0.124599	40.4783	0	0	0	0	0	1	1	0	0	Tbc1d8	TBC1 domain family, member 8 (Tbc1d8), mRNA.
DMR16236	chr1	83060361	83060715	355	12	0.909421	0.681859	0.227562	40.4492	1	0	0	0	1	0	0	0	0	Krtap28-13	keratin associated protein 28-13 (Krtap28-13), mRNA.
DMR24564	chr1	125882487	125883013	527	13	0.92328	0.721337	0.201943	40.4338	0	0	0	0	0	1	1	0	0	Lypd1	Ly6/Plaur domain containing 1 (Lypd1), transcript variant 1, mRNA.
DMR15837	chr1	80990733	80990853	121	13	0.905182	0.755671	0.149511	40.3406	0	0	0	0	1	0	0	0	0	NA	NA
DMR17253	chr1	87834733	87835021	289	12	0.933072	0.75755	0.175522	40.305	0	0	0	1	0	1	0	0	0	Sag	S-antigen, retina and pineal gland (arrestin) (Sag), mRNA.
DMR7715	chr1	42344548	42344819	272	14	0.918734	0.773423	0.145311	40.2957	0	0	0	0	0	1	1	0	0	NA	NA
DMR14209	chr1	73425077	73425259	183	14	0.638124	0.819303	-0.181179	-40.2902	0	0	0	0	0	1	1	0	0	D530049I02Rik	RIKEN cDNA D530049I02 gene (D530049I02Rik), long non-coding RNA.
DMR18750	chr1	94081274	94081371	98	14	0.765855	0.617201	0.148654	40.2492	0	0	0	0	1	0	0	0	0	NA	NA
DMR3398	chr1	20792108	20792375	268	12	0.909243	0.739272	0.169972	40.1597	1	0	0	0	1	0	0	0	0	NA	NA
DMR16964	chr1	86530037	86530802	766	25	0.596099	0.699766	-0.103667	-40.1463	0	1	0	1	1	1	0	0	0	Ptma	prothymosin alpha (Ptma), mRNA.
DMR883	chr1	7778343	7778497	155	13	0.563697	0.772801	-0.209104	-39.9242	0	0	0	0	1	0	0	0	0	NA	NA
DMR7321	chr1	40586690	40586945	256	14	0.867114	0.701431	0.165682	39.8218	1	0	0	1	0	1	1	0	0	Slc9a4	solute carrier family 9 (sodium/hydrogen exchanger), member 4 (Slc9a4), mRNA.
DMR32152	chr1	161496414	161496663	250	13	0.808211	0.59797	0.210241	39.7363	1	0	0	0	0	1	1	0	0	Tnfsf18	tumor necrosis factor (ligand) superfamily, member 18 (Tnfsf18), mRNA.
DMR33356	chr1	166858940	166859190	251	13	0.6644	0.853706	-0.189306	-39.7062	0	0	0	0	1	0	0	0	0	NA	NA
DMR16128	chr1	82479885	82480024	140	10	0.88965	0.706682	0.182968	39.7003	0	0	0	1	0	1	1	0	0	Col4a4	collagen, type IV, alpha 4 (Col4a4), mRNA.
DMR34718	chr1	172670238	172670840	603	13	0.697883	0.389965	0.307918	39.6792	1	0	0	0	1	0	0	0	0	NA	NA
DMR14297	chr1	73823400	73823493	94	12	0.945948	0.834371	0.111577	39.6706	0	0	0	0	0	1	1	0	0	6030407O03Rik	RIKEN cDNA 6030407O03 gene (6030407O03Rik), long non-coding RNA.
DMR32925	chr1	165094705	165094948	244	12	0.449261	0.252343	0.196918	39.6242	0	0	0	0	1	0	0	0	0	NA	NA
DMR30418	chr1	153853493	153853799	307	14	0.924369	0.767098	0.157271	39.5838	0	0	0	0	0	1	1	0	0	Teddm2	transmembrane epididymal family member 2 (Teddm2), mRNA.
DMR10677	chr1	57123406	57123707	302	13	0.920726	0.779023	0.141703	39.501	0	0	0	0	1	0	0	0	0	NA	NA
DMR30549	chr1	154460124	154460368	245	13	0.943443	0.79073	0.152713	39.4499	0	0	0	0	0	1	1	0	0	Cacna1e	calcium channel, voltage-dependent, R type, alpha 1E subunit (Cacna1e), mRNA.
DMR18071	chr1	91045847	91046097	251	13	0.84428	0.652421	0.191859	39.4478	0	0	0	0	0	1	1	0	0	NA	NA
DMR7980	chr1	43469383	43469483	101	12	0.724444	0.847926	-0.123482	-39.4397	0	0	0	0	0	1	1	0	0	Nck2	non-catalytic region of tyrosine kinase adaptor protein 2 (Nck2), mRNA.
DMR30417	chr1	153843541	153843654	114	12	0.882056	0.708303	0.173752	39.4228	1	0	0	0	0	1	1	0	0	Rgsl1	regulator of G-protein signaling like 1 (Rgsl1), mRNA.
DMR32861	chr1	164805527	164805610	84	12	0.925252	0.742086	0.183166	39.4211	0	0	0	0	0	1	1	0	0	Dpt	dermatopontin (Dpt), mRNA.
DMR23685	chr1	121122882	121123131	250	13	0.692138	0.846894	-0.154756	-39.4059	0	0	0	0	0	1	1	0	0	Celrr	cerebellum expressed regulatory RNA (Celrr), transcript variant 1, long non-coding RNA.
DMR36121	chr1	179220492	179220806	315	16	0.887587	0.709899	0.177688	39.3679	0	0	0	0	0	1	1	0	0	Smyd3	SET and MYND domain containing 3 (Smyd3), mRNA.
DMR23131	chr1	118784767	118785217	451	11	0.724857	0.905955	-0.181098	-39.306	0	0	0	0	1	0	0	0	0	NA	NA
DMR23459	chr1	120179833	120179886	54	11	0.960544	0.859151	0.101394	39.2433	0	0	0	0	0	1	1	0	0	3110009E18Rik	RIKEN cDNA 3110009E18 gene (3110009E18Rik), transcript variant 1, mRNA.
DMR7366	chr1	40797115	40797271	157	13	0.811378	0.658647	0.152731	39.2327	0	0	0	0	1	0	0	0	0	NA	NA
DMR26294	chr1	133754314	133754799	486	12	0.861595	0.585365	0.27623	39.2182	0	0	0	0	0	1	1	0	0	Atp2b4	ATPase, Ca++ transporting, plasma membrane 4 (Atp2b4), transcript variant b, mRNA.
DMR35387	chr1	175742092	175742451	360	13	0.648119	0.84512	-0.197001	-39.2116	0	0	0	0	0	1	1	0	0	Wdr64	WD repeat domain 64 (Wdr64), mRNA.
DMR7195	chr1	39988917	39989028	112	13	0.909579	0.799615	0.109963	39.1872	0	0	0	1	0	1	1	0	0	Map4k4	mitogen-activated protein kinase kinase kinase kinase 4 (Map4k4), transcript variant 1, mRNA.
DMR23165	chr1	118923805	118924021	217	13	0.786589	0.596081	0.190508	39.1693	0	0	0	0	0	1	1	0	0	Gli2	GLI-Kruppel family member GLI2 (Gli2), mRNA.
DMR20786	chr1	105813511	105813626	116	10	0.905067	0.79603	0.109037	39.1323	0	0	0	0	0	1	1	0	0	Tnfrsf11a	tumor necrosis factor receptor superfamily, member 11a, NFKB activator (Tnfrsf11a), mRNA.
DMR25189	chr1	128707586	128707927	342	13	0.94491	0.799129	0.145781	39.127	0	0	0	0	1	0	0	0	0	NA	NA
DMR20879	chr1	106173312	106173399	88	10	0.112352	0.223279	-0.110927	-39.1251	1	0	0	1	0	1	0	1	1	Gm20753	predicted gene, 20753 (Gm20753), long non-coding RNA.
DMR33626	chr1	167911066	167911310	245	12	0.954635	0.798796	0.155839	39.0912	0	0	0	0	1	0	0	0	0	NA	NA
DMR5804	chr1	33832293	33832616	324	12	0.949696	0.76181	0.187886	39.0855	0	0	0	0	1	0	0	0	0	NA	NA
DMR14487	chr1	74588732	74589087	356	13	0.313424	0.523343	-0.20992	-39.076	1	0	0	0	0	1	1	0	1	Zfp142	zinc finger protein 142 (Zfp142), transcript variant 1, mRNA.
DMR17790	chr1	89962099	89962337	239	12	0.629341	0.434401	0.19494	38.9736	0	0	0	0	0	1	1	0	0	Asb18	ankyrin repeat and SOCS box-containing 18 (Asb18), mRNA.
DMR35150	chr1	174655500	174655688	189	14	0.655308	0.816275	-0.160967	-38.9552	0	0	0	0	0	1	1	0	0	Fmn2	formin 2 (Fmn2), mRNA.
DMR5188	chr1	30757391	30757576	186	14	0.950565	0.81028	0.140285	38.9459	0	0	0	0	1	0	0	0	0	NA	NA
DMR323	chr1	4785020	4785239	220	11	0.115841	0.287877	-0.172036	-38.934	1	0	0	0	0	1	1	0	1	Mrpl15	mitochondrial ribosomal protein L15 (Mrpl15), transcript variant 1, mRNA.
DMR13783	chr1	71516760	71517093	334	12	0.921102	0.742838	0.178264	38.8823	0	0	0	0	1	0	0	0	0	NA	NA
DMR1004	chr1	8534310	8535224	915	14	0.763395	0.525737	0.237658	38.8822	0	0	0	0	0	1	1	0	0	Sntg1	syntrophin, gamma 1 (Sntg1), transcript variant 1, mRNA.
DMR35969	chr1	178540935	178541156	222	12	0.904532	0.743345	0.161188	38.8404	0	0	0	0	0	1	1	0	0	Kif26b	kinesin family member 26B (Kif26b), mRNA.
DMR37039	chr1	183139763	183140584	822	15	0.590526	0.406858	0.183668	38.8131	0	0	0	0	0	1	1	0	0	Disp1	dispatched homolog 1 (Drosophila) (Disp1), transcript variant 4, mRNA.
DMR15737	chr1	80500669	80501024	356	12	0.911339	0.679783	0.231556	38.7725	0	0	0	0	1	0	0	0	0	Dock10	dedicator of cytokinesis 10 (Dock10), transcript variant 1, mRNA.
DMR7533	chr1	41423895	41424007	113	12	0.947151	0.78921	0.157941	38.7328	0	0	0	0	1	0	0	0	0	NA	NA
DMR30742	chr1	155232515	155232685	171	12	0.845495	0.707487	0.138008	38.7241	1	0	1	1	0	1	0	0	0	BC034090	SubName: Full=Protein BC034090 ;
DMR34145	chr1	169949921	169950246	326	13	0.493477	0.692555	-0.199079	-38.7173	0	1	0	1	0	1	0	0	0	Hsd17b7	hydroxysteroid (17-beta) dehydrogenase 7 (Hsd17b7), mRNA.
DMR9951	chr1	53756866	53757478	613	11	0.942132	0.71473	0.227402	38.697	0	1	0	1	0	1	0	0	0	Stk17b	serine/threonine kinase 17b (apoptosis-inducing) (Stk17b), mRNA.
DMR24825	chr1	127130394	127130476	83	13	0.939697	0.817358	0.122339	38.6723	0	0	0	0	1	0	0	0	0	NA	NA
DMR36347	chr1	180249488	180249822	335	11	0.820801	0.609001	0.211801	38.6571	0	0	0	0	0	1	1	0	0	Psen2	presenilin 2 (Psen2), transcript variant 2, mRNA.
DMR33475	chr1	167312767	167312998	232	12	0.941315	0.724023	0.217292	38.6545	0	0	0	0	0	1	1	0	0	Tmco1	transmembrane and coiled-coil domains 1 (Tmco1), mRNA.
DMR25965	chr1	132433175	132433283	109	12	0.913299	0.730167	0.183132	38.6418	0	0	0	0	0	1	1	0	0	Dstyk	dual serine/threonine and tyrosine protein kinase (Dstyk), mRNA.
DMR38982	chr1	191698884	191699171	288	11	0.920937	0.693154	0.227783	38.6315	0	0	0	0	1	0	0	0	0	NA	NA
DMR6594	chr1	37615810	37615951	142	13	0.909855	0.725454	0.184401	38.6308	1	0	0	0	0	1	1	0	0	2010300C02Rik	RIKEN cDNA 2010300C02 gene (2010300C02Rik), mRNA.
DMR38351	chr1	189107941	189108203	263	13	0.67176	0.456519	0.215241	38.6177	0	0	0	0	1	0	0	0	0	NA	NA
DMR8038	chr1	43730881	43730984	104	12	0.628397	0.791962	-0.163566	-38.6162	1	0	1	1	0	1	1	0	0	1500015O10Rik	RIKEN cDNA 1500015O10 gene (1500015O10Rik), mRNA.
DMR12818	chr1	66717712	66718057	346	14	0.831524	0.622944	0.20858	38.5782	0	1	0	1	0	1	1	0	0	Rpe	ribulose-5-phosphate-3-epimerase (Rpe), transcript variant 2, mRNA.
DMR2964	chr1	18537047	18537177	131	13	0.943506	0.831936	0.11157	38.5336	0	0	0	0	1	0	0	0	0	NA	NA
DMR27236	chr1	137648184	137648400	217	12	0.84724	0.646237	0.201003	38.4654	0	0	0	0	1	0	0	0	0	NA	NA
DMR26357	chr1	134072943	134073136	194	12	0.935823	0.773204	0.162619	38.4039	0	0	0	0	1	0	0	0	0	Btg2	B cell translocation gene 2, anti-proliferative (Btg2), mRNA.
DMR30774	chr1	155375718	155376240	523	12	0.953772	0.784058	0.169714	38.3813	0	0	0	0	0	1	1	0	0	Xpr1	xenotropic and polytropic retrovirus receptor 1 (Xpr1), mRNA.
DMR37644	chr1	185943722	185944214	493	12	0.576963	0.815836	-0.238873	-38.3095	0	0	0	0	1	0	0	0	0	NA	NA
DMR6568	chr1	37498160	37498381	222	13	0.900983	0.745075	0.155908	38.3085	0	0	0	1	0	1	0	0	0	Mgat4a	mannoside acetylglucosaminyltransferase 4, isoenzyme A (Mgat4a), transcript variant 1, mRNA.
DMR32677	chr1	163893732	163893962	231	13	0.825751	0.65843	0.167321	38.2916	0	0	0	0	0	1	1	0	0	Kifap3	kinesin-associated protein 3 (Kifap3), transcript variant 1, mRNA.
DMR26587	chr1	134998307	134998448	142	13	0.791645	0.627127	0.164518	38.1928	0	0	0	0	0	1	1	0	0	Lgr6	leucine-rich repeat-containing G protein-coupled receptor 6 (Lgr6), mRNA.
DMR1819	chr1	12829615	12829740	126	11	0.936936	0.824869	0.112067	38.1916	0	0	0	0	0	1	1	0	0	Sulf1	sulfatase 1 (Sulf1), transcript variant 2, mRNA.
DMR31107	chr1	156933807	156934053	247	11	0.94559	0.777307	0.168283	38.1882	0	0	0	0	0	1	1	0	0	Ralgps2	Ral GEF with PH domain and SH3 binding motif 2 (Ralgps2), transcript variant 3, mRNA.
DMR5392	chr1	31749174	31749308	135	13	0.897884	0.734609	0.163276	38.1315	0	0	0	0	1	0	0	0	0	NA	NA
DMR5735	chr1	33533702	33534229	528	11	0.86647	0.589173	0.277297	38.1217	0	0	0	0	0	1	1	0	0	Prim2	DNA primase, p58 subunit (Prim2), mRNA.
DMR3607	chr1	21780855	21781230	376	12	0.937132	0.725185	0.211947	38.0979	0	0	0	0	0	1	1	0	0	Kcnq5	potassium voltage-gated channel, subfamily Q, member 5 (Kcnq5), transcript variant 3, mRNA.
DMR13345	chr1	69421910	69422015	106	15	0.960421	0.823645	0.136776	38.0962	0	0	0	0	1	0	0	0	0	NA	NA
DMR17963	chr1	90650352	90650491	140	10	0.621769	0.86196	-0.240191	-38.0809	0	0	0	0	1	0	0	0	0	NA	NA
DMR33106	chr1	165860898	165861240	343	12	0.896047	0.682753	0.213294	38.0402	0	1	0	1	0	1	1	0	0	Cd247	CD247 antigen (Cd247), transcript variant eta, mRNA.
DMR11956	chr1	63246958	63247140	183	13	0.20669	0.37082	-0.16413	-38.0268	1	0	0	0	1	0	0	0	0	Zdbf2	zinc finger, DBF-type containing 2 (Zdbf2), transcript variant 4, mRNA.
DMR16808	chr1	85849547	85849639	93	12	0.956547	0.834568	0.121979	37.9946	0	1	0	1	0	1	0	0	0	Cab39	calcium binding protein 39 (Cab39), mRNA.
DMR15595	chr1	79776347	79776480	134	12	0.282556	0.158036	0.12452	37.989	1	0	0	0	0	1	1	1	1	Mrpl44	mitochondrial ribosomal protein L44 (Mrpl44), mRNA.
DMR32570	chr1	163360681	163361132	452	14	0.761809	0.561533	0.200276	37.9888	0	0	0	0	1	0	0	0	0	NA	NA
DMR34420	chr1	171120518	171121073	556	12	0.86538	0.622988	0.242392	37.985	0	0	0	0	0	1	1	0	0	Cfap126	cilia and flagella associated protein 126 (Cfap126), mRNA.
DMR14535	chr1	74773188	74773335	148	11	0.15485	0.283876	-0.129026	-37.9543	1	0	0	0	0	1	1	0	0	Wnt6	wingless-type MMTV integration site family, member 6 (Wnt6), mRNA.
DMR16584	chr1	84688465	84688519	55	12	0.959698	0.8239	0.135797	37.8907	0	0	0	0	0	1	1	0	0	Dner	delta/notch-like EGF repeat containing (Dner), mRNA.
DMR17798	chr1	89988509	89988571	63	13	0.940031	0.810017	0.130014	37.8788	0	0	0	0	0	1	1	0	0	Asb18	ankyrin repeat and SOCS box-containing 18 (Asb18), mRNA.
DMR33950	chr1	169238664	169238732	69	12	0.857919	0.735875	0.122045	37.8717	0	0	0	0	1	0	0	0	0	NA	NA
DMR36517	chr1	180956803	180957032	230	10	0.925059	0.736415	0.188643	37.8636	1	0	0	0	0	1	1	0	0	Tmem63a	transmembrane protein 63a (Tmem63a), mRNA.
DMR38780	chr1	190814176	190814414	239	12	0.839243	0.662872	0.17637	37.8484	0	0	0	0	0	1	1	0	0	Rps6kc1	ribosomal protein S6 kinase polypeptide 1 (Rps6kc1), mRNA.
DMR26806	chr1	135902816	135903092	277	13	0.913409	0.741146	0.172263	37.7692	0	0	0	0	0	1	1	0	0	Pkp1	plakophilin 1 (Pkp1), transcript variant 1, mRNA.
DMR7902	chr1	43083845	43084081	237	11	0.939307	0.739355	0.199952	37.7516	0	0	0	0	0	1	1	0	0	Tgfbrap1	transforming growth factor, beta receptor associated protein 1 (Tgfbrap1), mRNA.
DMR32248	chr1	161903416	161903659	244	12	0.744407	0.910578	-0.166171	-37.73	0	0	0	0	1	0	0	0	0	NA	NA
DMR37594	chr1	185664250	185664597	348	11	0.953757	0.766544	0.187213	37.6603	0	0	0	0	1	0	0	0	0	NA	NA
DMR24690	chr1	126462152	126462407	256	12	0.206742	0.438613	-0.231871	-37.6109	0	0	0	0	0	1	1	0	0	Nckap5	NCK-associated protein 5 (Nckap5), transcript variant 1, mRNA.
DMR7279	chr1	40375601	40375792	192	11	0.944901	0.80099	0.143911	37.5924	0	0	0	0	1	0	0	0	0	NA	NA
DMR5675	chr1	33180029	33180186	158	10	0.930237	0.670052	0.260185	37.5874	0	0	0	0	1	0	0	0	0	NA	NA
DMR15226	chr1	77981445	77981737	293	11	0.869192	0.571733	0.297458	37.5458	0	0	0	0	1	0	0	0	0	NA	NA
DMR11616	chr1	61714455	61714648	194	12	0.904142	0.66668	0.237462	37.505	0	0	0	0	0	1	1	0	0	Pard3b	par-3 family cell polarity regulator beta (Pard3b), mRNA.
DMR7865	chr1	42901051	42901232	182	12	0.935427	0.807696	0.127731	37.5026	0	0	0	1	0	1	1	0	0	Mrps9	mitochondrial ribosomal protein S9 (Mrps9), mRNA.
DMR19392	chr1	97842763	97843053	291	12	0.93457	0.715335	0.219235	37.4685	0	0	0	0	0	1	1	0	0	Pam	peptidylglycine alpha-amidating monooxygenase (Pam), mRNA.
DMR15086	chr1	77368698	77368923	226	12	0.974833	0.841579	0.133255	37.4494	0	1	0	1	0	1	0	0	0	Epha4	Eph receptor A4 (Epha4), mRNA.
DMR24726	chr1	126681142	126681387	246	14	0.328812	0.545316	-0.216504	-37.4438	0	0	0	0	0	1	1	0	1	Nckap5	NCK-associated protein 5 (Nckap5), transcript variant 1, mRNA.
DMR17736	chr1	89748989	89749264	276	13	0.799451	0.616171	0.183279	37.4433	0	0	0	0	0	1	1	0	0	Agap1	ArfGAP with GTPase domain, ankyrin repeat and PH domain 1 (Agap1), transcript variant 1, mRNA.
DMR22951	chr1	117981806	117982109	304	13	0.62994	0.843432	-0.213492	-37.4297	0	0	0	0	0	1	1	0	0	NA	NA
DMR31206	chr1	157405283	157405676	394	10	0.851238	0.542266	0.308972	37.392	1	0	0	1	0	1	0	0	0	Rasal2	RAS protein activator like 2 (Rasal2), mRNA.
DMR8651	chr1	47037136	47037668	533	12	0.834395	0.567971	0.266423	37.2952	0	0	0	0	1	0	0	0	0	NA	NA
DMR15193	chr1	77847056	77847311	256	14	0.646564	0.81975	-0.173186	-37.2629	0	0	0	0	1	0	0	0	0	NA	NA
DMR6294	chr1	36343289	36343407	119	13	0.905529	0.758246	0.147283	37.2192	0	1	0	1	0	1	1	0	0	Kansl3	KAT8 regulatory NSL complex subunit 3 (Kansl3), transcript variant 1, mRNA.
DMR37691	chr1	186170590	186170817	228	11	0.940667	0.744529	0.196138	37.1967	0	0	0	0	1	0	0	0	0	NA	NA
DMR14593	chr1	74990442	74990776	335	12	0.939519	0.735403	0.204116	37.1824	0	0	0	0	0	1	1	0	0	Nhej1	nonhomologous end-joining factor 1 (Nhej1), mRNA.
DMR38104	chr1	188040456	188041288	833	13	0.956703	0.767321	0.189381	37.1807	0	0	0	0	0	1	1	0	0	Esrrg	estrogen-related receptor gamma (Esrrg), transcript variant 1, mRNA.
DMR7284	chr1	40400028	40400237	210	11	0.947294	0.838422	0.108873	37.1465	0	0	0	0	1	0	0	0	0	NA	NA
DMR37785	chr1	186587210	186587407	198	12	0.6127	0.823338	-0.210638	-37.1418	0	0	0	0	1	0	0	0	0	NA	NA
DMR1895	chr1	13127448	13127586	139	14	0.379871	0.536124	-0.156253	-37.0949	1	0	0	0	1	0	0	0	0	Prdm14	PR domain containing 14 (Prdm14), mRNA.
DMR20034	chr1	101408163	101408533	371	12	0.955925	0.747913	0.208012	37.0922	0	0	0	0	1	0	0	0	0	NA	NA
DMR6716	chr1	38157511	38157743	233	13	0.914111	0.7636	0.150511	37.0417	0	0	0	1	0	1	0	0	0	NA	NA
DMR35183	chr1	174763106	174763297	192	11	0.50994	0.742662	-0.232722	-37.0342	0	0	0	0	0	1	1	0	0	Fmn2	formin 2 (Fmn2), mRNA.
DMR24729	chr1	126688279	126688511	233	13	0.367656	0.570802	-0.203146	-37.0308	0	0	0	0	0	1	1	0	1	Nckap5	NCK-associated protein 5 (Nckap5), transcript variant 1, mRNA.
DMR6589	chr1	37582012	37582236	225	12	0.786377	0.575652	0.210726	37.0296	0	0	0	0	1	0	0	0	0	NA	NA
DMR26429	chr1	134368966	134369192	227	14	0.664478	0.457825	0.206652	36.9601	0	0	0	0	1	0	0	0	0	NA	NA
DMR32014	chr1	160867873	160868068	196	13	0.898133	0.739324	0.158808	36.9562	0	0	0	0	1	0	0	0	0	NA	NA
DMR9673	chr1	52387605	52388313	709	13	0.791547	0.578568	0.212979	36.947	0	0	0	0	1	0	0	0	0	NA	NA
DMR7250	chr1	40255163	40255332	170	12	0.666273	0.440031	0.226241	36.8626	0	0	0	0	0	1	1	0	0	NA	NA
DMR6346	chr1	36559170	36559495	326	13	0.539714	0.7309	-0.191187	-36.8462	1	0	0	1	0	1	0	0	1	Sema4c	sema domain, immunoglobulin domain (Ig), transmembrane domain (TM) and short cytoplasmic domain, (semaphorin) 4C (Sema4c), transcript variant 2, mRNA.
DMR25103	chr1	128335669	128335835	167	12	0.929918	0.798394	0.131524	36.8162	0	0	0	1	0	1	1	0	0	Mcm6	minichromosome maintenance complex component 6 (Mcm6), transcript variant 1, mRNA.
DMR9432	chr1	51287626	51287762	137	10	0.95491	0.77911	0.1758	36.8086	1	0	0	0	0	1	1	0	0	9330175M20Rik	RIKEN cDNA 9330175M20 gene (9330175M20Rik), long non-coding RNA.
DMR23330	chr1	119503627	119504008	382	12	0.611192	0.395428	0.215763	36.7886	1	0	0	0	0	1	1	0	0	Ralb	v-ral simian leukemia viral oncogene B (Ralb), mRNA.
DMR25963	chr1	132431668	132431878	211	11	0.859797	0.67584	0.183957	36.7663	0	0	0	0	0	1	1	0	1	Dstyk	dual serine/threonine and tyrosine protein kinase (Dstyk), mRNA.
DMR1673	chr1	12114471	12114639	169	8	0.906306	0.516277	0.390028	36.7017	0	0	0	0	1	0	0	0	0	NA	NA
DMR26645	chr1	135240109	135240349	241	12	0.938426	0.753959	0.184467	36.6838	0	0	0	0	1	0	0	0	0	NA	NA
DMR18812	chr1	94533431	94533651	221	12	0.74005	0.916582	-0.176532	-36.6683	0	0	0	0	1	0	0	0	0	NA	NA
DMR30518	chr1	154322917	154323398	482	14	0.725806	0.532324	0.193481	36.6407	1	0	0	1	1	1	0	0	0	NA	NA
DMR37603	chr1	185705447	185705662	216	14	0.825307	0.642096	0.183211	36.629	0	0	0	0	1	0	0	0	0	NA	NA
DMR23338	chr1	119526610	119526699	90	12	0.664558	0.535832	0.128726	36.6256	1	0	0	1	0	1	0	0	1	AK053246	0 day neonate lung cDNA, RIKEN full-length enriched library, clone:E030050D17 product:unclassifiable, full insert sequence.
DMR5700	chr1	33354855	33355316	462	12	0.276659	0.600334	-0.323675	-36.6159	0	0	0	0	1	0	0	0	0	NA	NA
DMR20666	chr1	105111258	105111506	249	10	0.482419	0.799507	-0.317088	-36.605	0	0	0	0	1	0	0	0	0	NA	NA
DMR25882	chr1	132133915	132134004	90	12	0.736061	0.553078	0.182983	36.5919	0	0	0	0	0	1	1	0	0	Cdk18	cyclin-dependent kinase 18 (Cdk18), mRNA.
DMR39568	chr1	194665561	194666900	1340	12	0.947091	0.631889	0.315203	36.5781	0	0	0	0	0	1	1	0	0	Plxna2	plexin A2 (Plxna2), mRNA.
DMR39389	chr1	193693182	193693690	509	12	0.610412	0.859345	-0.248933	-36.5569	0	0	0	0	1	0	0	0	0	NA	NA
DMR13319	chr1	69312084	69312240	157	11	0.901589	0.700427	0.201162	36.548	0	0	0	0	1	0	0	0	0	NA	NA
DMR17197	chr1	87600040	87600326	287	13	0.669678	0.872586	-0.202909	-36.507	0	0	0	0	1	0	0	0	0	Neu2	neuraminidase 2 (Neu2), transcript variant 3, mRNA.
DMR1963	chr1	13341727	13342147	421	13	0.636731	0.82252	-0.185789	-36.4898	0	0	0	0	0	1	1	0	0	Ncoa2	nuclear receptor coactivator 2 (Ncoa2), transcript variant a, mRNA.
DMR14804	chr1	75940283	75940406	124	12	0.945073	0.819583	0.125491	36.4809	0	0	0	0	1	0	0	0	0	NA	NA
DMR1796	chr1	12774301	12774364	64	14	0.854952	0.692347	0.162605	36.3818	0	0	0	0	0	1	1	0	0	Sulf1	sulfatase 1 (Sulf1), transcript variant 2, mRNA.
DMR33185	chr1	166191467	166191789	323	10	0.789487	0.539488	0.249999	36.3342	0	0	0	0	1	0	0	0	0	NA	NA
DMR604	chr1	6363637	6363851	215	13	0.714089	0.856381	-0.142292	-36.3179	0	0	0	0	0	1	1	0	0	Fam150a	family with sequence similarity 150, member A (Fam150a), mRNA.
DMR24459	chr1	125401602	125401824	223	11	0.880329	0.641683	0.238646	36.2919	0	0	0	0	0	1	1	0	0	Actr3	ARP3 actin-related protein 3 (Actr3), transcript variant 1, mRNA.
DMR39256	chr1	193196793	193197054	262	13	0.940613	0.775681	0.164932	36.285	0	0	0	0	0	1	1	0	0	Traf3ip3	TRAF3 interacting protein 3 (Traf3ip3), mRNA.
DMR9544	chr1	51852318	51852567	250	11	0.479333	0.704268	-0.224936	-36.2474	0	0	0	0	0	1	1	0	0	Myo1b	myosin IB (Myo1b), transcript variant 1, mRNA.
DMR31834	chr1	160079589	160079820	232	11	0.909565	0.755047	0.154518	36.2385	1	0	0	1	0	1	0	0	0	4930523C07Rik	RIKEN cDNA 4930523C07 gene (4930523C07Rik), transcript variant 1, mRNA.
DMR31922	chr1	160421382	160421480	99	12	0.963435	0.831311	0.132125	36.1861	0	0	0	0	0	1	1	0	0	Rabgap1l	RAB GTPase activating protein 1-like (Rabgap1l), transcript variant 1, mRNA.
DMR34989	chr1	173920034	173920580	547	11	0.853746	0.601651	0.252095	36.123	0	1	0	1	0	1	1	0	0	Ifi203	interferon activated gene 203 (Ifi203), transcript variant 1, mRNA.
DMR16062	chr1	82255992	82256065	74	11	0.912756	0.788994	0.123762	36.0737	0	0	0	0	0	1	1	0	0	Irs1	insulin receptor substrate 1 (Irs1), mRNA.
DMR12222	chr1	64172395	64172556	162	10	0.651478	0.331956	0.319522	36.0583	0	0	0	0	1	0	0	0	0	NA	NA
DMR29927	chr1	151891588	151891870	283	13	0.621892	0.44572	0.176172	36.0559	0	1	0	1	0	1	0	0	1	1700025G04Rik	RIKEN cDNA 1700025G04 gene (1700025G04Rik), mRNA.
DMR39247	chr1	193169522	193169889	368	11	0.475052	0.223951	0.251101	36.0349	1	1	0	1	0	1	0	0	0	Irf6	interferon regulatory factor 6 (Irf6), mRNA.
DMR14145	chr1	73117594	73117907	314	10	0.8585	0.603328	0.255172	36.0035	0	0	0	0	1	0	0	0	0	NA	NA
DMR32239	chr1	161887669	161887916	248	14	0.840005	0.671511	0.168493	35.8986	0	0	0	0	1	0	0	0	0	NA	NA
DMR19029	chr1	95770472	95770716	245	13	0.925307	0.77594	0.149366	35.8335	0	0	0	0	1	0	0	0	0	NA	NA
DMR33687	chr1	168117482	168117828	347	10	0.889361	0.60933	0.280031	35.825	0	0	0	0	0	1	1	0	0	NA	NA
DMR13327	chr1	69351433	69351547	115	12	0.922261	0.808392	0.113868	35.8107	0	0	0	0	1	0	0	0	0	NA	NA
DMR13725	chr1	71303332	71303548	217	14	0.772576	0.592889	0.179687	35.8011	0	0	0	1	0	1	1	0	0	Abca12	ATP-binding cassette, sub-family A (ABC1), member 12 (Abca12), mRNA.
DMR12963	chr1	67366360	67366763	404	10	0.730021	0.425555	0.304465	35.7993	0	0	0	0	1	0	0	0	0	NA	NA
DMR11196	chr1	59534537	59534699	163	10	0.863264	0.560304	0.30296	35.7552	0	0	0	0	0	1	1	0	1	Gm973	predicted gene 973 (Gm973), mRNA.
DMR5928	chr1	34473202	34473256	55	12	0.261283	0.384851	-0.123568	-35.744	1	0	0	0	0	1	1	0	0	Ptpn18	protein tyrosine phosphatase, non-receptor type 18 (Ptpn18), mRNA.
DMR10541	chr1	56487786	56488098	313	13	0.89808	0.688506	0.209574	35.6891	0	0	0	0	1	0	0	0	0	NA	NA
DMR5144	chr1	30575671	30575767	97	11	0.908035	0.773713	0.134322	35.6757	0	0	0	0	1	0	0	0	0	NA	NA
DMR3372	chr1	20705635	20705701	67	11	0.901239	0.794916	0.106323	35.6593	0	0	0	0	1	0	0	0	0	NA	NA
DMR15821	chr1	80866265	80866523	259	10	0.92064	0.690924	0.229716	35.6521	0	0	0	0	1	0	0	0	0	NA	NA
DMR8807	chr1	47752564	47752643	80	11	0.920829	0.8009	0.119929	35.6387	1	0	0	0	1	0	0	0	0	NA	NA
DMR32242	chr1	161894039	161894225	187	12	0.938911	0.76297	0.175941	35.6369	0	0	0	0	0	1	1	0	0	AK135878	in vitro fertilized eggs cDNA, RIKEN full-length enriched library, clone:7420432A09 product:unclassifiable, full insert sequence.
DMR31846	chr1	160115037	160115572	536	12	0.89515	0.675216	0.219935	35.6313	0	0	0	0	0	1	1	0	0	Tnn	tenascin N (Tnn), mRNA.
DMR13804	chr1	71674553	71674927	375	14	0.722717	0.522878	0.19984	35.6088	0	0	0	0	1	0	0	0	1	NA	NA
DMR25554	chr1	130588861	130588918	58	13	0.864375	0.720185	0.14419	35.5845	0	0	0	0	0	1	1	0	0	Zp3r	zona pellucida 3 receptor (Zp3r), mRNA.
DMR17186	chr1	87560220	87560513	294	10	0.942766	0.74064	0.202126	35.5565	0	0	0	0	0	1	1	0	0	Ngef	neuronal guanine nucleotide exchange factor (Ngef), transcript variant 1, mRNA.
DMR25569	chr1	130683270	130683638	369	11	0.888811	0.648967	0.239844	35.5121	1	0	0	0	0	1	1	0	0	C4bp-ps1	complement component 4 binding protein, pseudogene 1 (C4bp-ps1), non-coding RNA.
DMR30266	chr1	153223297	153223477	181	12	0.821548	0.626792	0.194755	35.4716	0	0	0	0	0	1	1	0	0	Lamc1	laminin, gamma 1 (Lamc1), mRNA.
DMR34697	chr1	172542830	172542998	169	12	0.894621	0.745713	0.148908	35.4485	0	0	0	1	0	1	1	0	0	Cfap45	cilia and flagella associated protein 45 (Cfap45), mRNA.
DMR9646	chr1	52270402	52270528	127	12	0.821489	0.661581	0.159908	35.4219	0	0	0	0	1	0	0	0	0	NA	NA
DMR24719	chr1	126655950	126656628	679	11	0.878187	0.61516	0.263027	35.4203	0	0	0	0	0	1	1	0	1	Nckap5	NCK-associated protein 5 (Nckap5), transcript variant 1, mRNA.
DMR26280	chr1	133688443	133688700	258	12	0.843495	0.669534	0.173961	35.4076	1	0	0	0	0	1	1	0	0	Lax1	lymphocyte transmembrane adaptor 1 (Lax1), transcript variant 2, mRNA.
DMR12448	chr1	65048231	65048438	208	11	0.705371	0.876593	-0.171222	-35.3227	0	0	0	0	1	0	0	0	0	Cryge	crystallin, gamma E (Cryge), mRNA.
DMR4185	chr1	25310166	25310874	709	12	0.837033	0.550452	0.286581	35.3185	0	0	0	0	0	1	1	0	0	Adgrb3	adhesion G protein-coupled receptor B3 (Adgrb3), mRNA.
DMR30238	chr1	153140853	153141065	213	14	0.788776	0.618061	0.170715	35.2912	0	0	0	0	0	1	1	0	0	Lamc2	laminin, gamma 2 (Lamc2), mRNA.
DMR3987	chr1	24374154	24374629	476	12	0.88969	0.728058	0.161632	35.2731	0	0	0	1	0	1	1	0	0	Col19a1	collagen, type XIX, alpha 1 (Col19a1), mRNA.
DMR37806	chr1	186665515	186665691	177	10	0.545638	0.806227	-0.26059	-35.2441	0	0	0	0	0	1	1	0	0	Tgfb2	transforming growth factor, beta 2 (Tgfb2), mRNA.
DMR32783	chr1	164423261	164423444	184	12	0.884257	0.666977	0.21728	35.2409	1	0	0	0	0	1	1	0	0	Nme7	NME/NM23 family member 7 (Nme7), transcript variant 1, mRNA.
DMR32483	chr1	162914436	162914703	268	11	0.851517	0.623721	0.227796	35.2389	0	0	0	0	1	0	0	0	0	Fmo6	flavin containing monooxygenase 6 (Fmo6), mRNA.
DMR10043	chr1	54113280	54113622	343	11	0.930876	0.686842	0.244034	35.2372	0	0	0	0	0	1	1	0	0	Hecw2	HECT, C2 and WW domain containing E3 ubiquitin protein ligase 2 (Hecw2), transcript variant 1, mRNA.
DMR16573	chr1	84626088	84626390	303	12	0.642888	0.844474	-0.201586	-35.2317	0	0	0	0	0	1	1	0	0	Dner	delta/notch-like EGF repeat containing (Dner), mRNA.
DMR32696	chr1	163980479	163980732	254	11	0.925173	0.773463	0.15171	35.2161	0	0	0	0	0	1	1	0	0	BC055324	cDNA sequence BC055324 (BC055324), mRNA.
DMR9225	chr1	50188803	50188928	126	11	0.935068	0.761397	0.173671	35.1937	0	0	0	0	1	0	0	0	0	NA	NA
DMR19890	chr1	100521550	100521963	414	12	0.949944	0.782294	0.16765	35.1802	0	0	0	0	1	0	0	0	0	NA	NA
DMR11477	chr1	60921320	60921474	155	9	0.716523	0.513985	0.202538	35.1701	0	0	0	0	1	0	0	0	1	NA	NA
DMR6537	chr1	37382170	37382426	257	12	0.621688	0.405988	0.2157	35.1477	0	0	0	0	0	1	1	0	0	Inpp4a	inositol polyphosphate-4-phosphatase, type I (Inpp4a), transcript variant 3, mRNA.
DMR17681	chr1	89553037	89553320	284	11	0.96146	0.823783	0.137677	35.1428	0	0	0	0	0	1	1	0	0	Agap1	ArfGAP with GTPase domain, ankyrin repeat and PH domain 1 (Agap1), transcript variant 1, mRNA.
DMR15759	chr1	80633791	80634020	230	12	0.886978	0.701688	0.18529	35.1142	0	0	0	0	0	1	1	0	0	Dock10	dedicator of cytokinesis 10 (Dock10), transcript variant 1, mRNA.
DMR37414	chr1	184890348	184890446	99	11	0.921199	0.767713	0.153487	35.0105	0	0	0	0	1	0	0	0	0	NA	NA
DMR15864	chr1	81178635	81178798	164	12	0.528774	0.755506	-0.226732	-34.9854	0	0	0	0	0	1	1	0	0	Nyap2	neuronal tyrosine-phophorylated phosphoinositide 3-kinase adaptor 2 (Nyap2), mRNA.
DMR36505	chr1	180915658	180915764	107	12	0.835323	0.705709	0.129615	34.9718	0	0	0	0	1	0	0	0	0	NA	NA
DMR24607	chr1	126025425	126025706	282	11	0.942633	0.755282	0.187352	34.9706	0	0	0	1	0	1	0	0	0	Nckap5	NCK-associated protein 5 (Nckap5), transcript variant 1, mRNA.
DMR11975	chr1	63274541	63274629	89	12	0.104373	0.25644	-0.152067	-34.9575	1	0	0	0	0	1	1	0	1	Zdbf2	zinc finger, DBF-type containing 2 (Zdbf2), transcript variant 4, mRNA.
DMR25096	chr1	128298628	128298708	81	11	0.948298	0.814804	0.133494	34.8875	0	0	0	1	0	1	0	0	0	Lct	lactase (Lct), mRNA.
DMR1718	chr1	12399482	12399709	228	8	0.917116	0.560625	0.356491	34.8662	0	0	0	0	1	0	0	0	0	NA	NA
DMR2693	chr1	17016323	17016591	269	10	0.91301	0.689529	0.223481	34.818	0	0	0	0	0	1	1	0	0	Jph1	junctophilin 1 (Jph1), mRNA.
DMR23269	chr1	119288641	119288787	147	11	0.944729	0.823129	0.1216	34.8039	0	0	0	0	1	0	0	0	0	NA	NA
DMR37479	chr1	185153043	185153153	111	9	0.948233	0.84264	0.105592	34.7804	0	0	0	0	1	0	0	0	0	NA	NA
DMR324	chr1	4790193	4792487	2295	10	0.930208	0.712024	0.218184	34.7684	0	0	0	0	1	0	0	0	0	NA	NA
DMR11000	chr1	58696068	58696387	320	11	0.931928	0.746039	0.185889	34.6925	1	0	0	0	1	0	0	0	0	Als2cr12	amyotrophic lateral sclerosis 2 (juvenile) chromosome region, candidate 12 (human) (Als2cr12), transcript variant 3, mRNA.
DMR15135	chr1	77623484	77623947	464	13	0.8978	0.727207	0.170593	34.6569	0	0	0	0	1	0	0	0	0	NA	NA
DMR24974	chr1	127731130	127731376	247	7	0.888597	0.492092	0.396505	34.6413	1	0	0	0	0	1	1	0	0	Acmsd	amino carboxymuconate semialdehyde decarboxylase (Acmsd), mRNA.
DMR38286	chr1	188866356	188866466	111	12	0.697142	0.554628	0.142513	34.6018	0	0	0	0	0	1	1	0	0	Ush2a	Usher syndrome 2A (autosomal recessive, mild) (Ush2a), mRNA.
DMR31075	chr1	156808874	156808956	83	11	0.7445	0.871304	-0.126804	-34.5981	0	1	0	1	0	1	0	0	0	Ralgps2	Ral GEF with PH domain and SH3 binding motif 2 (Ralgps2), transcript variant 3, mRNA.
DMR21597	chr1	110223643	110223993	351	10	0.945719	0.689972	0.255747	34.5976	0	0	0	0	1	0	0	0	0	NA	NA
DMR26680	chr1	135358021	135358085	65	11	0.865709	0.666053	0.199656	34.5607	0	0	0	0	0	1	1	0	0	Lmod1	leiomodin 1 (smooth muscle) (Lmod1), mRNA.
DMR18493	chr1	92805375	92806096	722	11	0.871469	0.619271	0.252198	34.5511	0	0	0	0	1	0	0	0	0	NA	NA
DMR37746	chr1	186413706	186413883	178	12	0.758618	0.572799	0.185819	34.5244	0	0	0	0	1	0	0	0	0	NA	NA
DMR25579	chr1	130737198	130737581	384	11	0.552903	0.765007	-0.212104	-34.491	0	0	1	1	0	1	1	0	0	AA986860	expressed sequence AA986860 (AA986860), mRNA.
DMR4126	chr1	25054047	25054147	101	11	0.851297	0.708871	0.142426	34.4584	0	0	0	0	1	0	0	0	0	NA	NA
DMR28850	chr1	146178264	146178495	232	12	0.935194	0.798842	0.136352	34.4139	0	0	0	0	1	0	0	0	0	NA	NA
DMR6578	chr1	37536758	37536944	187	10	0.936194	0.753119	0.183075	34.4003	0	0	0	0	0	1	1	0	0	Mgat4a	mannoside acetylglucosaminyltransferase 4, isoenzyme A (Mgat4a), transcript variant 1, mRNA.
DMR36537	chr1	181052003	181052234	232	10	0.856411	0.686242	0.17017	34.3937	1	0	0	0	0	1	1	0	0	9130409I23Rik	RIKEN cDNA 9130409I23 gene (9130409I23Rik), mRNA.
DMR36400	chr1	180500631	180500855	225	12	0.892331	0.724487	0.167844	34.3877	0	0	0	0	1	0	0	0	0	NA	NA
DMR37496	chr1	185240570	185240933	364	11	0.854767	0.63469	0.220077	34.3292	1	0	0	1	0	1	1	0	0	Rab3gap2	RAB3 GTPase activating protein subunit 2 (Rab3gap2), mRNA.
DMR15078	chr1	77338490	77338701	212	13	0.578064	0.337104	0.24096	34.3256	0	0	0	0	1	0	0	0	0	NA	NA
DMR18561	chr1	93082358	93082490	133	13	0.593283	0.407759	0.185525	34.3167	0	0	1	1	0	1	1	0	0	Kif1a	kinesin family member 1A (Kif1a), transcript variant 4, mRNA.
DMR33844	chr1	168754809	168755038	230	11	0.912667	0.775448	0.137219	34.2678	0	0	0	0	1	0	0	0	0	NA	NA
DMR17706	chr1	89627197	89627311	115	13	0.52141	0.677926	-0.156516	-34.2209	0	0	0	0	0	1	1	0	0	Agap1	ArfGAP with GTPase domain, ankyrin repeat and PH domain 1 (Agap1), transcript variant 1, mRNA.
DMR32340	chr1	162349382	162349574	193	10	0.946359	0.763474	0.182884	34.214	0	0	0	0	0	1	1	0	0	Dnm3	dynamin 3 (Dnm3), transcript variant 1, mRNA.
DMR38091	chr1	188007720	188007847	128	11	0.857162	0.710549	0.146614	34.2081	1	0	0	1	0	1	0	0	0	Esrrg	estrogen-related receptor gamma (Esrrg), transcript variant 1, mRNA.
DMR195	chr1	4057891	4058084	194	11	0.946692	0.760425	0.186268	34.1936	0	0	0	0	0	1	1	0	0	NA	NA
DMR16765	chr1	85670599	85670731	133	10	0.800433	0.527738	0.272695	34.1619	0	0	0	0	0	1	1	0	0	Sp100	nuclear antigen Sp100 (Sp100), transcript variant 1, mRNA.
DMR28333	chr1	143501550	143502264	715	12	0.633702	0.867871	-0.23417	-34.1347	0	0	0	0	1	0	0	0	0	NA	NA
DMR8072	chr1	43882669	43882781	113	14	0.474537	0.632375	-0.157838	-34.1071	0	0	0	0	1	0	0	0	0	NA	NA
DMR20647	chr1	105050732	105050881	150	12	0.617437	0.373583	0.243853	34.0835	0	0	0	0	1	0	0	0	0	NA	NA
DMR33744	chr1	168329313	168329524	212	12	0.890673	0.689972	0.200701	34.0727	0	0	0	0	0	1	1	0	0	Pbx1	pre B cell leukemia homeobox 1 (Pbx1), transcript variant a, mRNA.
DMR34154	chr1	169974250	169974582	333	11	0.936218	0.784896	0.151321	34.0635	0	1	0	1	0	1	0	0	0	3110045C21Rik	RIKEN cDNA 3110045C21 gene (3110045C21Rik), long non-coding RNA.
DMR29015	chr1	147171005	147171104	100	11	0.944573	0.775855	0.168719	34.0547	0	0	0	0	1	0	0	0	0	NA	NA
DMR6478	chr1	37106463	37106608	146	12	0.886548	0.735649	0.150899	34.0511	0	0	0	0	0	1	1	0	0	NA	NA
DMR15602	chr1	79806956	79807163	208	10	0.522119	0.745269	-0.22315	-34.0442	0	0	0	0	0	1	1	0	0	Serpine2	serine (or cysteine) peptidase inhibitor, clade E, member 2 (Serpine2), mRNA.
DMR38543	chr1	189929597	189929789	193	12	0.749037	0.568444	0.180593	34.037	0	0	0	0	1	0	0	0	0	NA	NA
DMR17542	chr1	89132339	89132424	86	10	0.94069	0.796449	0.14424	34.0083	0	0	0	0	0	1	1	0	0	Sh3bp4	SH3-domain binding protein 4 (Sh3bp4), mRNA.
DMR14827	chr1	76049372	76049549	178	12	0.883378	0.741074	0.142303	33.982	0	0	0	0	1	0	0	0	0	NA	NA
DMR32412	chr1	162650982	162651161	180	11	0.70258	0.431465	0.271115	33.9776	0	0	0	0	0	1	1	0	0	Myoc	myocilin (Myoc), mRNA.
DMR11470	chr1	60847167	60847323	157	10	0.400121	0.727838	-0.327717	-33.9722	0	0	0	0	1	0	0	0	0	NA	NA
DMR2568	chr1	16332042	16332251	210	10	0.655801	0.88663	-0.230829	-33.9693	0	0	0	0	0	1	1	0	0	Stau2	staufen (RNA binding protein) homolog 2 (Drosophila) (Stau2), transcript variant 3, mRNA.
DMR9478	chr1	51597611	51597710	100	12	0.786885	0.616633	0.170252	33.9612	1	0	0	0	1	0	0	0	0	AK043869	10 days neonate cortex cDNA, RIKEN full-length enriched library, clone:A830044A12 product:unclassifiable, full insert sequence.
DMR23579	chr1	120671007	120671101	95	11	0.871503	0.621894	0.249609	33.9573	0	0	0	0	0	1	1	0	0	NA	NA
DMR16861	chr1	86060698	86060807	110	13	0.686071	0.50484	0.181231	33.9548	0	0	0	0	1	0	0	0	0	NA	NA
DMR6361	chr1	36616948	36617485	538	12	0.851949	0.567925	0.284024	33.8483	0	0	0	0	0	1	1	0	0	Fam178b	family with sequence similarity 178, member B (Fam178b), transcript variant A, mRNA.
DMR17976	chr1	90702611	90703058	448	10	0.903036	0.694208	0.208827	33.8382	0	0	0	0	1	0	0	0	0	NA	NA
DMR32210	chr1	161750663	161750934	272	12	0.862546	0.671008	0.191537	33.8192	0	0	0	0	1	0	0	0	0	NA	NA
DMR16559	chr1	84578885	84579068	184	11	0.881574	0.723467	0.158107	33.8017	0	0	0	0	0	1	1	0	0	Dner	delta/notch-like EGF repeat containing (Dner), mRNA.
DMR16564	chr1	84603033	84603285	253	14	0.915109	0.728853	0.186256	33.8003	0	0	0	0	0	1	1	0	0	Dner	delta/notch-like EGF repeat containing (Dner), mRNA.
DMR12493	chr1	65258788	65258925	138	12	0.813395	0.654815	0.15858	33.799	0	0	0	1	0	1	1	0	0	Pikfyve	phosphoinositide kinase, FYVE finger containing (Pikfyve), transcript variant 1, mRNA.
DMR35801	chr1	177463207	177463263	57	8	0.931397	0.763769	0.167629	33.699	0	0	0	0	1	0	0	0	0	AK082514	0 day neonate cerebellum cDNA, RIKEN full-length enriched library, clone:C230058J09 product:unclassifiable, full insert sequence.
DMR29967	chr1	152084802	152084889	88	11	0.604537	0.764763	-0.160226	-33.6893	0	0	0	0	0	1	1	0	0	1700025G04Rik	RIKEN cDNA 1700025G04 gene (1700025G04Rik), mRNA.
DMR12200	chr1	64088693	64088850	158	13	0.725794	0.551924	0.17387	33.6653	0	0	0	0	0	1	1	0	1	Klf7	Kruppel-like factor 7 (ubiquitous) (Klf7), mRNA.
DMR23223	chr1	119126581	119127270	690	12	0.937523	0.759291	0.178232	33.6529	0	0	0	0	1	0	0	0	0	NA	NA
DMR27205	chr1	137488364	137488449	86	10	0.820966	0.550735	0.270232	33.602	0	0	0	0	1	0	0	0	0	NA	NA
DMR32631	chr1	163650912	163651186	275	11	0.70862	0.910281	-0.201661	-33.5735	0	0	0	0	1	0	0	0	0	NA	NA
DMR27222	chr1	137588074	137588316	243	12	0.913087	0.759279	0.153808	33.5495	0	0	0	0	1	0	0	0	0	NA	NA
DMR32461	chr1	162849970	162850200	231	8	0.897645	0.571451	0.326195	33.5473	0	0	0	1	0	1	1	0	0	Fmo1	flavin containing monooxygenase 1 (Fmo1), mRNA.
DMR26986	chr1	136519982	136520143	162	10	0.876743	0.686751	0.189993	33.5247	0	0	0	0	0	1	1	0	0	Kif14	kinesin family member 14 (Kif14), mRNA.
DMR14749	chr1	75705285	75705471	187	11	0.363488	0.232978	0.13051	33.5223	0	0	0	0	1	0	0	0	0	NA	NA
DMR34200	chr1	170151012	170151162	151	12	0.573601	0.775209	-0.201607	-33.5196	0	0	0	1	0	1	1	0	0	Uap1	UDP-N-acetylglucosamine pyrophosphorylase 1 (Uap1), transcript variant 1, mRNA.
DMR13689	chr1	71047743	71047811	69	9	0.868302	0.523449	0.344853	33.5082	0	0	0	1	0	1	1	0	0	Bard1	BRCA1 associated RING domain 1 (Bard1), mRNA.
DMR21368	chr1	108948970	108949090	121	12	0.934858	0.819317	0.115541	33.4821	0	0	0	0	1	0	0	0	0	NA	NA
DMR25373	chr1	129695439	129695619	181	12	0.912136	0.704789	0.207347	33.4481	0	0	0	0	0	1	1	0	0	Thsd7b	thrombospondin, type I, domain containing 7B (Thsd7b), mRNA.
DMR31637	chr1	159232874	159232989	116	11	0.14977	0.334844	-0.185074	-33.4053	1	0	0	0	0	1	1	0	1	Rfwd2	ring finger and WD repeat domain 2 (Rfwd2), mRNA.
DMR3764	chr1	23325848	23326078	231	11	0.86787	0.703336	0.164534	33.4028	0	0	0	0	1	0	0	0	0	NA	NA
DMR32179	chr1	161613650	161613847	198	10	0.938345	0.800352	0.137993	33.3304	0	0	0	0	1	0	0	0	0	NA	NA
DMR23106	chr1	118685018	118685290	273	11	0.858109	0.623445	0.234665	33.3046	0	1	0	1	1	1	0	0	0	Tfcp2l1	transcription factor CP2-like 1 (Tfcp2l1), mRNA.
DMR27281	chr1	137835015	137835537	523	12	0.9449	0.762318	0.182582	33.2884	0	0	0	0	1	0	0	0	0	NA	NA
DMR35594	chr1	176576017	176576331	315	10	0.86415	0.623004	0.241145	33.2532	0	0	0	0	1	0	0	0	0	NA	NA
DMR27745	chr1	140219882	140220467	586	11	0.761556	0.509774	0.251782	33.2317	0	0	0	0	1	0	0	0	0	NA	NA
DMR18937	chr1	95267980	95268191	212	11	0.440312	0.649197	-0.208885	-33.2014	0	0	0	0	1	0	0	0	0	NA	NA
DMR10151	chr1	54637623	54639223	1601	10	0.852708	0.536224	0.316484	33.1438	0	0	0	0	1	0	0	0	1	NA	NA
DMR38745	chr1	190684563	190684897	335	9	0.903402	0.652525	0.250877	33.1393	0	0	0	0	1	0	0	0	0	NA	NA
DMR18578	chr1	93139323	93139471	149	10	0.843442	0.559477	0.283965	33.137	0	0	0	1	0	1	1	0	0	Agxt	alanine-glyoxylate aminotransferase (Agxt), transcript variant 1, mRNA.
DMR4391	chr1	26322540	26323049	510	9	0.633748	0.908071	-0.274322	-33.1248	0	0	0	0	1	0	0	0	0	NA	NA
DMR13378	chr1	69492912	69493018	107	11	0.722018	0.535934	0.186084	33.1118	1	0	0	1	0	1	0	0	0	NA	NA
DMR23430	chr1	120053355	120053445	91	13	0.601398	0.7786	-0.177202	-33.0986	0	0	0	0	0	1	1	0	0	Sctr	secretin receptor (Sctr), transcript variant 2, mRNA.
DMR39448	chr1	194012326	194012620	295	9	0.620015	0.864457	-0.244442	-33.0982	0	0	0	0	1	0	0	0	0	NA	NA
DMR24961	chr1	127667586	127667730	145	12	0.806667	0.607902	0.198765	33.0935	0	0	0	0	0	1	1	0	0	Tmem163	transmembrane protein 163 (Tmem163), mRNA.
DMR17176	chr1	87512035	87512480	446	12	0.855776	0.643261	0.212516	33.09	1	0	0	0	0	1	1	0	0	Ngef	neuronal guanine nucleotide exchange factor (Ngef), transcript variant 1, mRNA.
DMR12770	chr1	66467600	66467723	124	11	0.231087	0.385456	-0.154368	-33.0827	1	0	0	0	1	0	0	0	0	Unc80	unc-80, NALCN activator (Unc80), mRNA.
DMR27605	chr1	139374325	139374658	334	11	0.889141	0.651971	0.23717	33.0439	1	0	0	0	0	1	1	0	0	Crb1	crumbs family member 1, photoreceptor morphogenesis associated (Crb1), mRNA.
DMR30997	chr1	156440092	156440183	92	10	0.84019	0.627625	0.212565	33.0293	0	0	0	1	0	1	1	0	0	Soat1	sterol O-acyltransferase 1 (Soat1), mRNA.
DMR35618	chr1	176667876	176668297	422	11	0.831271	0.651763	0.179508	33.0171	0	0	0	0	1	0	0	0	0	NA	NA
DMR9546	chr1	51853383	51853505	123	12	0.895934	0.751048	0.144886	32.9862	0	0	0	0	0	1	1	0	0	Myo1b	myosin IB (Myo1b), transcript variant 1, mRNA.
DMR11178	chr1	59462922	59463195	274	12	0.813714	0.626904	0.18681	32.9842	0	0	0	0	1	0	0	0	0	NA	NA
DMR2641	chr1	16710937	16710994	58	13	0.676634	0.860663	-0.184028	-32.9566	0	0	0	0	1	0	0	0	0	Ly96	lymphocyte antigen 96 (Ly96), transcript variant 1, mRNA.
DMR23582	chr1	120681934	120682209	276	10	0.927434	0.731476	0.195957	32.9251	0	0	0	0	0	1	1	0	0	NA	NA
DMR32270	chr1	162013368	162013672	305	10	0.932536	0.752576	0.179961	32.9238	0	0	0	0	0	1	1	0	0	Dnm3	dynamin 3 (Dnm3), transcript variant 1, mRNA.
DMR25003	chr1	127830916	127831100	185	10	0.894192	0.677765	0.216427	32.8755	0	0	0	0	0	1	1	0	0	Map3k19	mitogen-activated protein kinase kinase kinase 19 (Map3k19), mRNA.
DMR15352	chr1	78622114	78622389	276	12	0.855757	0.683734	0.172024	32.8749	0	0	0	0	1	0	0	0	0	NA	NA
DMR38288	chr1	188881887	188882022	136	10	0.903098	0.724889	0.178208	32.8542	0	0	0	0	0	1	1	0	0	Ush2a	Usher syndrome 2A (autosomal recessive, mild) (Ush2a), mRNA.
DMR27124	chr1	137087779	137087930	152	10	0.665404	0.427955	0.237449	32.8406	0	0	0	0	1	0	0	0	0	NA	NA
DMR31926	chr1	160454383	160454665	283	11	0.906688	0.712134	0.194554	32.8345	0	0	0	0	0	1	1	0	0	Rabgap1l	RAB GTPase activating protein 1-like (Rabgap1l), transcript variant 1, mRNA.
DMR23646	chr1	120980226	120980368	143	11	0.898842	0.782497	0.116345	32.8282	0	0	0	0	1	0	0	0	0	NA	NA
DMR33006	chr1	165386405	165386500	96	11	0.895258	0.760841	0.134417	32.7636	0	0	0	0	0	1	1	0	0	Dcaf6	DDB1 and CUL4 associated factor 6 (Dcaf6), mRNA.
DMR5256	chr1	31050155	31050551	397	12	0.903172	0.692952	0.210221	32.7392	0	0	0	0	0	1	1	0	0	NA	NA
DMR2034	chr1	13615606	13615944	339	10	0.769599	0.521908	0.247691	32.7328	0	0	0	0	1	0	0	0	0	NA	NA
DMR3534	chr1	21414931	21415139	209	8	0.837847	0.518539	0.319309	32.7244	0	0	0	0	0	1	1	0	0	Kcnq5	potassium voltage-gated channel, subfamily Q, member 5 (Kcnq5), transcript variant 3, mRNA.
DMR14566	chr1	74854389	74854473	85	12	0.147516	0.289243	-0.141728	-32.7078	1	0	0	1	0	1	0	0	1	Cdk5r2	cyclin-dependent kinase 5, regulatory subunit 2 (p39) (Cdk5r2), mRNA.
DMR5618	chr1	32879161	32879267	107	10	0.926875	0.792162	0.134713	32.6988	0	0	0	0	1	0	0	0	0	NA	NA
DMR11919	chr1	63002026	63002471	446	12	0.869971	0.632362	0.237609	32.6744	0	0	0	0	0	1	1	0	0	NA	NA
DMR18026	chr1	90856757	90856991	235	10	0.91981	0.706787	0.213023	32.6722	0	0	0	0	1	0	0	0	0	NA	NA
DMR4224	chr1	25483364	25483508	145	11	0.959553	0.80027	0.159283	32.6444	0	0	0	0	0	1	1	0	0	Adgrb3	adhesion G protein-coupled receptor B3 (Adgrb3), mRNA.
DMR13054	chr1	67897948	67898199	252	11	0.931786	0.753046	0.17874	32.5931	0	0	0	0	1	0	0	0	0	NA	NA
DMR31490	chr1	158593876	158594121	246	14	0.698608	0.508165	0.190443	32.5711	0	0	0	0	0	1	1	0	0	Astn1	astrotactin 1 (Astn1), transcript variant 1, mRNA.
DMR33503	chr1	167419791	167420024	234	11	0.838545	0.618224	0.22032	32.472	0	0	0	0	1	0	0	0	0	NA	NA
DMR17051	chr1	86965773	86965976	204	11	0.94481	0.757141	0.187669	32.4605	0	0	0	0	0	1	1	0	0	Dis3l2	DIS3 like 3'-5' exoribonuclease 2 (Dis3l2), transcript variant 1, mRNA.
DMR6020	chr1	34921055	34921292	238	11	0.90707	0.709757	0.197313	32.4496	0	0	0	0	1	0	0	0	0	NA	NA
DMR35813	chr1	177519160	177519305	146	13	0.734106	0.583435	0.150671	32.4333	0	0	0	0	1	0	0	0	0	NA	NA
DMR12374	chr1	64746242	64746346	105	11	0.930653	0.797399	0.133254	32.4016	0	0	0	0	1	0	0	0	0	NA	NA
DMR11165	chr1	59409620	59409776	157	10	0.845883	0.613946	0.231937	32.3982	0	0	0	0	1	0	0	0	0	NA	NA
DMR18834	chr1	94668048	94668277	230	8	0.902773	0.618116	0.284657	32.3891	0	0	0	0	1	0	0	0	0	NA	NA
DMR11737	chr1	62314460	62314838	379	9	0.772858	0.516219	0.256639	32.3839	0	0	0	0	0	1	1	0	0	Pard3b	par-3 family cell polarity regulator beta (Pard3b), mRNA.
DMR20370	chr1	103279522	103279615	94	8	0.915905	0.629839	0.286066	32.3677	0	0	0	0	1	0	0	0	0	NA	NA
DMR32779	chr1	164408237	164408407	171	10	0.954143	0.770641	0.183502	32.3523	0	0	0	0	0	1	1	0	0	Nme7	NME/NM23 family member 7 (Nme7), transcript variant 1, mRNA.
DMR33523	chr1	167498852	167499147	296	12	0.695831	0.501448	0.194383	32.326	0	0	0	0	1	0	0	0	1	NA	NA
DMR23545	chr1	120500755	120500904	150	12	0.844641	0.694576	0.150065	32.3068	0	0	0	0	0	1	1	0	0	Marco	macrophage receptor with collagenous structure (Marco), mRNA.
DMR27378	chr1	138346690	138346771	82	10	0.565883	0.382499	0.183385	32.29	0	0	0	0	1	0	0	0	0	NA	NA
DMR6948	chr1	39032834	39033060	227	14	0.788997	0.610479	0.178519	32.2807	0	0	0	0	1	0	0	0	0	NA	NA
DMR9605	chr1	52080123	52080498	376	13	0.464143	0.642712	-0.178569	-32.2243	0	0	0	0	0	1	1	0	0	Stat4	signal transducer and activator of transcription 4 (Stat4), transcript variant 2, mRNA.
DMR33292	chr1	166609684	166609918	235	12	0.829197	0.57434	0.254857	32.1823	0	0	0	0	1	0	0	0	0	NA	NA
DMR30642	chr1	154887691	154887941	251	8	0.871012	0.562587	0.308425	32.174	0	0	0	0	1	0	0	0	0	NA	NA
DMR23997	chr1	122802571	122803155	585	13	0.919986	0.766043	0.153943	32.1181	0	0	0	0	1	0	0	0	0	NA	NA
DMR34736	chr1	172766185	172766328	144	13	0.826668	0.690838	0.13583	32.1091	0	0	0	0	0	1	1	0	0	NA	NA
DMR10325	chr1	55404062	55404309	248	10	0.804026	0.576032	0.227995	32.0711	1	0	0	0	1	0	0	0	0	Plcl1	phospholipase C-like 1 (Plcl1), mRNA.
DMR16230	chr1	83032698	83032913	216	10	0.900517	0.707763	0.192754	32.0655	0	0	0	0	0	1	1	0	0	Slc19a3	solute carrier family 19, member 3 (Slc19a3), mRNA.
DMR26102	chr1	132993980	132994068	89	10	0.938526	0.7508	0.187726	32.0611	0	0	0	0	0	1	1	0	0	Mdm4	transformed mouse 3T3 cell double minute 4 (Mdm4), transcript variant 2, mRNA.
DMR2	chr1	3014532	3014741	210	11	0.907503	0.759963	0.14754	32.0022	0	0	0	0	1	0	0	0	0	NA	NA
DMR24058	chr1	123135104	123135439	336	9	0.776064	0.46765	0.308414	31.9877	0	0	0	0	1	0	0	0	0	NA	NA
DMR9405	chr1	51144869	51145051	183	10	0.876574	0.641364	0.23521	31.9765	0	0	0	0	0	1	1	0	0	Tmeff2	transmembrane protein with EGF-like and two follistatin-like domains 2 (Tmeff2), mRNA.
DMR5865	chr1	34153132	34153254	123	10	0.951166	0.831365	0.119801	31.9347	0	0	0	0	0	1	1	0	0	Dst	dystonin (Dst), transcript variant 1, mRNA.
DMR36957	chr1	182766298	182766364	67	10	0.726185	0.592345	0.13384	31.93	1	0	0	0	0	1	1	0	0	Susd4	sushi domain containing 4 (Susd4), mRNA.
DMR36085	chr1	179043666	179043773	108	11	0.698486	0.550424	0.148062	31.917	0	0	0	1	0	1	1	0	0	Smyd3	SET and MYND domain containing 3 (Smyd3), mRNA.
DMR15365	chr1	78667023	78667117	95	9	0.936765	0.770468	0.166297	31.9024	0	1	0	1	0	1	0	0	0	Acsl3	acyl-CoA synthetase long-chain family member 3 (Acsl3), transcript variant 1, mRNA.
DMR6425	chr1	36871368	36871524	157	8	0.67127	0.311531	0.359739	31.8922	1	0	0	0	0	1	1	0	0	Tmem131	transmembrane protein 131 (Tmem131), mRNA.
DMR34971	chr1	173813210	173813479	270	8	0.942123	0.668214	0.273909	31.8513	0	0	0	0	1	0	0	0	0	NA	NA
DMR27242	chr1	137668565	137669250	686	9	0.95929	0.743738	0.215553	31.8479	0	0	0	0	1	0	0	0	0	NA	NA
DMR9053	chr1	49227933	49229124	1192	10	0.947532	0.733717	0.213814	31.8416	0	0	0	0	1	0	0	0	0	NA	NA
DMR26395	chr1	134216093	134216598	506	14	0.532014	0.701964	-0.16995	-31.833	0	0	0	0	0	1	1	0	0	Adora1	adenosine A1 receptor (Adora1), transcript variant 3, mRNA.
DMR14922	chr1	76542926	76543169	244	11	0.639073	0.809793	-0.17072	-31.7682	0	0	0	0	1	0	0	0	0	NA	NA
DMR22392	chr1	114808820	114809003	184	9	0.918433	0.769072	0.149361	31.7677	0	0	0	0	1	0	0	0	0	NA	NA
DMR1488	chr1	11009764	11009969	206	8	0.969012	0.679248	0.289764	31.761	0	0	0	0	0	1	1	0	0	Prex2	phosphatidylinositol-3,4,5-trisphosphate-dependent Rac exchange factor 2 (Prex2), transcript variant 1, mRNA.
DMR27250	chr1	137690329	137690480	152	10	0.913567	0.661489	0.252078	31.7312	0	0	0	0	1	0	0	0	0	NA	NA
DMR24173	chr1	123808768	123808998	231	10	0.945971	0.717722	0.228248	31.7244	0	0	0	0	0	1	1	0	0	Dpp10	dipeptidylpeptidase 10 (Dpp10), mRNA.
DMR2524	chr1	16174086	16174387	302	11	0.869842	0.678399	0.191442	31.6815	0	0	0	0	1	0	0	0	0	NA	NA
DMR11889	chr1	62902510	62902717	208	10	0.893082	0.726706	0.166376	31.6797	0	0	0	0	1	0	0	0	0	NA	NA
DMR17055	chr1	86996604	86996783	180	9	0.931985	0.676643	0.255342	31.6317	0	0	0	0	0	1	1	0	0	Dis3l2	DIS3 like 3'-5' exoribonuclease 2 (Dis3l2), transcript variant 1, mRNA.
DMR10098	chr1	54362712	54363011	300	9	0.95673	0.755361	0.201369	31.5711	0	0	0	0	0	1	1	0	0	Ccdc150	coiled-coil domain containing 150 (Ccdc150), mRNA.
DMR5867	chr1	34160242	34160394	153	9	0.937138	0.818341	0.118797	31.5575	0	0	0	1	0	1	1	0	0	Dst	dystonin (Dst), transcript variant 1, mRNA.
DMR31431	chr1	158360015	158360232	218	10	0.885641	0.65438	0.231261	31.5237	1	0	0	0	1	0	0	0	0	Astn1	astrotactin 1 (Astn1), transcript variant 1, mRNA.
DMR3976	chr1	24342030	24342220	191	11	0.897897	0.620562	0.277336	31.5194	0	0	0	0	0	1	1	0	0	Col19a1	collagen, type XIX, alpha 1 (Col19a1), mRNA.
DMR38661	chr1	190392205	190392347	143	10	0.798857	0.661746	0.137111	31.4937	0	0	0	0	1	0	0	0	0	NA	NA
DMR16036	chr1	82144208	82144501	294	10	0.905749	0.68384	0.221909	31.4686	0	0	0	0	1	0	0	0	0	NA	NA
DMR1797	chr1	12779544	12779672	129	11	0.863568	0.647918	0.215651	31.4599	0	0	0	0	0	1	1	0	0	Sulf1	sulfatase 1 (Sulf1), transcript variant 2, mRNA.
DMR12002	chr1	63366336	63366662	327	11	0.578042	0.317117	0.260925	31.4487	1	0	0	0	1	0	0	0	0	NA	NA
DMR17247	chr1	87812564	87812720	157	11	0.903424	0.724592	0.178833	31.4379	0	0	0	0	0	1	1	0	0	Sag	S-antigen, retina and pineal gland (arrestin) (Sag), mRNA.
DMR31973	chr1	160665548	160665785	238	10	0.907591	0.742591	0.165	31.4123	0	0	0	0	0	1	1	0	0	Rabgap1l	RAB GTPase activating protein 1-like (Rabgap1l), transcript variant 1, mRNA.
DMR28377	chr1	143693554	143693775	222	10	0.968355	0.812043	0.156312	31.4086	0	0	0	0	0	1	1	0	0	Cdc73	cell division cycle 73, Paf1/RNA polymerase II complex component (Cdc73), mRNA.
DMR36854	chr1	182338571	182339131	561	9	0.542884	0.826141	-0.283257	-31.3949	1	0	0	0	0	1	1	0	0	Fbxo28	F-box protein 28 (Fbxo28), mRNA.
DMR6853	chr1	38647291	38647607	317	11	0.926465	0.774794	0.151671	31.3939	0	0	0	0	0	1	1	0	0	NA	NA
DMR32838	chr1	164729678	164729782	105	12	0.9326	0.815891	0.116709	31.3372	0	0	0	0	1	0	0	0	0	NA	NA
DMR5203	chr1	30811846	30811965	120	10	0.909889	0.747338	0.162552	31.2692	0	0	0	1	0	1	0	0	0	Phf3	PHD finger protein 3 (Phf3), mRNA.
DMR23577	chr1	120651745	120651854	110	10	0.926275	0.706544	0.219731	31.254	0	0	0	0	0	1	1	0	0	NA	NA
DMR37671	chr1	186032150	186032263	114	11	0.767354	0.610494	0.15686	31.2481	0	0	0	0	1	0	0	0	0	NA	NA
DMR18169	chr1	91454132	91454237	106	10	0.924288	0.79175	0.132538	31.2472	0	0	0	0	0	1	1	0	0	Per2	period circadian clock 2 (Per2), mRNA.
DMR37017	chr1	182975732	182975820	89	11	0.891638	0.732622	0.159016	31.2468	1	1	0	1	0	1	0	0	0	Tlr5	toll-like receptor 5 (Tlr5), mRNA.
DMR34178	chr1	170075130	170075350	221	11	0.932668	0.787454	0.145214	31.2335	0	0	0	0	0	1	1	0	0	Ddr2	discoidin domain receptor family, member 2 (Ddr2), mRNA.
DMR11301	chr1	59997913	59998090	178	10	0.912103	0.672758	0.239346	31.2334	0	0	0	0	0	1	1	0	0	Ica1l	islet cell autoantigen 1-like (Ica1l), transcript variant 1, mRNA.
DMR33961	chr1	169260269	169260545	277	9	0.502107	0.785547	-0.28344	-31.232	0	0	0	0	1	0	0	0	0	NA	NA
DMR36210	chr1	179665894	179666277	384	9	0.919727	0.702129	0.217598	31.2181	1	0	0	0	1	0	0	0	0	Sccpdh	saccharopine dehydrogenase (putative) (Sccpdh), mRNA.
DMR20816	chr1	105901570	105901682	113	9	0.913129	0.790633	0.122496	31.1935	0	0	0	0	1	0	0	0	0	NA	NA
DMR9995	chr1	53932042	53932210	169	10	0.671299	0.842522	-0.171224	-31.1757	0	0	0	0	0	1	1	0	0	Hecw2	HECT, C2 and WW domain containing E3 ubiquitin protein ligase 2 (Hecw2), transcript variant 1, mRNA.
DMR8959	chr1	48644855	48645599	745	11	0.897706	0.680755	0.216951	31.1657	0	0	0	0	1	0	0	0	0	NA	NA
DMR25237	chr1	128973079	128973338	260	10	0.923974	0.672576	0.251398	31.1491	0	0	0	0	1	0	0	0	0	NA	NA
DMR5766	chr1	33684701	33684842	142	13	0.580679	0.752115	-0.171436	-31.1448	0	0	0	0	1	0	0	0	0	NA	NA
DMR28553	chr1	144548951	144549426	476	10	0.940567	0.767026	0.173541	31.1124	0	0	0	0	0	1	1	0	0	Rgs21	regulator of G-protein signalling 21 (Rgs21), transcript variant 1, mRNA.
DMR32149	chr1	161494165	161494254	90	10	0.901666	0.735889	0.165777	31.0911	1	0	0	0	1	0	0	0	0	Tnfsf18	tumor necrosis factor (ligand) superfamily, member 18 (Tnfsf18), mRNA.
DMR15310	chr1	78419700	78419983	284	9	0.761047	0.520798	0.24025	31.0878	0	1	0	1	0	1	0	0	0	Sgpp2	sphingosine-1-phosphate phosphotase 2 (Sgpp2), mRNA.
DMR9326	chr1	50776977	50777073	97	11	0.923686	0.779959	0.143727	31.0639	0	0	0	0	1	0	0	0	0	NA	NA
DMR38563	chr1	190057452	190057706	255	12	0.763331	0.538648	0.224683	31.0393	0	0	0	0	1	0	0	0	0	NA	NA
DMR36858	chr1	182352034	182352419	386	11	0.945764	0.783906	0.161858	30.9853	0	0	0	0	1	0	0	0	0	NA	NA
DMR12427	chr1	64948863	64948930	68	11	0.954088	0.781323	0.172765	30.9649	0	0	0	0	0	1	1	0	0	Plekhm3	pleckstrin homology domain containing, family M, member 3 (Plekhm3), mRNA.
DMR32167	chr1	161542290	161542360	71	9	0.931607	0.701729	0.229879	30.9412	0	0	0	0	1	0	0	0	0	NA	NA
DMR6584	chr1	37565592	37565699	108	10	0.565783	0.813677	-0.247894	-30.9401	0	0	0	0	1	0	0	0	0	NA	NA
DMR36384	chr1	180409824	180410110	287	10	0.921561	0.722732	0.198829	30.9261	0	0	0	0	0	1	1	0	0	Itpkb	inositol 1,4,5-trisphosphate 3-kinase B (Itpkb), mRNA.
DMR13561	chr1	70369840	70369981	142	10	0.898187	0.678579	0.219608	30.9202	0	0	0	0	0	1	1	0	0	Spag16	sperm associated antigen 16 (Spag16), transcript variant 1, mRNA.
DMR30777	chr1	155389307	155389485	179	10	0.655044	0.887116	-0.232072	-30.9053	0	0	0	0	0	1	1	0	0	Xpr1	xenotropic and polytropic retrovirus receptor 1 (Xpr1), mRNA.
DMR11552	chr1	61391622	61391962	341	10	0.868381	0.681826	0.186555	30.8814	0	0	0	0	0	1	1	0	0	9530026F06Rik	RIKEN cDNA 9530026F06 gene (9530026F06Rik), long non-coding RNA.
DMR10383	chr1	55681946	55682220	275	9	0.886017	0.602229	0.283789	30.8617	0	0	0	0	0	1	1	0	0	Plcl1	phospholipase C-like 1 (Plcl1), mRNA.
DMR25947	chr1	132338045	132338334	290	11	0.79787	0.594118	0.203752	30.8509	0	0	0	0	1	0	0	0	0	NA	NA
DMR20959	chr1	106602295	106602455	161	10	0.89897	0.699774	0.199196	30.8468	0	0	0	0	0	1	1	0	0	Bcl2	B cell leukemia/lymphoma 2 (Bcl2), transcript variant 1, mRNA.
DMR19073	chr1	96042626	96043076	451	9	0.904699	0.535127	0.369572	30.7996	0	0	0	0	1	0	0	0	0	NA	NA
DMR17420	chr1	88600536	88600657	122	8	0.905781	0.631248	0.274533	30.7977	0	0	0	0	1	0	0	0	0	NA	NA
DMR23272	chr1	119293262	119293523	262	11	0.899157	0.741944	0.157213	30.7892	0	0	0	0	1	0	0	0	0	NA	NA
DMR5660	chr1	33108940	33109139	200	10	0.94623	0.813234	0.132995	30.7783	1	0	0	1	0	1	0	0	0	NA	NA
DMR37838	chr1	186837782	186837985	204	10	0.944488	0.798114	0.146374	30.7748	0	0	0	0	1	0	0	0	0	NA	NA
DMR14066	chr1	72750266	72750543	278	10	0.755329	0.505767	0.249562	30.7718	0	0	0	0	1	0	0	0	0	NA	NA
DMR18986	chr1	95519653	95519908	256	8	0.835548	0.503381	0.332166	30.7671	0	0	0	0	1	0	0	0	0	NA	NA
DMR3938	chr1	24163961	24164180	220	10	0.830079	0.570625	0.259454	30.7427	0	0	0	0	1	0	0	0	0	NA	NA
DMR10424	chr1	55864710	55864920	211	11	0.917506	0.776097	0.141408	30.7361	0	0	0	0	1	0	0	0	0	NA	NA
DMR24190	chr1	123905050	123905264	215	10	0.916303	0.72315	0.193153	30.7098	0	0	0	1	0	1	1	0	0	Dpp10	dipeptidylpeptidase 10 (Dpp10), mRNA.
DMR32733	chr1	164192605	164192740	136	10	0.909931	0.75889	0.151041	30.6994	0	0	0	1	0	1	0	0	0	F5	coagulation factor V (F5), mRNA.
DMR38770	chr1	190777836	190778043	208	8	0.868686	0.540188	0.328498	30.6791	0	0	0	0	0	1	1	0	0	Rps6kc1	ribosomal protein S6 kinase polypeptide 1 (Rps6kc1), mRNA.
DMR13811	chr1	71718967	71719034	68	12	0.931757	0.780401	0.151356	30.6664	0	0	0	0	1	0	0	0	0	NA	NA
DMR1998	chr1	13457848	13458000	153	10	0.912365	0.739353	0.173011	30.6529	0	0	0	0	1	0	0	0	0	NA	NA
DMR26976	chr1	136487083	136487209	127	11	0.58049	0.766343	-0.185853	-30.6482	0	1	0	1	0	1	1	0	0	Kif14	kinesin family member 14 (Kif14), mRNA.
DMR33205	chr1	166274602	166275175	574	10	0.947778	0.727714	0.220063	30.6362	0	0	0	0	0	1	1	0	0	Ildr2	immunoglobulin-like domain containing receptor 2 (Ildr2), mRNA.
DMR15511	chr1	79398231	79398941	711	11	0.945556	0.7028	0.242756	30.6361	0	0	0	0	1	0	0	0	0	NA	NA
DMR8994	chr1	48837794	48838018	225	11	0.816113	0.61224	0.203873	30.6324	0	0	0	0	1	0	0	0	0	NA	NA
DMR10115	chr1	54461711	54461936	226	9	0.822699	0.541685	0.281014	30.6175	0	0	0	0	1	0	0	0	0	NA	NA
DMR18861	chr1	94846129	94846746	618	10	0.949842	0.69457	0.255272	30.5931	0	0	0	0	1	0	0	0	0	NA	NA
DMR26718	chr1	135503990	135504237	248	9	0.888383	0.718592	0.169792	30.5904	0	0	0	0	0	1	1	0	0	Nav1	neuron navigator 1 (Nav1), mRNA.
DMR33887	chr1	168977405	168977676	272	10	0.926303	0.740081	0.186222	30.4955	0	0	0	0	1	0	0	0	0	NA	NA
DMR39353	chr1	193534555	193534792	238	10	0.465822	0.678458	-0.212636	-30.4932	0	0	0	0	1	0	0	0	0	NA	NA
DMR19230	chr1	96969644	96969722	79	10	0.941181	0.825956	0.115224	30.4831	0	0	0	0	0	1	1	0	0	Slco6b1	solute carrier organic anion transporter family, member 6b1 (Slco6b1), long non-coding RNA.
DMR4008	chr1	24492275	24492681	407	12	0.853637	0.665982	0.187655	30.4723	0	0	0	0	0	1	1	0	0	Col19a1	collagen, type XIX, alpha 1 (Col19a1), mRNA.
DMR31822	chr1	160023022	160023249	228	11	0.85383	0.624039	0.229791	30.4306	0	0	0	0	1	0	0	0	0	NA	NA
DMR38604	chr1	190190469	190190998	530	13	0.631685	0.786948	-0.155263	-30.4134	0	0	0	0	0	1	1	0	0	AK142161	13 days embryo heart cDNA, RIKEN full-length enriched library, clone:D330003D13 product:unclassifiable, full insert sequence.
DMR16055	chr1	82204910	82205080	171	8	0.941642	0.726605	0.215037	30.3871	0	0	0	0	1	0	0	0	0	NA	NA
DMR33397	chr1	167046642	167046760	119	10	0.623148	0.39338	0.229768	30.3517	0	0	0	0	0	1	1	0	0	Fam78b	family with sequence similarity 78, member B (Fam78b), transcript variant 3, mRNA.
DMR11885	chr1	62885238	62885409	172	10	0.900641	0.763983	0.136658	30.3358	0	0	0	0	1	0	0	0	0	NA	NA
DMR1150	chr1	9305243	9305529	287	8	0.889797	0.535668	0.354129	30.3293	0	0	0	0	1	0	0	0	0	NA	NA
DMR13643	chr1	70855147	70855446	300	9	0.93823	0.720386	0.217844	30.3134	0	0	0	0	0	1	1	0	0	Vwc2l	von Willebrand factor C domain-containing protein 2-like (Vwc2l), transcript variant 1, mRNA.
DMR20782	chr1	105780247	105780341	95	10	0.55489	0.397989	0.156901	30.3124	1	0	0	0	1	0	0	0	0	Tnfrsf11a	tumor necrosis factor receptor superfamily, member 11a, NFKB activator (Tnfrsf11a), mRNA.
DMR4134	chr1	25089753	25089928	176	10	0.830908	0.620981	0.209926	30.2776	0	0	0	0	0	1	1	0	0	Adgrb3	adhesion G protein-coupled receptor B3 (Adgrb3), mRNA.
DMR16778	chr1	85703411	85703506	96	10	0.399723	0.250562	0.149161	30.2775	0	0	0	1	0	1	1	0	1	Sp100	nuclear antigen Sp100 (Sp100), transcript variant 1, mRNA.
DMR30786	chr1	155429424	155429655	232	10	0.748703	0.564935	0.183768	30.2742	0	0	0	0	1	0	0	0	0	NA	NA
DMR39285	chr1	193308896	193309127	232	9	0.931441	0.767763	0.163678	30.2597	0	0	0	0	0	1	1	0	0	Lamb3	laminin, beta 3 (Lamb3), transcript variant 1, mRNA.
DMR27047	chr1	136724252	136724316	65	10	0.92005	0.718209	0.201841	30.2579	0	0	0	0	0	1	1	0	0	Platr22	pluripotency associated transcript 22 (Platr22), long non-coding RNA.
DMR25703	chr1	131234395	131234636	242	10	0.918243	0.774644	0.143599	30.2535	0	0	0	0	0	1	1	0	0	Rassf5	Ras association (RalGDS/AF-6) domain family member 5 (Rassf5), transcript variant 1, mRNA.
DMR14366	chr1	74083740	74083845	106	10	0.932129	0.777999	0.15413	30.2505	0	0	0	0	0	1	1	0	0	Tns1	tensin 1 (Tns1), transcript variant 1, mRNA.
DMR29911	chr1	151825683	151825891	209	10	0.602311	0.826308	-0.223996	-30.2383	0	0	0	0	1	0	0	0	0	NA	NA
DMR11757	chr1	62403139	62403285	147	10	0.540999	0.785536	-0.244537	-30.2307	0	0	0	0	0	1	1	0	0	Pard3b	par-3 family cell polarity regulator beta (Pard3b), mRNA.
DMR13524	chr1	70132663	70132929	267	11	0.827595	0.620235	0.20736	30.2261	0	0	0	0	0	1	1	0	0	Spag16	sperm associated antigen 16 (Spag16), transcript variant 1, mRNA.
DMR25884	chr1	132138781	132138839	59	9	0.35546	0.198303	0.157156	30.2219	1	0	0	0	0	1	1	0	0	Cdk18	cyclin-dependent kinase 18 (Cdk18), mRNA.
DMR23643	chr1	120964050	120964118	69	10	0.166302	0.290643	-0.124341	-30.2188	0	0	0	0	1	0	0	0	0	NA	NA
DMR29888	chr1	151741364	151741556	193	9	0.727183	0.890996	-0.163813	-30.1998	0	0	0	0	1	0	0	0	0	NA	NA
DMR10226	chr1	54983146	54983395	250	11	0.76638	0.552423	0.213958	30.1781	0	0	0	0	1	0	0	0	0	Sf3b1	splicing factor 3b, subunit 1 (Sf3b1), mRNA.
DMR32556	chr1	163308109	163308376	268	10	0.571983	0.812054	-0.240071	-30.1709	1	0	0	1	0	1	0	0	0	Prrx1	paired related homeobox 1 (Prrx1), transcript variant 1, mRNA.
DMR36168	chr1	179427440	179427515	76	9	0.796105	0.581171	0.214934	30.1671	0	0	0	0	0	1	1	0	0	Smyd3	SET and MYND domain containing 3 (Smyd3), mRNA.
DMR26086	chr1	132897259	132897645	387	9	0.919782	0.704939	0.214843	30.1652	0	0	0	0	0	1	1	0	0	Lrrn2	leucine rich repeat protein 2, neuronal (Lrrn2), mRNA.
DMR16782	chr1	85719433	85719540	108	10	0.82391	0.620879	0.203031	30.1629	0	0	0	0	0	1	1	0	0	A630001G21Rik	RIKEN cDNA A630001G21 gene (A630001G21Rik), mRNA.
DMR12671	chr1	66138346	66138577	232	10	0.845482	0.605051	0.240431	30.1477	0	0	0	0	1	0	0	0	0	NA	NA
DMR31263	chr1	157590222	157590377	156	8	0.939478	0.701658	0.237821	30.1395	0	0	0	0	1	0	0	0	0	NA	NA
DMR23517	chr1	120344305	120344747	443	11	0.643242	0.842883	-0.199641	-30.1373	0	0	0	0	1	0	0	0	0	C1ql2	complement component 1, q subcomponent-like 2 (C1ql2), mRNA.
DMR24714	chr1	126618568	126618903	336	10	0.944857	0.720158	0.224698	30.1368	0	0	0	0	0	1	1	0	0	Nckap5	NCK-associated protein 5 (Nckap5), transcript variant 1, mRNA.
DMR32878	chr1	164896972	164897063	92	9	0.619748	0.821957	-0.20221	-30.1367	0	0	0	0	0	1	1	0	0	NA	NA
DMR28554	chr1	144549830	144550238	409	10	0.906957	0.713644	0.193313	30.1339	0	0	0	0	0	1	1	0	0	Rgs21	regulator of G-protein signalling 21 (Rgs21), transcript variant 1, mRNA.
DMR10168	chr1	54740988	54741325	338	11	0.672533	0.888296	-0.215763	-30.0739	1	0	0	0	0	1	1	0	0	Ankrd44	ankyrin repeat domain 44 (Ankrd44), mRNA.
DMR15099	chr1	77417071	77417204	134	9	0.916382	0.654088	0.262293	30.061	0	0	0	0	0	1	1	0	0	Epha4	Eph receptor A4 (Epha4), mRNA.
DMR24691	chr1	126470117	126470310	194	10	0.598643	0.834281	-0.235638	-30.0555	0	0	0	0	0	1	1	0	1	Nckap5	NCK-associated protein 5 (Nckap5), transcript variant 1, mRNA.
DMR37436	chr1	184963287	184963399	113	11	0.866764	0.719286	0.147479	30.0534	0	0	0	0	0	1	1	0	0	Mark1	MAP/microtubule affinity regulating kinase 1 (Mark1), mRNA.
DMR6755	chr1	38291576	38291775	200	9	0.833694	0.571099	0.262596	30.0516	0	0	0	0	0	1	1	0	0	Aff3	AF4/FMR2 family, member 3 (Aff3), mRNA.
DMR30498	chr1	154231662	154231934	273	10	0.902741	0.693611	0.209129	30.0377	0	0	0	0	1	0	0	0	0	NA	NA
DMR29910	chr1	151824294	151824690	397	11	0.907195	0.743555	0.163641	30.0286	0	0	0	0	1	0	0	0	0	Edem3	ER degradation enhancer, mannosidase alpha-like 3 (Edem3), transcript variant 1, mRNA.
DMR16561	chr1	84588789	84589037	249	10	0.762233	0.492355	0.269878	30.017	0	0	0	0	0	1	1	0	0	Dner	delta/notch-like EGF repeat containing (Dner), mRNA.
DMR26124	chr1	133118584	133118779	196	11	0.702226	0.488443	0.213784	30.0167	0	0	0	0	1	0	0	0	0	NA	NA
DMR17918	chr1	90475689	90475918	230	11	0.880403	0.7217	0.158704	30.0092	0	0	0	0	1	0	0	0	0	NA	NA
DMR3530	chr1	21401532	21401684	153	11	0.931423	0.791128	0.140295	29.9888	0	1	0	1	0	1	0	0	0	Kcnq5	potassium voltage-gated channel, subfamily Q, member 5 (Kcnq5), transcript variant 3, mRNA.
DMR29733	chr1	151118776	151118975	200	9	0.860863	0.649255	0.211607	29.987	0	0	0	0	1	0	0	0	0	NA	NA
DMR37945	chr1	187358810	187359019	210	10	0.929069	0.759588	0.169481	29.9682	0	0	0	0	0	1	1	0	0	NA	NA
DMR19782	chr1	99751415	99751711	297	9	0.942538	0.660344	0.282194	29.9616	0	0	0	0	1	0	0	0	0	NA	NA
DMR29906	chr1	151812078	151812206	129	12	0.713028	0.517188	0.195839	29.959	0	0	0	0	0	1	1	0	0	Edem3	ER degradation enhancer, mannosidase alpha-like 3 (Edem3), transcript variant 1, mRNA.
DMR1987	chr1	13427616	13427974	359	11	0.875602	0.707995	0.167608	29.9479	0	0	0	0	1	0	0	0	0	NA	NA
DMR33370	chr1	166924810	166924875	66	10	0.948163	0.827886	0.120277	29.9333	0	0	0	0	1	0	0	0	0	NA	NA
DMR29239	chr1	148691138	148691321	184	9	0.943952	0.797716	0.146235	29.8952	0	0	0	0	1	0	0	0	0	NA	NA
DMR4118	chr1	25008731	25008873	143	10	0.841085	0.626078	0.215007	29.8309	0	0	0	0	1	0	0	0	0	NA	NA
DMR27031	chr1	136661393	136661455	63	10	0.814822	0.645198	0.169624	29.7737	0	0	0	0	1	0	0	0	0	NA	NA
DMR38922	chr1	191403934	191404158	225	8	0.895654	0.628521	0.267133	29.7655	1	0	0	0	1	0	0	0	0	NA	NA
DMR12004	chr1	63375165	63375365	201	10	0.46732	0.718279	-0.250959	-29.7562	0	0	0	0	1	0	0	0	0	NA	NA
DMR39696	chr1	195329740	195330019	280	9	0.951246	0.708953	0.242293	29.7549	0	0	0	0	1	0	0	0	0	NA	NA
DMR6081	chr1	35309075	35309438	364	9	0.720292	0.920049	-0.199756	-29.732	0	0	0	0	1	0	0	0	0	NA	NA
DMR10806	chr1	57782147	57782379	233	11	0.705745	0.511409	0.194335	29.718	0	0	0	0	0	1	1	0	0	NA	NA
DMR19495	chr1	98251088	98251165	78	9	0.93841	0.832336	0.106074	29.7095	0	0	0	0	1	0	0	0	0	NA	NA
DMR23657	chr1	121017209	121017771	563	10	0.921383	0.669409	0.251974	29.6945	0	0	0	0	1	0	0	0	0	NA	NA
DMR32620	chr1	163600582	163600696	115	9	0.792668	0.52529	0.267378	29.6728	0	0	0	0	1	0	0	0	0	NA	NA
DMR7126	chr1	39717015	39717275	261	10	0.918399	0.776536	0.141864	29.6691	0	0	0	0	0	1	1	0	0	Rfx8	regulatory factor X 8 (Rfx8), mRNA.
DMR17386	chr1	88449630	88449760	131	11	0.917627	0.753558	0.164069	29.6567	0	0	0	0	0	1	1	0	0	NA	NA
DMR10990	chr1	58646409	58646474	66	8	0.930646	0.829297	0.101349	29.6416	1	0	0	0	1	0	0	0	0	NA	NA
DMR10336	chr1	55448723	55449085	363	8	0.85822	0.563195	0.295025	29.5669	0	0	0	0	0	1	1	0	0	Plcl1	phospholipase C-like 1 (Plcl1), mRNA.
DMR22197	chr1	113717160	113717431	272	11	0.935557	0.763455	0.172102	29.5597	1	0	0	0	1	0	0	0	0	NA	NA
DMR32924	chr1	165083138	165083266	129	11	0.840428	0.675397	0.165031	29.5484	0	0	0	0	0	1	1	0	0	4930568G15Rik	RIKEN cDNA 4930568G15 gene (4930568G15Rik), long non-coding RNA.
DMR36052	chr1	178910865	178910965	101	9	0.380908	0.223521	0.157387	29.5402	0	0	0	0	0	1	1	0	0	Kif26b	kinesin family member 26B (Kif26b), mRNA.
DMR13799	chr1	71646249	71646512	264	10	0.731796	0.488018	0.243778	29.5309	0	0	0	0	0	1	1	0	0	Fn1	fibronectin 1 (Fn1), transcript variant 1, mRNA.
DMR6347	chr1	36568028	36568111	84	12	0.648935	0.492238	0.156698	29.5262	0	0	0	0	0	1	1	0	0	Fam178b	family with sequence similarity 178, member B (Fam178b), transcript variant A, mRNA.
DMR25681	chr1	131127108	131127347	240	9	0.900814	0.740758	0.160057	29.5195	0	0	0	0	1	0	0	0	0	Dyrk3	dual-specificity tyrosine-(Y)-phosphorylation regulated kinase 3 (Dyrk3), mRNA.
DMR10869	chr1	58017592	58017828	237	10	0.914391	0.751134	0.163257	29.5141	1	0	1	1	0	1	0	0	0	Sgol2a	shugoshin-like 2a (S. pombe) (Sgol2a), transcript variant 1, mRNA.
DMR36638	chr1	181453257	181453394	138	11	0.741851	0.559152	0.182699	29.496	0	0	0	0	0	1	1	0	0	Cnih3	cornichon family AMPA receptor auxiliary protein 3 (Cnih3), transcript variant 2, mRNA.
DMR29632	chr1	150700479	150700553	75	10	0.948519	0.759119	0.1894	29.4958	0	0	0	1	0	1	0	0	0	Hmcn1	hemicentin 1 (Hmcn1), mRNA.
DMR39324	chr1	193438844	193439028	185	10	0.945055	0.809232	0.135823	29.4832	0	0	0	0	1	0	0	0	0	NA	NA
DMR6859	chr1	38663960	38664114	155	9	0.927619	0.803947	0.123672	29.4772	1	0	0	0	0	1	1	0	0	NA	NA
DMR32911	chr1	165036363	165036466	104	11	0.888657	0.726858	0.1618	29.4761	0	0	0	0	1	0	0	0	0	NA	NA
DMR23846	chr1	121851574	121851751	178	9	0.728834	0.912545	-0.18371	-29.4614	0	0	0	0	1	0	0	0	0	NA	NA
DMR30147	chr1	152751762	152751884	123	12	0.815278	0.660332	0.154946	29.4605	1	0	0	1	0	1	1	0	1	Apobec4	apolipoprotein B mRNA editing enzyme, catalytic polypeptide-like 4 (putative) (Apobec4), mRNA.
DMR31912	chr1	160379623	160379700	78	10	0.930964	0.803734	0.12723	29.4182	0	0	0	0	0	1	1	0	0	Rabgap1l	RAB GTPase activating protein 1-like (Rabgap1l), transcript variant 1, mRNA.
DMR15070	chr1	77266539	77266762	224	10	0.857781	0.639392	0.218389	29.4091	0	0	0	0	1	0	0	0	0	NA	NA
DMR13885	chr1	72006743	72006829	87	10	0.852922	0.675072	0.177849	29.4073	1	0	0	0	0	1	1	0	0	4933417E11Rik	RIKEN cDNA 4933417E11 gene (4933417E11Rik), long non-coding RNA.
DMR38579	chr1	190123613	190123671	59	8	0.752826	0.857603	-0.104777	-29.3991	0	0	0	0	0	1	1	0	0	AK083547	9 days embryo whole body cDNA, RIKEN full-length enriched library, clone:D030042P03 product:unclassifiable, full insert sequence.
DMR30493	chr1	154212626	154212783	158	8	0.949244	0.647566	0.301679	29.3785	0	0	0	0	1	0	0	0	0	NA	NA
DMR11855	chr1	62761421	62761650	230	10	0.874087	0.653262	0.220825	29.3656	0	0	0	0	0	1	1	0	0	Nrp2	neuropilin 2 (Nrp2), transcript variant 1, mRNA.
DMR30580	chr1	154618561	154619242	682	11	0.910097	0.644998	0.265099	29.3371	0	0	0	0	0	1	1	0	0	Cacna1e	calcium channel, voltage-dependent, R type, alpha 1E subunit (Cacna1e), mRNA.
DMR33380	chr1	166954133	166954394	262	9	0.961443	0.762849	0.198594	29.3161	0	0	0	0	1	0	0	0	0	NA	NA
DMR20166	chr1	102195866	102196884	1019	8	0.903706	0.51318	0.390527	29.2993	0	0	0	0	1	0	0	0	0	NA	NA
DMR31287	chr1	157652946	157653376	431	7	0.934761	0.587607	0.347153	29.289	0	0	0	0	1	0	0	0	0	NA	NA
DMR11707	chr1	62161244	62161364	121	10	0.914365	0.771507	0.142858	29.2802	0	0	0	1	0	1	0	0	0	Pard3b	par-3 family cell polarity regulator beta (Pard3b), mRNA.
DMR30248	chr1	153175435	153175676	242	9	0.899646	0.689691	0.209955	29.2691	0	0	0	0	0	1	1	0	0	Lamc2	laminin, gamma 2 (Lamc2), mRNA.
DMR14479	chr1	74544100	74544445	346	11	0.657734	0.416606	0.241128	29.2656	1	0	1	1	0	1	1	0	0	Usp37	ubiquitin specific peptidase 37 (Usp37), transcript variant 1, mRNA.
DMR13490	chr1	69962223	69962675	453	9	0.928533	0.644944	0.28359	29.2655	0	0	0	0	0	1	1	0	0	Spag16	sperm associated antigen 16 (Spag16), transcript variant 1, mRNA.
DMR30290	chr1	153340256	153340359	104	8	0.894797	0.542778	0.352019	29.2648	0	0	0	0	1	0	0	0	0	NA	NA
DMR16681	chr1	85205011	85205077	67	8	0.921393	0.743626	0.177767	29.2633	0	0	0	0	0	1	1	0	0	C130026I21Rik	RIKEN cDNA C130026I21 gene, mRNA (cDNA clone MGC:8305 IMAGE:3593825), complete cds.
DMR26878	chr1	136150018	136150110	93	10	0.820946	0.685628	0.135317	29.2628	0	0	0	0	0	1	1	0	0	Kif21b	kinesin family member 21B (Kif21b), mRNA.
DMR20737	chr1	105492329	105492618	290	8	0.916746	0.65352	0.263226	29.2563	0	0	0	0	0	1	1	0	0	NA	NA
DMR5306	chr1	31308242	31308513	272	10	0.956861	0.744696	0.212165	29.2562	0	0	0	0	1	0	0	0	0	NA	NA
DMR27220	chr1	137573644	137573783	140	10	0.903003	0.729842	0.173161	29.2452	0	0	0	0	1	0	0	0	0	NA	NA
DMR14202	chr1	73393203	73393786	584	10	0.912043	0.664664	0.247379	29.2452	1	0	0	0	0	1	1	0	0	Pinc	pregnancy induced noncoding RNA (Pinc), long non-coding RNA.
DMR24682	chr1	126441725	126441854	130	8	0.901505	0.750059	0.151446	29.2422	0	0	0	0	0	1	1	0	0	Nckap5	NCK-associated protein 5 (Nckap5), transcript variant 1, mRNA.
DMR25616	chr1	130889730	130889815	86	9	0.769025	0.903826	-0.134801	-29.2385	1	0	0	0	1	0	0	0	0	Il24	interleukin 24 (Il24), mRNA.
DMR22781	chr1	117089008	117089142	135	9	0.919328	0.76529	0.154038	29.2119	0	0	0	0	1	0	0	0	0	NA	NA
DMR26401	chr1	134237229	134237370	142	10	0.922312	0.76326	0.159052	29.2035	1	0	0	0	1	0	0	0	0	Adora1	adenosine A1 receptor (Adora1), transcript variant 3, mRNA.
DMR13968	chr1	72355913	72356157	245	10	0.933477	0.749422	0.184055	29.2006	0	0	0	0	0	1	1	0	0	Xrcc5	X-ray repair complementing defective repair in Chinese hamster cells 5 (Xrcc5), mRNA.
DMR33478	chr1	167343802	167343948	147	9	0.924257	0.749253	0.175003	29.182	0	0	0	0	1	0	0	0	0	NA	NA
DMR34548	chr1	171768070	171768266	197	9	0.642261	0.853677	-0.211416	-29.1789	1	0	0	0	0	1	1	0	0	Slamf1	signaling lymphocytic activation molecule family member 1 (Slamf1), mRNA.
DMR28258	chr1	143090037	143090406	370	11	0.822673	0.59492	0.227753	29.1726	0	0	0	0	1	0	0	0	0	NA	NA
DMR14640	chr1	75301679	75301957	279	9	0.871244	0.617671	0.253573	29.1604	0	0	0	0	1	0	0	0	0	NA	NA
DMR36871	chr1	182403273	182403381	109	10	0.750711	0.601337	0.149375	29.144	0	0	0	0	1	0	0	0	0	NA	NA
DMR16504	chr1	84367506	84367672	167	11	0.778481	0.52261	0.255871	29.1114	0	0	0	0	1	0	0	0	0	Dner	delta/notch-like EGF repeat containing (Dner), mRNA.
DMR5915	chr1	34430648	34430812	165	10	0.943612	0.809113	0.134498	29.1029	1	0	0	1	0	1	0	0	0	Mir5103	microRNA 5103 (Mir5103), microRNA.
DMR14643	chr1	75311858	75312008	151	9	0.859841	0.688551	0.171291	29.0893	0	0	0	1	0	1	1	0	0	Dnpep	aspartyl aminopeptidase (Dnpep), transcript variant 1, mRNA.
DMR8702	chr1	47279401	47279510	110	8	0.929184	0.740428	0.188757	29.0718	0	0	0	0	1	0	0	0	0	NA	NA
DMR12537	chr1	65470198	65470431	234	9	0.944497	0.761263	0.183233	29.0478	1	0	0	1	1	1	0	0	0	NA	NA
DMR3446	chr1	21017623	21017877	255	9	0.945381	0.755722	0.189659	29.0299	0	0	0	0	0	1	1	0	0	Tram2	translocating chain-associating membrane protein 2 (Tram2), mRNA.
DMR14748	chr1	75705144	75705212	69	10	0.368332	0.224632	0.1437	28.9988	0	0	0	0	1	0	0	0	1	NA	NA
DMR18998	chr1	95570643	95570929	287	8	0.891106	0.560241	0.330865	28.979	0	0	0	0	1	0	0	0	0	NA	NA
DMR27389	chr1	138402166	138402222	57	10	0.885841	0.721532	0.164308	28.9672	0	0	0	0	1	0	0	0	0	NA	NA
DMR23340	chr1	119544653	119544978	326	10	0.956079	0.786108	0.16997	28.9592	0	0	0	0	1	0	0	0	0	Epb41l5	erythrocyte membrane protein band 4.1 like 5 (Epb41l5), transcript variant 1, mRNA.
DMR11202	chr1	59551159	59551330	172	10	0.733348	0.866018	-0.13267	-28.9588	1	0	0	1	0	1	1	0	0	Gm973	predicted gene 973 (Gm973), mRNA.
DMR37741	chr1	186378683	186378909	227	10	0.945406	0.804259	0.141147	28.9369	0	0	0	0	1	0	0	0	0	NA	NA
DMR31264	chr1	157593150	157593308	159	9	0.909666	0.719819	0.189847	28.9125	0	0	0	0	1	0	0	0	0	NA	NA
DMR32729	chr1	164148491	164148799	309	9	0.928416	0.714661	0.213755	28.9063	1	1	0	1	0	1	1	0	0	Selp	selectin, platelet (Selp), mRNA.
DMR8073	chr1	43886525	43886681	157	8	0.940465	0.665778	0.274687	28.8828	1	0	0	0	1	0	0	0	0	NA	NA
DMR10851	chr1	57937736	57938047	312	10	0.879782	0.632494	0.247288	28.8713	0	0	0	1	0	1	1	0	0	Spats2l	spermatogenesis associated, serine-rich 2-like (Spats2l), transcript variant 2, mRNA.
DMR4642	chr1	27734034	27734088	55	10	0.913369	0.805337	0.108032	28.8665	0	0	0	0	1	0	0	0	0	NA	NA
DMR14886	chr1	76404901	76405160	260	10	0.834171	0.600722	0.233449	28.8606	0	0	0	0	1	0	0	0	0	NA	NA
DMR31872	chr1	160227355	160227541	187	8	0.923645	0.637641	0.286004	28.8418	0	0	0	0	0	1	1	0	0	NA	NA
DMR27304	chr1	137940480	137940697	218	10	0.321561	0.569441	-0.24788	-28.8201	0	0	0	0	0	1	1	0	0	AK076660	adult male testis cDNA, RIKEN full-length enriched library, clone:4930404L12 product:unclassifiable, full insert sequence.
DMR9388	chr1	51074565	51074759	195	10	0.770504	0.525434	0.24507	28.8193	0	0	0	0	0	1	1	0	0	Tmeff2	transmembrane protein with EGF-like and two follistatin-like domains 2 (Tmeff2), mRNA.
DMR1676	chr1	12121607	12121769	163	9	0.945631	0.779713	0.165919	28.8167	1	0	0	1	0	1	0	0	0	NA	NA
DMR27280	chr1	137834289	137834917	629	9	0.546205	0.800218	-0.254013	-28.8081	0	0	0	0	1	0	0	0	0	NA	NA
DMR23347	chr1	119597255	119597526	272	8	0.495735	0.809048	-0.313313	-28.7722	0	0	0	0	0	1	1	0	0	Epb41l5	erythrocyte membrane protein band 4.1 like 5 (Epb41l5), transcript variant 1, mRNA.
DMR14445	chr1	74384706	74384789	84	10	0.89615	0.759075	0.137074	28.7546	0	0	0	1	0	1	1	0	0	Slc11a1	solute carrier family 11 (proton-coupled divalent metal ion transporters), member 1 (Slc11a1), mRNA.
DMR14847	chr1	76201397	76201549	153	10	0.853923	0.655796	0.198128	28.7439	0	0	0	0	1	0	0	0	0	NA	NA
DMR6334	chr1	36509613	36509775	163	8	0.894256	0.746071	0.148185	28.7206	1	0	0	0	1	0	0	0	0	Cnnm4	cyclin M4 (Cnnm4), mRNA.
DMR26332	chr1	133918478	133918754	277	10	0.896546	0.722976	0.173571	28.7136	0	0	0	0	0	1	1	0	0	Prelp	proline arginine-rich end leucine-rich repeat (Prelp), mRNA.
DMR24011	chr1	122853603	122854042	440	11	0.85627	0.628006	0.228265	28.7065	0	0	0	0	1	0	0	0	0	NA	NA
DMR35541	chr1	176317108	176317319	212	10	0.935878	0.7441	0.191778	28.6997	0	0	0	0	1	0	0	0	0	NA	NA
DMR29854	chr1	151601445	151601647	203	9	0.697239	0.418744	0.278494	28.6884	0	0	0	0	0	1	1	0	0	Fam129a	family with sequence similarity 129, member A (Fam129a), mRNA.
DMR11976	chr1	63278672	63278896	225	10	0.493862	0.254259	0.239603	28.6883	0	0	0	0	0	1	1	0	0	Zdbf2	zinc finger, DBF-type containing 2 (Zdbf2), transcript variant 4, mRNA.
DMR19640	chr1	98935814	98935873	60	11	0.921148	0.74332	0.177828	28.6819	0	0	0	0	1	0	0	0	0	NA	NA
DMR31989	chr1	160732889	160733001	113	10	0.943378	0.708034	0.235344	28.6787	0	0	0	0	0	1	1	0	0	Rabgap1l	RAB GTPase activating protein 1-like (Rabgap1l), transcript variant 1, mRNA.
DMR14074	chr1	72801018	72801563	546	8	0.943514	0.803141	0.140373	28.658	0	0	0	0	1	0	0	0	0	NA	NA
DMR5057	chr1	30076027	30076819	793	10	0.587805	0.827073	-0.239269	-28.6575	0	0	0	0	1	0	0	0	0	NA	NA
DMR25630	chr1	130937582	130937737	156	11	0.885576	0.706258	0.179319	28.6314	1	0	0	0	0	1	1	0	0	Il19	interleukin 19 (Il19), mRNA.
DMR1541	chr1	11290599	11290798	200	10	0.757841	0.9267	-0.168859	-28.6166	0	0	0	0	0	1	1	0	0	Prex2	phosphatidylinositol-3,4,5-trisphosphate-dependent Rac exchange factor 2 (Prex2), transcript variant 1, mRNA.
DMR12502	chr1	65308673	65308882	210	8	0.630638	0.891616	-0.260978	-28.5655	0	0	0	0	0	1	1	0	0	Pth2r	parathyroid hormone 2 receptor (Pth2r), mRNA.
DMR5772	chr1	33721262	33721326	65	11	0.509259	0.697148	-0.187889	-28.5622	1	0	0	0	0	1	1	0	0	Rab23	RAB23, member RAS oncogene family (Rab23), transcript variant 1, mRNA.
DMR13423	chr1	69662576	69662655	80	11	0.864856	0.706713	0.158143	28.556	1	0	0	0	0	1	1	0	0	Ikzf2	IKAROS family zinc finger 2 (Ikzf2), mRNA.
DMR536	chr1	6015172	6015351	180	8	0.925995	0.676839	0.249156	28.5478	0	0	0	0	1	0	0	0	0	NA	NA
DMR24981	chr1	127754709	127754969	261	7	0.833631	0.436421	0.39721	28.5478	0	0	0	0	0	1	1	0	0	Acmsd	amino carboxymuconate semialdehyde decarboxylase (Acmsd), mRNA.
DMR33200	chr1	166265717	166265901	185	9	0.894703	0.754003	0.140701	28.5304	0	0	0	0	0	1	1	0	0	Ildr2	immunoglobulin-like domain containing receptor 2 (Ildr2), mRNA.
DMR20708	chr1	105344389	105344568	180	9	0.912593	0.698053	0.21454	28.5178	0	0	0	0	0	1	1	0	0	Rnf152	ring finger protein 152 (Rnf152), transcript variant 2, mRNA.
DMR17281	chr1	87949157	87949434	278	8	0.928437	0.621565	0.306872	28.4831	0	0	0	0	0	1	1	0	0	Usp40	ubiquitin specific peptidase 40 (Usp40), transcript variant 1, mRNA.
DMR19192	chr1	96773935	96774106	172	10	0.526891	0.741657	-0.214766	-28.482	0	0	0	0	1	0	0	0	0	NA	NA
DMR37063	chr1	183214816	183215096	281	11	0.876988	0.707583	0.169405	28.4741	0	0	0	0	0	1	1	0	0	NA	NA
DMR27091	chr1	136953391	136953550	160	8	0.231899	0.442856	-0.210957	-28.4533	0	0	1	1	0	1	1	0	0	Nr5a2	nuclear receptor subfamily 5, group A, member 2 (Nr5a2), transcript variant 1, mRNA.
DMR19682	chr1	99173138	99173725	588	11	0.873435	0.701557	0.171878	28.4518	0	0	0	0	1	0	0	0	0	NA	NA
DMR33441	chr1	167249277	167249345	69	11	0.694159	0.549459	0.1447	28.4449	0	0	0	0	0	1	1	0	0	Uck2	uridine-cytidine kinase 2 (Uck2), mRNA.
DMR28381	chr1	143727469	143727664	196	10	0.70047	0.874283	-0.173813	-28.4428	0	0	0	0	0	1	1	0	0	NA	NA
DMR2733	chr1	17192496	17192685	190	10	0.91859	0.749612	0.168979	28.4427	0	0	0	0	1	0	0	0	0	NA	NA
DMR35319	chr1	175469320	175469558	239	10	0.582562	0.790783	-0.208221	-28.4375	0	0	0	0	0	1	1	0	0	Rgs7	regulator of G protein signaling 7 (Rgs7), transcript variant 2, mRNA.
DMR26144	chr1	133170534	133170798	265	10	0.88909	0.737665	0.151425	28.4075	0	0	0	0	0	1	1	0	0	NA	NA
DMR24861	chr1	127253026	127253348	323	8	0.704026	0.927382	-0.223356	-28.4068	0	0	0	0	0	1	1	0	0	Mgat5	mannoside acetylglucosaminyltransferase 5 (Mgat5), mRNA.
DMR31024	chr1	156561029	156561152	124	9	0.960825	0.821878	0.138947	28.3975	1	0	0	0	0	1	1	0	0	Abl2	v-abl Abelson murine leukemia viral oncogene 2 (arg, Abelson-related gene) (Abl2), transcript variant 2, mRNA.
DMR39402	chr1	193749904	193750081	178	8	0.639147	0.870026	-0.23088	-28.3928	0	0	0	0	1	0	0	0	0	NA	NA
DMR14200	chr1	73381597	73381686	90	10	0.873891	0.690772	0.183119	28.3776	0	0	0	0	1	0	0	0	0	NA	NA
DMR26797	chr1	135857263	135857395	133	10	0.843345	0.680834	0.16251	28.3273	0	0	0	0	1	0	0	0	0	NA	NA
DMR26239	chr1	133520594	133520826	233	9	0.954407	0.8058	0.148608	28.3229	0	0	0	0	1	0	0	0	0	NA	NA
DMR17932	chr1	90508831	90509082	252	7	0.93558	0.717433	0.218148	28.3172	0	0	0	0	1	0	0	0	0	NA	NA
DMR21374	chr1	108963984	108964270	287	9	0.914402	0.66742	0.246981	28.3126	0	0	0	0	1	0	0	0	0	NA	NA
DMR13292	chr1	69200795	69201048	254	9	0.935414	0.72722	0.208194	28.312	0	0	0	0	1	0	0	0	0	NA	NA
DMR15017	chr1	76997810	76998034	225	9	0.309643	0.597156	-0.287513	-28.3101	0	0	0	0	0	1	1	0	0	NA	NA
DMR18701	chr1	93710687	93710741	55	9	0.958671	0.84469	0.113981	28.3017	0	0	0	0	0	1	1	0	0	Thap4	THAP domain containing 4 (Thap4), transcript variant 1, mRNA.
DMR14875	chr1	76362178	76362330	153	11	0.70143	0.518719	0.182712	28.2963	0	0	0	0	1	0	0	0	0	NA	NA
DMR13485	chr1	69949433	69949674	242	9	0.938088	0.783029	0.155059	28.286	0	0	0	0	0	1	1	0	0	Spag16	sperm associated antigen 16 (Spag16), transcript variant 1, mRNA.
DMR39074	chr1	192417532	192417792	261	7	0.574703	0.880968	-0.306265	-28.2541	0	0	0	0	0	1	1	0	0	Kcnh1	potassium voltage-gated channel, subfamily H (eag-related), member 1 (Kcnh1), transcript variant 1, mRNA.
DMR12737	chr1	66369396	66369507	112	10	0.682907	0.48628	0.196628	28.2496	0	0	0	0	0	1	1	0	0	Map2	microtubule-associated protein 2 (Map2), transcript variant 3, mRNA.
DMR25707	chr1	131255953	131256154	202	10	0.877535	0.702632	0.174903	28.2265	0	0	0	0	0	1	1	0	0	Ikbke	inhibitor of kappaB kinase epsilon (Ikbke), mRNA.
DMR15116	chr1	77517348	77517513	166	10	0.692741	0.500379	0.192362	28.2258	1	0	0	0	1	0	0	0	1	Epha4	Eph receptor A4 (Epha4), mRNA.
DMR1551	chr1	11328052	11328157	106	9	0.951606	0.811784	0.139822	28.2061	0	0	0	0	1	0	0	0	0	NA	NA
DMR35502	chr1	176189255	176189746	492	10	0.913617	0.692706	0.220911	28.2053	0	0	0	0	0	1	1	0	0	Pld5	phospholipase D family, member 5 (Pld5), transcript variant 1, mRNA.
DMR38024	chr1	187767771	187768005	235	10	0.933845	0.786939	0.146906	28.2053	0	0	0	0	0	1	1	0	0	NA	NA
DMR7601	chr1	41744781	41744991	211	10	0.863324	0.611972	0.251352	28.1935	0	0	0	0	1	0	0	0	1	NA	NA
DMR7246	chr1	40230400	40230530	131	9	0.831095	0.620142	0.210953	28.1838	0	0	0	0	0	1	1	0	0	NA	NA
DMR10707	chr1	57265593	57265656	64	7	0.519304	0.747193	-0.227888	-28.1815	0	0	0	0	1	0	0	0	1	NA	NA
DMR9443	chr1	51348927	51349120	194	9	0.600092	0.799936	-0.199844	-28.1709	0	0	0	0	1	0	0	0	0	NA	NA
DMR23812	chr1	121675639	121676086	448	10	0.907307	0.674306	0.233001	28.1586	0	0	0	0	1	0	0	0	0	NA	NA
DMR12271	chr1	64358566	64358634	69	10	0.584316	0.732241	-0.147925	-28.145	0	0	0	0	1	0	0	0	0	NA	NA
DMR33783	chr1	168476988	168477163	176	7	0.787001	0.453003	0.333998	28.1296	0	0	0	0	1	0	0	0	0	NA	NA
DMR7780	chr1	42537819	42538080	262	10	0.934914	0.775782	0.159132	28.1269	0	0	0	0	1	0	0	0	0	NA	NA
DMR30197	chr1	152944352	152944602	251	10	0.910037	0.688132	0.221905	28.1227	0	0	0	0	1	0	0	0	0	NA	NA
DMR1294	chr1	10065848	10066159	312	8	0.963814	0.671989	0.291824	28.1108	0	0	0	0	0	1	1	0	0	Cspp1	centrosome and spindle pole associated protein 1 (Cspp1), mRNA.
DMR19968	chr1	100945836	100946226	391	9	0.904093	0.644065	0.260028	28.1084	0	0	0	0	1	0	0	0	0	NA	NA
DMR3314	chr1	20427882	20428342	461	10	0.624932	0.86082	-0.235888	-28.1024	0	0	0	0	0	1	1	0	0	Pkhd1	polycystic kidney and hepatic disease 1 (Pkhd1), mRNA.
DMR26516	chr1	134704889	134705018	130	10	0.559907	0.392307	0.1676	28.0879	0	0	0	0	0	1	1	0	0	Syt2	synaptotagmin II (Syt2), mRNA.
DMR34656	chr1	172375829	172375918	90	7	0.705602	0.543551	0.162051	28.0708	1	0	0	0	1	0	0	0	0	Kcnj10	potassium inwardly-rectifying channel, subfamily J, member 10 (Kcnj10), mRNA.
DMR32434	chr1	162739765	162739842	78	8	0.0937714	0.212096	-0.118324	-28.0705	1	0	0	0	0	1	1	0	1	Prrc2c	proline-rich coiled-coil 2C (Prrc2c), mRNA.
DMR7590	chr1	41675652	41675805	154	11	0.841896	0.652715	0.189181	28.0694	0	0	0	0	1	0	0	0	0	NA	NA
DMR7810	chr1	42648631	42648726	96	11	0.437076	0.628971	-0.191895	-28.0634	0	0	0	0	0	1	1	0	0	NA	NA
DMR36626	chr1	181420468	181420547	80	9	0.760735	0.590972	0.169763	28.0613	0	0	0	0	0	1	1	0	0	Cnih3	cornichon family AMPA receptor auxiliary protein 3 (Cnih3), transcript variant 2, mRNA.
DMR17783	chr1	89926333	89926458	126	11	0.618646	0.443433	0.175212	28.0567	0	0	0	0	1	0	0	0	0	Gbx2	gastrulation brain homeobox 2 (Gbx2), mRNA.
DMR16287	chr1	83324267	83324571	305	9	0.916961	0.720597	0.196364	28.0516	0	0	0	0	0	1	1	0	0	Sphkap	SPHK1 interactor, AKAP domain containing (Sphkap), mRNA.
DMR7681	chr1	42158333	42158646	314	8	0.885668	0.588759	0.296909	28.0515	0	0	0	0	1	0	0	0	0	NA	NA
DMR360	chr1	4998279	4998420	142	10	0.938828	0.765729	0.173098	28.0476	0	0	0	0	0	1	1	0	0	Rgs20	regulator of G-protein signaling 20 (Rgs20), transcript variant 1, mRNA.
DMR27350	chr1	138185080	138185498	419	9	0.670256	0.881698	-0.211442	-28.0457	1	0	0	0	1	0	0	0	0	NA	NA
DMR23436	chr1	120086775	120086883	109	9	0.787464	0.651754	0.135709	28.0363	0	0	0	0	1	0	0	0	0	NA	NA
DMR14028	chr1	72596985	72597150	166	9	0.908529	0.788791	0.119738	28.0349	0	0	0	0	0	1	1	0	0	Smarcal1	SWI/SNF related matrix associated, actin dependent regulator of chromatin, subfamily a-like 1 (Smarcal1), mRNA.
DMR8756	chr1	47496079	47496286	208	10	0.665071	0.86285	-0.197779	-28.022	0	0	0	0	1	0	0	0	0	NA	NA
DMR11977	chr1	63279778	63280320	543	11	0.657348	0.852106	-0.194757	-28.0149	0	0	0	0	0	1	1	0	0	Zdbf2	zinc finger, DBF-type containing 2 (Zdbf2), transcript variant 4, mRNA.
DMR333	chr1	4818340	4818544	205	10	0.943605	0.770463	0.173142	28.0077	0	0	0	0	0	1	1	0	0	Lypla1	lysophospholipase 1 (Lypla1), mRNA.
DMR4587	chr1	27368833	27368943	111	8	0.947714	0.70674	0.240974	28.0065	0	0	0	0	1	0	0	0	0	NA	NA
DMR30250	chr1	153192179	153192375	197	10	0.321285	0.516079	-0.194794	-28.0045	0	0	0	0	1	0	0	0	1	NA	NA
DMR26579	chr1	134961015	134961211	197	11	0.767526	0.590125	0.177402	27.9767	1	0	0	0	1	0	0	0	0	Ube2t	ubiquitin-conjugating enzyme E2T (Ube2t), transcript variant 2, mRNA.
DMR6676	chr1	37954962	37955060	99	10	0.894459	0.74707	0.147389	27.9521	0	0	0	0	0	1	1	0	0	Lyg1	lysozyme G-like 1 (Lyg1), mRNA.
DMR30165	chr1	152832017	152832256	240	9	0.919513	0.721265	0.198249	27.9478	0	0	0	0	0	1	1	0	0	Ncf2	neutrophil cytosolic factor 2 (Ncf2), mRNA.
DMR16164	chr1	82668383	82668769	387	9	0.686893	0.915164	-0.228271	-27.932	0	0	0	0	0	1	1	0	0	Col4a3	collagen, type IV, alpha 3 (Col4a3), mRNA.
DMR4282	chr1	25729123	25729530	408	10	0.937597	0.768255	0.169342	27.9157	0	0	0	0	0	1	1	0	0	Adgrb3	adhesion G protein-coupled receptor B3 (Adgrb3), mRNA.
DMR1970	chr1	13366498	13366635	138	10	0.686419	0.85175	-0.16533	-27.9036	0	0	0	0	0	1	1	0	0	Ncoa2	nuclear receptor coactivator 2 (Ncoa2), transcript variant a, mRNA.
DMR25281	chr1	129221356	129221450	95	8	0.808517	0.510697	0.29782	27.8921	0	0	0	0	1	0	0	0	0	NA	NA
DMR20116	chr1	101910868	101911338	471	9	0.946073	0.714243	0.231831	27.8798	0	0	0	0	1	0	0	0	0	NA	NA
DMR1849	chr1	12912763	12912904	142	8	0.687742	0.86508	-0.177338	-27.8764	0	0	0	0	0	1	1	0	0	Slco5a1	solute carrier organic anion transporter family, member 5A1 (Slco5a1), mRNA.
DMR32956	chr1	165152649	165152824	176	10	0.655953	0.384274	0.271679	27.8672	0	0	0	0	0	1	1	0	0	Tbx19	T-box 19 (Tbx19), mRNA.
DMR5931	chr1	34478660	34479102	443	9	0.917157	0.749141	0.168016	27.8406	0	0	0	0	0	1	1	0	0	AK016244	adult male testis cDNA, RIKEN full-length enriched library, clone:4930568A12 product:unclassifiable, full insert sequence.
DMR36189	chr1	179591814	179591872	59	11	0.847968	0.698214	0.149754	27.8336	0	0	0	0	0	1	1	0	0	Cnst	consortin, connexin sorting protein (Cnst), mRNA.
DMR20949	chr1	106561598	106561694	97	9	0.873639	0.738829	0.13481	27.812	0	0	0	0	0	1	1	0	0	Bcl2	B cell leukemia/lymphoma 2 (Bcl2), transcript variant 1, mRNA.
DMR33871	chr1	168896228	168897911	1684	11	0.851699	0.574928	0.276771	27.8111	0	0	0	0	1	0	0	0	0	NA	NA
DMR11750	chr1	62359342	62359426	85	8	0.848445	0.581567	0.266879	27.8056	0	0	0	0	0	1	1	0	0	Pard3b	par-3 family cell polarity regulator beta (Pard3b), mRNA.
DMR37119	chr1	183550155	183550342	188	10	0.896706	0.708462	0.188243	27.7952	0	0	0	0	1	0	0	0	0	NA	NA
DMR38809	chr1	190940211	190940329	119	8	0.719635	0.902738	-0.183102	-27.7948	0	0	0	0	0	1	1	0	0	Angel2	angel homolog 2 (Drosophila) (Angel2), transcript variant 1, mRNA.
DMR17442	chr1	88692073	88692221	149	10	0.940238	0.788341	0.151897	27.7907	0	0	0	0	0	1	1	0	0	NA	NA
DMR16749	chr1	85604189	85604421	233	8	0.835845	0.632242	0.203603	27.7723	0	0	0	1	0	1	0	0	0	Sp140	Sp140 nuclear body protein (Sp140), mRNA.
DMR36714	chr1	181863586	181863726	141	11	0.582846	0.748276	-0.16543	-27.7688	0	0	0	0	1	0	0	0	0	NA	NA
DMR15058	chr1	77229391	77229606	216	10	0.637621	0.840091	-0.20247	-27.7444	0	0	0	0	1	0	0	0	0	NA	NA
DMR16527	chr1	84427686	84427832	147	9	0.920218	0.759451	0.160767	27.7442	0	0	0	0	0	1	1	0	0	Dner	delta/notch-like EGF repeat containing (Dner), mRNA.
DMR25249	chr1	129060595	129060809	215	10	0.864715	0.695423	0.169292	27.7294	0	0	0	0	1	0	0	0	0	NA	NA
DMR32770	chr1	164394612	164394793	182	10	0.897018	0.741589	0.155429	27.6983	0	0	0	0	0	1	1	0	0	Nme7	NME/NM23 family member 7 (Nme7), transcript variant 1, mRNA.
DMR7827	chr1	42709904	42710062	159	11	0.314341	0.508263	-0.193921	-27.6928	0	0	0	0	0	1	1	0	1	AK011913	10 days embryo whole body cDNA, RIKEN full-length enriched library, clone:2610207O16 product:unclassifiable, full insert sequence.
DMR12887	chr1	67017590	67017796	207	7	0.951843	0.721652	0.230192	27.6518	0	0	0	0	0	1	1	0	0	Lancl1	LanC (bacterial lantibiotic synthetase component C)-like 1 (Lancl1), transcript variant 1, mRNA.
DMR10974	chr1	58556405	58556650	246	10	0.771145	0.533192	0.237953	27.6513	0	0	0	1	0	1	1	0	0	Fam126b	family with sequence similarity 126, member B (Fam126b), transcript variant 1, mRNA.
DMR9439	chr1	51335615	51335773	159	10	0.924281	0.772424	0.151857	27.6441	1	0	0	0	1	0	0	0	0	9330175M20Rik	RIKEN cDNA 9330175M20 gene (9330175M20Rik), long non-coding RNA.
DMR33568	chr1	167680261	167680498	238	10	0.86878	0.664007	0.204772	27.6161	0	0	0	0	1	0	0	0	0	NA	NA
DMR8633	chr1	46942738	46943046	309	8	0.928102	0.623887	0.304215	27.6028	0	0	0	0	1	0	0	0	0	NA	NA
DMR36408	chr1	180535251	180535440	190	10	0.912291	0.76122	0.151071	27.5823	0	0	0	0	1	0	0	0	0	NA	NA
DMR37350	chr1	184606680	184606884	205	10	0.84825	0.689833	0.158417	27.5714	0	0	0	0	1	0	0	0	0	NA	NA
DMR27276	chr1	137806776	137806881	106	8	0.839897	0.660429	0.179468	27.5632	0	0	0	0	1	0	0	0	0	NA	NA
DMR8987	chr1	48799022	48799313	292	10	0.856118	0.620376	0.235743	27.5291	0	0	0	0	1	0	0	0	0	NA	NA
DMR9956	chr1	53787124	53787396	273	8	0.926753	0.681297	0.245456	27.4784	1	0	0	0	1	0	0	0	0	Stk17b	serine/threonine kinase 17b (apoptosis-inducing) (Stk17b), mRNA.
DMR37552	chr1	185468379	185468559	181	8	0.904851	0.750534	0.154317	27.4425	0	1	0	1	0	1	0	0	0	Slc30a10	solute carrier family 30, member 10 (Slc30a10), mRNA.
DMR36117	chr1	179213887	179213972	86	8	0.96626	0.856813	0.109447	27.4371	0	0	0	0	0	1	1	0	0	Smyd3	SET and MYND domain containing 3 (Smyd3), mRNA.
DMR23211	chr1	119101001	119101506	506	9	0.941223	0.755377	0.185846	27.424	0	0	0	0	1	0	0	0	0	NA	NA
DMR13025	chr1	67750246	67750676	431	9	0.934068	0.680703	0.253365	27.4175	0	0	0	0	1	0	0	0	0	NA	NA
DMR35619	chr1	176682090	176682239	150	8	0.719378	0.85278	-0.133402	-27.4073	0	0	0	0	1	0	0	0	0	NA	NA
DMR5851	chr1	34052151	34052248	98	11	0.495991	0.320214	0.175777	27.3962	0	0	0	0	0	1	1	0	0	Dst	dystonin (Dst), transcript variant 1, mRNA.
DMR33399	chr1	167057283	167057519	237	9	0.791963	0.605163	0.186801	27.3918	0	0	0	0	0	1	1	0	0	Fam78b	family with sequence similarity 78, member B (Fam78b), transcript variant 3, mRNA.
DMR37547	chr1	185442044	185442178	135	11	0.609774	0.767524	-0.157749	-27.3826	1	0	0	0	1	0	0	0	1	9630028B13Rik	RIKEN cDNA 9630028B13 gene (9630028B13Rik), long non-coding RNA.
DMR7398	chr1	40890541	40890647	107	9	0.457966	0.661746	-0.203781	-27.3805	0	0	0	0	1	0	0	0	0	NA	NA
DMR8471	chr1	46056993	46057086	94	9	0.934683	0.787441	0.147242	27.3745	1	0	0	0	0	1	1	0	0	NA	NA
DMR19746	chr1	99540528	99540845	318	8	0.957341	0.70154	0.255801	27.3695	0	0	0	0	1	0	0	0	0	NA	NA
DMR30167	chr1	152833848	152833908	61	9	0.900502	0.781219	0.119282	27.3563	0	0	0	1	0	1	0	0	0	Ncf2	neutrophil cytosolic factor 2 (Ncf2), mRNA.
DMR26757	chr1	135641349	135641422	74	8	0.943096	0.727002	0.216094	27.3467	0	0	0	0	0	1	1	0	0	NA	NA
DMR21249	chr1	108135725	108135835	111	11	0.879227	0.726806	0.15242	27.346	0	0	0	0	1	0	0	0	0	NA	NA
DMR6164	chr1	35686192	35686540	349	9	0.947063	0.75014	0.196922	27.3302	0	0	0	0	1	0	0	0	0	NA	NA
DMR274	chr1	4526836	4526997	162	10	0.74276	0.896618	-0.153858	-27.3274	1	0	0	0	1	0	0	0	0	NA	NA
DMR13247	chr1	68971435	68971504	70	9	0.927924	0.747587	0.180337	27.2974	0	0	0	0	0	1	1	0	0	Erbb4	erb-b2 receptor tyrosine kinase 4 (Erbb4), mRNA.
DMR9698	chr1	52483220	52483616	397	8	0.642163	0.928063	-0.2859	-27.2918	0	0	0	0	0	1	1	0	0	Nab1	Ngfi-A binding protein 1 (Nab1), mRNA.
DMR30040	chr1	152359127	152359500	374	9	0.946308	0.683662	0.262646	27.266	0	0	0	0	1	0	0	0	0	NA	NA
DMR39313	chr1	193390486	193390576	91	8	0.919813	0.802589	0.117225	27.2598	0	0	0	0	1	0	0	0	0	NA	NA
DMR4737	chr1	28248587	28248640	54	9	0.944874	0.762575	0.182299	27.2598	0	0	0	0	1	0	0	0	0	NA	NA
DMR30675	chr1	155024503	155024734	232	8	0.763074	0.516369	0.246705	27.247	0	0	0	0	0	1	1	0	0	NA	NA
DMR17664	chr1	89510237	89510304	68	12	0.495267	0.691725	-0.196459	-27.2454	0	0	0	0	0	1	1	0	0	Agap1	ArfGAP with GTPase domain, ankyrin repeat and PH domain 1 (Agap1), transcript variant 1, mRNA.
DMR7477	chr1	41199585	41199697	113	8	0.851451	0.639811	0.21164	27.2305	0	0	0	0	1	0	0	0	0	NA	NA
DMR18074	chr1	91063433	91063634	202	9	0.796627	0.605699	0.190928	27.1967	0	0	0	0	0	1	1	0	0	Lrrfip1	leucine rich repeat (in FLII) interacting protein 1 (Lrrfip1), transcript variant 1, mRNA.
DMR10971	chr1	58533662	58534278	617	10	0.948811	0.737034	0.211777	27.1966	0	0	0	0	0	1	1	0	0	Fam126b	family with sequence similarity 126, member B (Fam126b), transcript variant 1, mRNA.
DMR12016	chr1	63442029	63442204	176	7	0.801301	0.408396	0.392905	27.1963	0	0	0	0	1	0	0	0	0	NA	NA
DMR30943	chr1	156018845	156018969	125	9	0.923959	0.80331	0.120649	27.1616	0	0	0	0	0	1	1	0	0	Tor1aip1	torsin A interacting protein 1 (Tor1aip1), transcript variant 1, mRNA.
DMR7142	chr1	39796174	39796268	95	9	0.935776	0.82514	0.110636	27.154	0	0	0	0	1	0	0	0	0	NA	NA
DMR9705	chr1	52524322	52524444	123	11	0.34545	0.556237	-0.210787	-27.1215	1	0	0	0	0	1	1	0	1	DQ715306	piRNA piR-130628, complete sequence.
DMR33620	chr1	167876939	167877090	152	10	0.918636	0.767063	0.151573	27.113	0	0	0	0	1	0	0	0	0	NA	NA
DMR35900	chr1	177958815	177958920	106	9	0.936968	0.790151	0.146818	27.1032	0	0	0	0	0	1	1	0	0	NA	NA
DMR30208	chr1	153024230	153024519	290	8	0.656379	0.893529	-0.23715	-27.0755	0	0	0	0	0	1	1	0	0	Nmnat2	nicotinamide nucleotide adenylyltransferase 2 (Nmnat2), mRNA.
DMR31250	chr1	157543117	157543177	61	9	0.68577	0.839869	-0.154099	-27.0513	0	0	0	0	0	1	1	0	0	Sec16b	SEC16 homolog B (S. cerevisiae) (Sec16b), transcript variant 2, mRNA.
DMR10398	chr1	55733004	55733117	114	7	0.908297	0.591328	0.316969	27.0499	0	0	0	0	0	1	1	0	0	Plcl1	phospholipase C-like 1 (Plcl1), mRNA.
DMR13252	chr1	68995026	68995621	596	10	0.881657	0.607557	0.2741	27.0427	0	0	0	0	0	1	1	0	0	Erbb4	erb-b2 receptor tyrosine kinase 4 (Erbb4), mRNA.
DMR15952	chr1	81675461	81675559	99	9	0.692031	0.839573	-0.147542	-27.0284	0	0	0	0	1	0	0	0	0	NA	NA
DMR17699	chr1	89604885	89605036	152	9	0.880703	0.702168	0.178536	27.0235	0	0	0	0	0	1	1	0	0	Agap1	ArfGAP with GTPase domain, ankyrin repeat and PH domain 1 (Agap1), transcript variant 1, mRNA.
DMR31679	chr1	159442829	159443426	598	9	0.802244	0.53901	0.263234	27.0061	0	0	0	0	1	0	0	0	0	NA	NA
DMR14008	chr1	72519122	72519840	719	8	0.919003	0.625574	0.293429	27.0023	0	0	0	0	0	1	1	0	0	43163	membrane-associated ring finger (C3HC4) 4 (March4), mRNA.
DMR6544	chr1	37413062	37413159	98	9	0.608908	0.800506	-0.191598	-26.9974	0	0	0	0	1	0	0	0	0	Inpp4a	inositol polyphosphate-4-phosphatase, type I (Inpp4a), transcript variant 3, mRNA.
DMR13860	chr1	71898295	71898379	85	10	0.629355	0.792135	-0.16278	-26.9885	0	0	0	0	0	1	1	0	1	NA	NA
DMR27328	chr1	138038738	138038868	131	9	0.899942	0.740523	0.159419	26.9807	0	0	0	0	1	0	0	0	0	NA	NA
DMR34602	chr1	172100306	172100382	77	10	0.873033	0.669612	0.203421	26.968	0	0	0	0	0	1	1	0	0	Copa	coatomer protein complex subunit alpha (Copa), mRNA.
DMR826	chr1	7498699	7498936	238	8	0.857216	0.56431	0.292906	26.9557	1	0	0	0	0	1	1	0	0	NA	NA
DMR15355	chr1	78632452	78632616	165	9	0.929899	0.72372	0.206179	26.9515	0	0	0	0	1	0	0	0	0	NA	NA
DMR25219	chr1	128853262	128853331	70	9	0.731322	0.868745	-0.137423	-26.9497	0	0	0	0	1	0	0	0	0	NA	NA
DMR17391	chr1	88464577	88464750	174	8	0.925489	0.663373	0.262116	26.9463	1	0	0	0	0	1	1	0	0	NA	NA
DMR6182	chr1	35786846	35786969	124	10	0.685375	0.845394	-0.16002	-26.9345	0	0	0	0	1	0	0	0	0	NA	NA
DMR2235	chr1	14616264	14616577	314	9	0.899759	0.675354	0.224405	26.9252	0	0	0	0	1	0	0	0	0	NA	NA
DMR18469	chr1	92736620	92736676	57	8	0.735497	0.855785	-0.120288	-26.9112	0	0	0	0	1	0	0	0	0	NA	NA
DMR3606	chr1	21780445	21780597	153	9	0.761463	0.911167	-0.149704	-26.905	0	0	0	0	0	1	1	0	0	Kcnq5	potassium voltage-gated channel, subfamily Q, member 5 (Kcnq5), transcript variant 3, mRNA.
DMR19435	chr1	98028037	98028236	200	7	0.934047	0.74425	0.189798	26.9002	0	0	0	0	0	1	1	0	0	Pam	peptidylglycine alpha-amidating monooxygenase (Pam), mRNA.
DMR20569	chr1	104583529	104583616	88	8	0.920394	0.793132	0.127262	26.8981	0	0	0	0	1	0	0	0	0	NA	NA
DMR37860	chr1	186924257	186924337	81	9	0.449706	0.633581	-0.183875	-26.8841	0	0	0	0	1	0	0	0	0	NA	NA
DMR13657	chr1	70915980	70916441	462	10	0.641308	0.866271	-0.224963	-26.884	0	0	0	0	1	0	0	0	0	NA	NA
DMR23756	chr1	121484052	121484286	235	9	0.88457	0.670359	0.214211	26.834	0	0	0	0	0	1	1	0	0	Ccdc93	coiled-coil domain containing 93 (Ccdc93), transcript variant 1, mRNA.
DMR4494	chr1	26892484	26892790	307	8	0.951408	0.723454	0.227954	26.833	0	0	0	0	1	0	0	0	0	NA	NA
DMR39560	chr1	194645318	194645562	245	8	0.913387	0.718911	0.194475	26.7989	0	0	0	0	0	1	1	0	0	Plxna2	plexin A2 (Plxna2), mRNA.
DMR32410	chr1	162649039	162649094	56	9	0.907273	0.794832	0.112441	26.7709	0	0	0	1	0	1	0	0	0	Myoc	myocilin (Myoc), mRNA.
DMR15509	chr1	79397040	79397329	290	9	0.899669	0.663046	0.236623	26.7681	0	0	0	0	1	0	0	0	0	NA	NA
DMR24590	chr1	125981512	125981617	106	9	0.955091	0.827254	0.127837	26.7675	0	0	0	1	0	1	0	0	0	Nckap5	NCK-associated protein 5 (Nckap5), transcript variant 1, mRNA.
DMR37101	chr1	183428991	183429198	208	9	0.93352	0.742723	0.190796	26.756	0	0	0	0	0	1	1	0	0	Hhipl2	hedgehog interacting protein-like 2 (Hhipl2), transcript variant 1, mRNA.
DMR3558	chr1	21500256	21500517	262	8	0.616668	0.331931	0.284737	26.7474	0	0	0	0	0	1	1	0	0	Kcnq5	potassium voltage-gated channel, subfamily Q, member 5 (Kcnq5), transcript variant 3, mRNA.
DMR14035	chr1	72621271	72621488	218	7	0.91824	0.75547	0.162769	26.7129	0	0	0	0	0	1	1	0	0	Smarcal1	SWI/SNF related matrix associated, actin dependent regulator of chromatin, subfamily a-like 1 (Smarcal1), mRNA.
DMR36070	chr1	178995545	178995724	180	7	0.959683	0.701109	0.258573	26.6911	0	0	0	0	0	1	1	0	0	Smyd3	SET and MYND domain containing 3 (Smyd3), mRNA.
DMR7268	chr1	40314176	40314269	94	9	0.900667	0.776536	0.124131	26.6748	0	1	0	1	0	1	0	0	0	Il1r1	interleukin 1 receptor, type I (Il1r1), transcript variant 2, mRNA.
DMR27076	chr1	136904717	136904848	132	9	0.950049	0.801864	0.148185	26.6742	0	0	0	0	0	1	1	0	0	Nr5a2	nuclear receptor subfamily 5, group A, member 2 (Nr5a2), transcript variant 1, mRNA.
DMR14815	chr1	76005090	76005266	177	12	0.923511	0.774513	0.148997	26.6411	0	0	0	0	1	0	0	0	0	NA	NA
DMR27146	chr1	137200983	137201072	90	9	0.766819	0.589895	0.176924	26.6361	0	0	0	0	1	0	0	0	0	NA	NA
DMR5730	chr1	33525047	33525247	201	8	0.936702	0.776076	0.160626	26.6356	0	0	0	0	0	1	1	0	0	Prim2	DNA primase, p58 subunit (Prim2), mRNA.
DMR18351	chr1	92312430	92312564	135	11	0.918249	0.742698	0.175551	26.6312	0	0	0	0	1	0	0	0	0	NA	NA
DMR1509	chr1	11094240	11094302	63	10	0.930434	0.80778	0.122654	26.6305	0	0	0	0	0	1	1	0	0	Prex2	phosphatidylinositol-3,4,5-trisphosphate-dependent Rac exchange factor 2 (Prex2), transcript variant 1, mRNA.
DMR32296	chr1	162122814	162123080	267	8	0.946856	0.769172	0.177684	26.6292	0	0	0	0	0	1	1	0	0	Dnm3	dynamin 3 (Dnm3), transcript variant 1, mRNA.
DMR30612	chr1	154733033	154733153	121	8	0.915053	0.782364	0.132689	26.626	0	0	0	0	0	1	1	0	0	NA	NA
DMR11999	chr1	63352357	63352628	272	10	0.462558	0.698896	-0.236338	-26.6235	0	0	0	0	1	0	0	0	0	NA	NA
DMR13827	chr1	71792452	71792663	212	8	0.675584	0.884329	-0.208744	-26.6216	0	0	0	0	1	0	0	0	0	NA	NA
DMR13533	chr1	70185984	70186209	226	9	0.919245	0.642084	0.27716	26.5854	0	0	0	0	0	1	1	0	0	Spag16	sperm associated antigen 16 (Spag16), transcript variant 1, mRNA.
DMR38113	chr1	188064726	188064907	182	9	0.568093	0.722632	-0.154539	-26.5694	0	0	0	0	0	1	1	0	0	Esrrg	estrogen-related receptor gamma (Esrrg), transcript variant 1, mRNA.
DMR37738	chr1	186354875	186355110	236	10	0.830811	0.618164	0.212647	26.5234	0	0	0	0	1	0	0	0	0	NA	NA
DMR31223	chr1	157449685	157449808	124	10	0.67466	0.502433	0.172227	26.5082	0	0	0	0	1	0	0	0	0	NA	NA
DMR16955	chr1	86488655	86488901	247	8	0.32486	0.540421	-0.215561	-26.5001	0	0	0	0	1	0	0	0	1	NA	NA
DMR11729	chr1	62276631	62276924	294	8	0.865123	0.586412	0.278711	26.4972	0	0	0	0	0	1	1	0	0	Pard3b	par-3 family cell polarity regulator beta (Pard3b), mRNA.
DMR6392	chr1	36749034	36749211	178	9	0.905644	0.757598	0.148046	26.4775	0	0	0	0	0	1	1	0	0	4933424G06Rik	RIKEN cDNA 4933424G06 gene (4933424G06Rik), long non-coding RNA.
DMR9317	chr1	50735516	50736759	1244	9	0.946293	0.719733	0.22656	26.47	0	0	0	0	1	0	0	0	0	NA	NA
DMR38764	chr1	190762610	190762814	205	8	0.886416	0.735197	0.151219	26.4692	0	0	0	0	0	1	1	0	0	NA	NA
DMR27374	chr1	138328631	138328872	242	8	0.262588	0.452033	-0.189445	-26.4642	0	0	0	0	1	0	0	0	0	NA	NA
DMR6765	chr1	38321389	38321499	111	8	0.930778	0.732917	0.197861	26.4596	0	0	0	0	0	1	1	0	0	Aff3	AF4/FMR2 family, member 3 (Aff3), mRNA.
DMR24670	chr1	126369215	126369611	397	9	0.852442	0.616339	0.236103	26.4361	0	0	0	0	0	1	1	0	0	Nckap5	NCK-associated protein 5 (Nckap5), transcript variant 1, mRNA.
DMR30067	chr1	152461509	152461564	56	8	0.903291	0.736004	0.167287	26.4307	0	0	0	0	0	1	1	0	0	Colgalt2	collagen beta(1-O)galactosyltransferase 2 (Colgalt2), mRNA.
DMR13884	chr1	72005757	72005963	207	10	0.766722	0.594761	0.17196	26.4223	1	0	0	0	0	1	1	0	0	4933417E11Rik	RIKEN cDNA 4933417E11 gene (4933417E11Rik), long non-coding RNA.
DMR27535	chr1	139098133	139098553	421	9	0.92399	0.670658	0.253333	26.4106	0	0	0	0	0	1	1	0	0	Dennd1b	DENN/MADD domain containing 1B (Dennd1b), transcript variant 1, mRNA.
DMR31354	chr1	157972981	157973300	320	9	0.950148	0.744987	0.205161	26.3989	0	0	0	0	0	1	1	0	0	NA	NA
DMR10667	chr1	57105575	57105756	182	8	0.934558	0.811771	0.122787	26.3875	0	0	0	0	1	0	0	0	0	NA	NA
DMR30483	chr1	154189176	154189873	698	9	0.884456	0.603863	0.280593	26.3762	0	0	0	0	1	0	0	0	0	NA	NA
DMR6461	chr1	37030012	37030136	125	10	0.589541	0.37427	0.215271	26.3679	0	0	0	0	0	1	1	0	0	Vwa3b	SubName: Full=A230074B11Rik protein ; SubName: Full=Protein Vwa3b ; SubName: Full=RIKEN cDNA A230074B11, isoform CRA_b ;
DMR15422	chr1	78955629	78955857	229	7	0.516821	0.809148	-0.292328	-26.3667	0	0	0	0	0	1	1	0	0	NA	NA
DMR39153	chr1	192736711	192736962	252	8	0.880719	0.702964	0.177755	26.3521	0	0	0	1	0	1	1	0	0	Hhat	hedgehog acyltransferase (Hhat), mRNA.
DMR19104	chr1	96224040	96224345	306	10	0.839507	0.51489	0.324617	26.3424	0	0	0	0	1	0	0	0	0	NA	NA
DMR32399	chr1	162588308	162588381	74	10	0.703269	0.842033	-0.138764	-26.3343	0	0	0	0	0	1	1	0	0	Vamp4	vesicle-associated membrane protein 4 (Vamp4), mRNA.
DMR3439	chr1	20994390	20994523	134	9	0.870252	0.67676	0.193493	26.3069	0	0	0	0	1	0	0	0	0	NA	NA
DMR31328	chr1	157856591	157856752	162	8	0.943277	0.774619	0.168657	26.3033	0	0	0	0	1	0	0	0	0	NA	NA
DMR27608	chr1	139378451	139378513	63	9	0.80507	0.626516	0.178553	26.3024	1	0	0	0	1	0	0	0	0	Crb1	crumbs family member 1, photoreceptor morphogenesis associated (Crb1), mRNA.
DMR7455	chr1	41128729	41128881	153	10	0.697478	0.486655	0.210823	26.2997	0	0	0	0	1	0	0	0	0	NA	NA
DMR5854	chr1	34090601	34090810	210	9	0.875105	0.687835	0.18727	26.2946	0	0	0	0	0	1	1	0	0	Dst	dystonin (Dst), transcript variant 1, mRNA.
DMR2721	chr1	17137242	17137362	121	10	0.580744	0.777019	-0.196275	-26.2923	0	0	0	0	1	0	0	0	0	NA	NA
DMR18590	chr1	93181828	93181930	103	8	0.916051	0.742806	0.173245	26.2866	0	0	0	0	0	1	1	0	0	Crocc2	ciliary rootlet coiled-coil, rootletin family member 2 (Crocc2), mRNA.
DMR9400	chr1	51123552	51123837	286	8	0.821617	0.495416	0.326201	26.276	0	0	0	0	0	1	1	0	0	Tmeff2	transmembrane protein with EGF-like and two follistatin-like domains 2 (Tmeff2), mRNA.
DMR6012	chr1	34871276	34871360	85	9	0.929543	0.81979	0.109752	26.2752	0	1	0	1	0	1	0	0	0	Plekhb2	pleckstrin homology domain containing, family B (evectins) member 2 (Plekhb2), transcript variant 1, mRNA.
DMR26021	chr1	132647465	132647623	159	8	0.715899	0.87126	-0.155361	-26.2709	0	0	0	0	0	1	1	0	0	Nfasc	neurofascin (Nfasc), transcript variant 1, mRNA.
DMR26805	chr1	135897668	135897812	145	8	0.875371	0.650772	0.224599	26.2454	1	0	0	1	0	1	0	0	0	Pkp1	plakophilin 1 (Pkp1), transcript variant 1, mRNA.
DMR25472	chr1	130201147	130201283	137	11	0.850145	0.695979	0.154166	26.2433	0	0	0	0	0	1	1	0	0	Thsd7b	thrombospondin, type I, domain containing 7B (Thsd7b), mRNA.
DMR10985	chr1	58630852	58631098	247	8	0.909961	0.726697	0.183263	26.2101	1	0	0	0	0	1	1	0	0	NA	NA
DMR9695	chr1	52478574	52478703	130	9	0.935262	0.745983	0.18928	26.1922	0	0	0	0	0	1	1	0	0	Nab1	Ngfi-A binding protein 1 (Nab1), mRNA.
DMR1473	chr1	10948778	10948883	106	10	0.570567	0.754334	-0.183767	-26.1852	0	0	0	0	1	0	0	0	0	NA	NA
DMR19320	chr1	97481872	97481982	111	8	0.890589	0.622405	0.268184	26.1688	0	0	0	0	0	1	1	0	0	NA	NA
DMR9976	chr1	53900960	53901209	250	8	0.932091	0.736277	0.195814	26.1407	0	0	0	0	0	1	1	0	0	Hecw2	HECT, C2 and WW domain containing E3 ubiquitin protein ligase 2 (Hecw2), transcript variant 1, mRNA.
DMR7420	chr1	41001291	41001460	170	9	0.820379	0.635525	0.184854	26.1275	0	0	0	0	1	0	0	0	0	NA	NA
DMR14837	chr1	76125847	76125979	133	8	0.937972	0.734871	0.203101	26.1165	0	0	0	0	1	0	0	0	0	NA	NA
DMR18111	chr1	91190825	91190964	140	10	0.863124	0.711408	0.151716	26.1099	0	0	0	0	0	1	1	0	0	Ramp1	receptor (calcitonin) activity modifying protein 1 (Ramp1), transcript variant 1, mRNA.
DMR10122	chr1	54528094	54528273	180	8	0.945561	0.782667	0.162894	26.1051	0	0	0	1	0	1	0	0	0	Pgap1	post-GPI attachment to proteins 1 (Pgap1), mRNA.
DMR26336	chr1	133934475	133934540	66	8	0.931967	0.760172	0.171795	26.103	0	0	0	0	1	0	0	0	0	NA	NA
DMR15010	chr1	76975952	76976033	82	10	0.636447	0.797843	-0.161397	-26.0992	0	0	0	0	0	1	1	0	0	NA	NA
DMR29981	chr1	152131408	152131514	107	9	0.911227	0.768658	0.142568	26.0746	0	0	0	0	1	0	0	0	0	NA	NA
DMR37646	chr1	185944788	185944881	94	9	0.923737	0.785655	0.138082	26.0728	0	0	0	0	1	0	0	0	0	NA	NA
DMR37656	chr1	185966295	185966345	51	8	0.942996	0.792609	0.150387	26.071	0	0	0	0	1	0	0	0	0	NA	NA
DMR4076	chr1	24804845	24804898	54	8	0.941699	0.827378	0.114321	26.0607	0	0	0	0	1	0	0	0	0	NA	NA
DMR18804	chr1	94486049	94487222	1174	9	0.656769	0.366476	0.290293	26.0553	0	0	0	0	1	0	0	0	0	NA	NA
DMR7979	chr1	43462875	43463117	243	9	0.944394	0.794684	0.149709	26.051	0	0	0	0	0	1	1	0	0	Nck2	non-catalytic region of tyrosine kinase adaptor protein 2 (Nck2), mRNA.
DMR18958	chr1	95367952	95368141	190	8	0.971116	0.789525	0.181591	26.0428	0	0	0	0	1	0	0	0	0	NA	NA
DMR5442	chr1	32026763	32026902	140	9	0.893529	0.720492	0.173038	26.0326	0	0	0	0	1	0	0	0	0	NA	NA
DMR21838	chr1	111550523	111550602	80	10	0.959792	0.680494	0.279297	26.0083	0	0	0	0	1	0	0	0	0	NA	NA
DMR17290	chr1	87993508	87993647	140	9	0.912977	0.706377	0.2066	26.0014	0	0	0	0	0	1	1	0	0	Usp40	ubiquitin specific peptidase 40 (Usp40), transcript variant 1, mRNA.
DMR6	chr1	3026256	3026421	166	9	0.943026	0.736338	0.206688	26.0006	0	0	0	0	1	0	0	0	0	NA	NA
DMR38704	chr1	190564586	190564814	229	10	0.527645	0.731156	-0.203511	-25.9881	0	0	0	0	1	0	0	0	0	NA	NA
DMR30327	chr1	153482878	153483101	224	8	0.596687	0.836843	-0.240156	-25.988	0	0	0	1	0	1	0	0	0	Dhx9	DEAH (Asp-Glu-Ala-His) box polypeptide 9 (Dhx9), mRNA.
DMR10575	chr1	56746625	56747011	387	9	0.961687	0.804034	0.157653	25.9676	0	0	0	0	1	0	0	0	0	NA	NA
DMR20937	chr1	106481581	106481739	159	8	0.942143	0.779422	0.162721	25.9666	0	0	0	0	1	0	0	0	0	NA	NA
DMR19044	chr1	95873040	95873239	200	8	0.947139	0.701502	0.245636	25.9621	0	0	0	0	1	0	0	0	0	NA	NA
DMR30312	chr1	153411981	153412161	181	9	0.963756	0.795604	0.168152	25.9532	1	0	0	0	0	1	1	0	0	E330020D12Rik	Riken cDNA E330020D12 gene (E330020D12Rik), long non-coding RNA.
DMR7368	chr1	40800086	40800323	238	8	0.938605	0.704719	0.233885	25.933	0	0	0	0	1	0	0	0	0	NA	NA
DMR9742	chr1	52722745	52722943	199	7	0.793259	0.476208	0.317051	25.9168	0	0	0	0	0	1	1	0	0	Mfsd6	major facilitator superfamily domain containing 6 (Mfsd6), transcript variant 1, mRNA.
DMR18214	chr1	91650764	91650928	165	10	0.859944	0.673177	0.186767	25.9084	0	0	0	0	1	0	0	0	0	NA	NA
DMR24952	chr1	127618559	127618774	216	9	0.958339	0.796122	0.162218	25.9012	0	0	0	0	0	1	1	0	0	Tmem163	transmembrane protein 163 (Tmem163), mRNA.
DMR16131	chr1	82486603	82486850	248	9	0.888248	0.699302	0.188947	25.8589	0	0	0	1	0	1	1	0	0	Col4a4	collagen, type IV, alpha 4 (Col4a4), mRNA.
DMR30948	chr1	156030997	156031236	240	8	0.940752	0.75678	0.183972	25.8486	1	0	0	0	0	1	1	0	0	Tor1aip1	torsin A interacting protein 1 (Tor1aip1), transcript variant 1, mRNA.
DMR36476	chr1	180823867	180824135	269	8	0.899632	0.65824	0.241392	25.8447	0	0	0	0	1	0	0	0	0	NA	NA
DMR38973	chr1	191651563	191651857	295	9	0.93271	0.803974	0.128736	25.8414	0	0	0	0	1	0	0	0	0	NA	NA
DMR3791	chr1	23445719	23445883	165	9	0.913192	0.771032	0.142159	25.8363	0	0	0	0	1	0	0	0	0	NA	NA
DMR22258	chr1	114000513	114000810	298	8	0.629191	0.876243	-0.247051	-25.8172	0	0	0	0	1	0	0	0	0	NA	NA
DMR39614	chr1	194879544	194879612	69	10	0.446209	0.30331	0.142898	25.8056	0	0	0	0	1	0	0	0	0	NA	NA
DMR27173	chr1	137330793	137330937	145	8	0.528403	0.791133	-0.26273	-25.8044	0	0	0	0	1	0	0	0	0	NA	NA
DMR4215	chr1	25459666	25459891	226	9	0.892151	0.724547	0.167604	25.7855	0	0	0	0	0	1	1	0	0	Adgrb3	adhesion G protein-coupled receptor B3 (Adgrb3), mRNA.
DMR39184	chr1	192874075	192874212	138	9	0.952659	0.809417	0.143243	25.7846	0	0	0	0	1	0	0	0	0	NA	NA
DMR15201	chr1	77905410	77905652	243	8	0.791648	0.497531	0.294118	25.7818	0	0	0	0	1	0	0	0	0	NA	NA
DMR11504	chr1	61168016	61168142	127	9	0.948861	0.76928	0.179581	25.7543	0	0	0	0	1	0	0	0	0	NA	NA
DMR37864	chr1	186944939	186945200	262	8	0.91495	0.678355	0.236595	25.7343	0	0	0	0	1	0	0	0	0	NA	NA
DMR1914	chr1	13164698	13165087	390	10	0.908109	0.726386	0.181723	25.7251	0	0	0	1	0	1	0	0	0	Ncoa2	nuclear receptor coactivator 2 (Ncoa2), transcript variant a, mRNA.
DMR4765	chr1	28435459	28435650	192	6	0.935419	0.599804	0.335616	25.7123	0	0	0	0	1	0	0	0	0	NA	NA
DMR12165	chr1	63995097	63995242	146	9	0.780419	0.595524	0.184895	25.7056	0	0	0	0	1	0	0	0	1	NA	NA
DMR24221	chr1	124126260	124126685	426	8	0.653319	0.890052	-0.236733	-25.7042	0	0	0	0	1	0	0	0	0	NA	NA
DMR36275	chr1	179916493	179916720	228	8	0.935009	0.778744	0.156265	25.7025	0	0	0	0	1	0	0	0	0	NA	NA
DMR18129	chr1	91307336	91307652	317	8	0.95644	0.729381	0.22706	25.6941	0	0	0	0	0	1	1	0	0	Scly	selenocysteine lyase (Scly), mRNA.
DMR36597	chr1	181325672	181325982	311	9	0.813418	0.578093	0.235325	25.6664	0	0	0	0	1	0	0	0	0	NA	NA
DMR23784	chr1	121570634	121570732	99	9	0.912234	0.777235	0.134999	25.661	0	0	0	0	1	0	0	0	0	NA	NA
DMR7120	chr1	39696318	39696514	197	9	0.944203	0.796886	0.147317	25.6339	0	0	0	0	0	1	1	0	0	Rfx8	regulatory factor X 8 (Rfx8), mRNA.
DMR39079	chr1	192437093	192437359	267	8	0.622517	0.874531	-0.252014	-25.6328	0	0	0	0	0	1	1	0	0	Kcnh1	potassium voltage-gated channel, subfamily H (eag-related), member 1 (Kcnh1), transcript variant 1, mRNA.
DMR29779	chr1	151314164	151314378	215	8	0.839332	0.574783	0.264549	25.6286	0	0	0	0	1	0	0	0	0	NA	NA
DMR10936	chr1	58332456	58332662	207	10	0.863009	0.659247	0.203762	25.6184	0	0	0	1	0	1	1	0	0	Aox2	aldehyde oxidase 2 (Aox2), mRNA.
DMR14802	chr1	75937146	75937309	164	9	0.711594	0.490671	0.220923	25.6168	0	0	0	0	1	0	0	0	0	NA	NA
DMR36030	chr1	178800275	178800374	100	7	0.881235	0.709062	0.172173	25.6161	0	0	0	0	0	1	1	0	0	Kif26b	kinesin family member 26B (Kif26b), mRNA.
DMR25163	chr1	128588986	128589074	89	8	0.938185	0.812161	0.126024	25.6147	0	0	0	1	0	1	0	0	0	Cxcr4	chemokine (C-X-C motif) receptor 4 (Cxcr4), mRNA.
DMR25978	chr1	132484341	132484840	500	9	0.944968	0.758961	0.186006	25.6146	0	0	1	1	0	1	1	0	0	Rbbp5	retinoblastoma binding protein 5 (Rbbp5), mRNA.
DMR32324	chr1	162236811	162236965	155	10	0.895189	0.7385	0.156689	25.6074	0	0	0	0	0	1	1	0	0	Dnm3	dynamin 3 (Dnm3), transcript variant 1, mRNA.
DMR37859	chr1	186924095	186924167	73	9	0.408276	0.574896	-0.166619	-25.595	0	0	0	0	1	0	0	0	0	NA	NA
DMR3940	chr1	24174646	24174827	182	8	0.898447	0.675259	0.223189	25.5944	0	0	0	0	1	0	0	0	0	NA	NA
DMR36087	chr1	179060114	179060201	88	9	0.523709	0.685476	-0.161767	-25.5935	0	0	0	0	0	1	1	0	0	Smyd3	SET and MYND domain containing 3 (Smyd3), mRNA.
DMR9563	chr1	51926353	51926643	291	9	0.949003	0.764294	0.184709	25.5619	0	0	0	0	1	0	0	0	0	NA	NA
DMR15266	chr1	78145582	78145721	140	9	0.618413	0.817683	-0.19927	-25.5505	0	0	0	0	0	1	1	0	0	Pax3	paired box 3 (Pax3), transcript variant 2, mRNA.
DMR11498	chr1	61121940	61122085	146	8	0.476837	0.26262	0.214217	25.5451	1	0	0	1	0	1	0	0	0	NA	NA
DMR38320	chr1	189011813	189011982	170	8	0.503843	0.218208	0.285635	25.5399	0	0	0	0	1	0	0	0	0	NA	NA
DMR30092	chr1	152577003	152577145	143	8	0.701772	0.888077	-0.186304	-25.5256	0	0	0	0	0	1	1	0	0	Rgl1	ral guanine nucleotide dissociation stimulator,-like 1 (Rgl1), mRNA.
DMR15503	chr1	79334808	79334958	151	8	0.842186	0.586701	0.255484	25.5133	0	0	0	0	1	0	0	0	1	NA	NA
DMR1292	chr1	10036854	10037093	240	7	0.39834	0.69051	-0.29217	-25.5107	1	0	0	0	0	1	1	0	0	Cops5	COP9 signalosome subunit 5 (Cops5), transcript variant 1, mRNA.
DMR26558	chr1	134861389	134861538	150	10	0.497409	0.692798	-0.19539	-25.507	0	0	0	0	0	1	1	0	0	Ppp1r12b	protein phosphatase 1, regulatory (inhibitor) subunit 12B (Ppp1r12b), transcript variant 1, mRNA.
DMR6958	chr1	39096934	39097207	274	8	0.610761	0.834015	-0.223254	-25.5042	0	0	0	0	1	0	0	0	0	NA	NA
DMR10231	chr1	55013289	55013449	161	8	0.953077	0.761745	0.191333	25.4888	0	0	0	0	0	1	1	0	0	Sf3b1	splicing factor 3b, subunit 1 (Sf3b1), mRNA.
DMR5795	chr1	33805401	33805650	250	8	0.942635	0.757568	0.185068	25.4588	0	0	0	1	0	1	1	0	0	Zfp451	zinc finger protein 451 (Zfp451), transcript variant 1, mRNA.
DMR29902	chr1	151796664	151796885	222	9	0.907215	0.736969	0.170246	25.458	0	0	0	1	0	1	1	0	0	Edem3	ER degradation enhancer, mannosidase alpha-like 3 (Edem3), transcript variant 1, mRNA.
DMR5894	chr1	34295400	34295518	119	8	0.924898	0.812126	0.112772	25.4481	0	0	0	1	0	1	1	0	0	Dst	dystonin (Dst), transcript variant 1, mRNA.
DMR15251	chr1	78113673	78113736	64	8	0.928126	0.790576	0.13755	25.4335	0	0	0	0	0	1	1	0	0	Pax3	paired box 3 (Pax3), transcript variant 2, mRNA.
DMR10944	chr1	58401399	58401491	93	8	0.916031	0.780094	0.135937	25.3913	0	1	0	1	0	1	0	0	0	Bzw1	basic leucine zipper and W2 domains 1 (Bzw1), mRNA.
DMR5261	chr1	31084030	31084241	212	7	0.56976	0.809753	-0.239993	-25.3722	0	0	0	0	0	1	1	0	0	NA	NA
DMR13738	chr1	71346657	71346784	128	9	0.852274	0.700618	0.151657	25.3663	0	0	0	1	0	1	1	0	0	Abca12	ATP-binding cassette, sub-family A (ABC1), member 12 (Abca12), mRNA.
DMR35346	chr1	175601943	175602042	100	10	0.700722	0.498903	0.20182	25.3637	0	0	0	0	0	1	1	0	0	Fh1	fumarate hydratase 1 (Fh1), mRNA.
DMR31217	chr1	157440382	157440485	104	10	0.264959	0.416675	-0.151716	-25.3318	0	0	0	0	1	0	0	0	0	NA	NA
DMR9390	chr1	51076605	51076702	98	9	0.5935	0.762851	-0.169351	-25.3135	0	0	0	0	0	1	1	0	0	Tmeff2	transmembrane protein with EGF-like and two follistatin-like domains 2 (Tmeff2), mRNA.
DMR35991	chr1	178641251	178641312	62	8	0.868763	0.659378	0.209385	25.2975	0	0	0	0	0	1	1	0	0	Kif26b	kinesin family member 26B (Kif26b), mRNA.
DMR26933	chr1	136342774	136342919	146	10	0.81279	0.638284	0.174506	25.2939	0	0	0	0	0	1	1	0	0	Camsap2	calmodulin regulated spectrin-associated protein family, member 2 (Camsap2), mRNA.
DMR5568	chr1	32659804	32660006	203	9	0.913273	0.713197	0.200076	25.283	0	0	0	0	1	0	0	0	0	Khdrbs2	KH domain containing, RNA binding, signal transduction associated 2 (Khdrbs2), mRNA.
DMR6135	chr1	35586174	35586359	186	9	0.612319	0.78415	-0.171831	-25.2622	0	0	0	0	1	0	0	0	0	NA	NA
DMR9890	chr1	53518637	53518713	77	8	0.965497	0.633471	0.332027	25.2474	0	0	0	1	0	1	0	0	0	Dnah7a	dynein, axonemal, heavy chain 7A (Dnah7a), mRNA.
DMR34666	chr1	172408213	172408372	160	9	0.618242	0.811958	-0.193717	-25.2362	0	0	0	0	1	0	0	0	0	NA	NA
DMR25931	chr1	132301245	132301671	427	10	0.818924	0.621525	0.197399	25.2359	0	0	0	0	0	1	1	0	0	Klhdc8a	kelch domain containing 8A (Klhdc8a), mRNA.
DMR15009	chr1	76957451	76957670	220	9	0.9032	0.682296	0.220904	25.2109	0	0	0	0	0	1	1	0	0	NA	NA
DMR24674	chr1	126395701	126395790	90	8	0.389448	0.717604	-0.328157	-25.1803	0	0	0	0	0	1	1	0	0	Nckap5	NCK-associated protein 5 (Nckap5), transcript variant 1, mRNA.
DMR20956	chr1	106588291	106588386	96	9	0.894607	0.699301	0.195305	25.1799	0	0	0	0	0	1	1	0	0	Bcl2	B cell leukemia/lymphoma 2 (Bcl2), transcript variant 1, mRNA.
DMR17658	chr1	89488776	89488891	116	10	0.808237	0.647499	0.160738	25.1765	0	0	0	0	0	1	1	0	0	Agap1	ArfGAP with GTPase domain, ankyrin repeat and PH domain 1 (Agap1), transcript variant 1, mRNA.
DMR25130	chr1	128441224	128441364	141	10	0.590143	0.365323	0.224821	25.1738	0	0	0	0	1	0	0	0	0	NA	NA
DMR31232	chr1	157479357	157479421	65	10	0.818901	0.632232	0.186669	25.1725	0	0	0	0	0	1	1	0	0	BC026585	cDNA sequence BC026585 (BC026585), mRNA.
DMR212	chr1	4153209	4153615	407	8	0.798232	0.538727	0.259505	25.1651	0	0	0	0	0	1	1	0	0	NA	NA
DMR33692	chr1	168124759	168125077	319	8	0.632807	0.87695	-0.244143	-25.1629	0	0	0	0	0	1	1	0	0	NA	NA
DMR18275	chr1	91961922	91962107	186	7	0.934101	0.757679	0.176421	25.1393	0	0	0	0	0	1	1	0	0	Hdac4	histone deacetylase 4 (Hdac4), mRNA.
DMR11747	chr1	62348555	62348807	253	10	0.796939	0.574211	0.222728	25.1389	0	0	0	0	0	1	1	0	1	Pard3b	par-3 family cell polarity regulator beta (Pard3b), mRNA.
DMR20151	chr1	102122997	102123074	78	9	0.931942	0.795726	0.136216	25.1328	0	0	0	0	1	0	0	0	0	NA	NA
DMR2079	chr1	13854934	13855176	243	7	0.916464	0.686515	0.229949	25.13	0	0	0	0	1	0	0	0	0	NA	NA
DMR18256	chr1	91880919	91881082	164	8	0.903622	0.747518	0.156104	25.126	0	0	0	0	1	0	0	0	0	NA	NA
DMR25994	chr1	132548111	132548330	220	9	0.63684	0.831088	-0.194248	-25.121	0	0	0	0	1	0	0	0	0	NA	NA
DMR14063	chr1	72734981	72735044	64	8	0.945632	0.778426	0.167206	25.1103	0	0	0	0	1	0	0	0	0	NA	NA
DMR881	chr1	7777179	7777345	167	9	0.376653	0.590679	-0.214026	-25.1082	0	0	0	0	1	0	0	0	0	NA	NA
DMR13796	chr1	71620885	71621014	130	8	0.944406	0.819939	0.124466	25.1076	0	0	0	0	0	1	1	0	0	Fn1	fibronectin 1 (Fn1), transcript variant 1, mRNA.
DMR14380	chr1	74125622	74125835	214	10	0.761201	0.57213	0.18907	25.1066	1	0	0	0	0	1	1	0	0	Tns1	tensin 1 (Tns1), transcript variant 1, mRNA.
DMR15516	chr1	79445411	79445882	472	8	0.768836	0.503719	0.265118	25.1023	0	0	0	0	1	0	0	0	0	NA	NA
DMR30691	chr1	155084190	155084274	85	8	0.221718	0.360036	-0.138318	-25.0871	1	0	0	0	1	0	0	0	1	AK029591	adult male testis cDNA, RIKEN full-length enriched library, clone:4930406J12 product:unclassifiable, full insert sequence.
DMR24833	chr1	127152615	127152707	93	10	0.668394	0.854253	-0.185859	-25.0833	0	0	0	0	1	0	0	0	0	NA	NA
DMR24088	chr1	123266928	123267043	116	9	0.927741	0.718178	0.209563	25.0832	0	0	0	0	1	0	0	0	0	NA	NA
DMR18306	chr1	92099629	92099846	218	9	0.893858	0.687268	0.20659	25.0808	0	0	0	0	0	1	1	0	1	Hdac4	histone deacetylase 4 (Hdac4), mRNA.
DMR30937	chr1	155992263	155992331	69	7	0.887822	0.704145	0.183677	25.0802	0	0	0	0	1	0	0	0	0	NA	NA
DMR34033	chr1	169503938	169504125	188	7	0.9505	0.738012	0.212488	25.0749	0	0	0	0	0	1	1	0	0	Nuf2	NUF2, NDC80 kinetochore complex component (Nuf2), mRNA.
DMR35848	chr1	177641937	177642048	112	8	0.969658	0.817931	0.151727	25.064	1	0	0	1	0	1	1	0	0	2310043L19Rik	RIKEN cDNA 2310043L19 gene (2310043L19Rik), long non-coding RNA.
DMR33636	chr1	167941589	167941766	178	10	0.764148	0.535695	0.228453	25.0623	0	0	0	0	1	0	0	0	0	NA	NA
DMR4268	chr1	25693844	25693994	151	9	0.743739	0.925484	-0.181745	-25.0556	1	0	0	0	0	1	1	0	0	Adgrb3	adhesion G protein-coupled receptor B3 (Adgrb3), mRNA.
DMR27048	chr1	136729337	136729544	208	7	0.920767	0.662257	0.25851	25.0533	0	0	0	0	1	0	0	0	0	NA	NA
DMR28462	chr1	144055199	144055292	94	8	0.883524	0.71164	0.171884	25.0289	0	0	0	0	1	0	0	0	0	NA	NA
DMR27400	chr1	138462169	138462307	139	8	0.918354	0.68516	0.233194	25.0208	0	0	0	0	1	0	0	0	0	NA	NA
DMR30767	chr1	155350990	155351229	240	8	0.609953	0.854386	-0.244433	-25.0019	0	0	0	0	0	1	1	0	0	Xpr1	xenotropic and polytropic retrovirus receptor 1 (Xpr1), mRNA.
DMR23920	chr1	122388727	122388787	61	8	0.945642	0.821086	0.124556	25	0	0	0	0	1	0	0	0	0	NA	NA
DMR26964	chr1	136456897	136457035	139	8	0.945437	0.774339	0.171098	24.9864	0	0	0	0	1	0	0	0	0	NA	NA
DMR27216	chr1	137541307	137541416	110	8	0.93339	0.737304	0.196086	24.9569	0	0	0	0	1	0	0	0	0	NA	NA
DMR4727	chr1	28194957	28195119	163	8	0.960468	0.757619	0.202849	24.9381	0	0	0	0	1	0	0	0	0	NA	NA
DMR17791	chr1	89962426	89962498	73	10	0.61002	0.476138	0.133883	24.9367	0	0	0	0	0	1	1	0	0	Asb18	ankyrin repeat and SOCS box-containing 18 (Asb18), mRNA.
DMR37820	chr1	186733618	186733822	205	8	0.954696	0.826887	0.127809	24.9225	0	0	0	0	0	1	1	0	0	Rrp15	ribosomal RNA processing 15 homolog (S. cerevisiae) (Rrp15), mRNA.
DMR13433	chr1	69724898	69725134	237	8	0.936663	0.768304	0.168358	24.8988	0	0	0	0	1	0	0	0	0	NA	NA
DMR16572	chr1	84621074	84621180	107	9	0.702274	0.505091	0.197183	24.8743	0	0	0	0	0	1	1	0	1	Dner	delta/notch-like EGF repeat containing (Dner), mRNA.
DMR33614	chr1	167865425	167865575	151	8	0.935683	0.744771	0.190911	24.872	0	0	0	0	1	0	0	0	0	NA	NA
DMR38160	chr1	188316350	188316449	100	9	0.635386	0.805019	-0.169633	-24.8682	0	0	0	0	0	1	1	0	0	Ush2a	Usher syndrome 2A (autosomal recessive, mild) (Ush2a), mRNA.
DMR6741	chr1	38223088	38223314	227	8	0.938347	0.721258	0.217089	24.8586	0	0	0	0	0	1	1	0	0	Aff3	AF4/FMR2 family, member 3 (Aff3), mRNA.
DMR22868	chr1	117650410	117650950	541	8	0.618938	0.853517	-0.234579	-24.8315	0	0	0	0	1	0	0	0	0	NA	NA
DMR22907	chr1	117790341	117790629	289	8	0.643237	0.892471	-0.249234	-24.8264	0	0	0	0	0	1	1	0	0	NA	NA
DMR18056	chr1	90967547	90967648	102	9	0.836509	0.684478	0.152031	24.8248	1	0	1	1	0	1	0	0	0	Rab17	RAB17, member RAS oncogene family (Rab17), transcript variant 2, mRNA.
DMR5501	chr1	32347303	32347380	78	8	0.736813	0.472675	0.264138	24.8225	0	0	0	0	0	1	1	0	0	Khdrbs2	KH domain containing, RNA binding, signal transduction associated 2 (Khdrbs2), mRNA.
DMR21117	chr1	107353373	107353500	128	8	0.846411	0.564362	0.282049	24.8184	0	0	0	0	1	0	0	0	0	NA	NA
DMR36865	chr1	182385693	182385890	198	7	0.921847	0.781591	0.140256	24.8063	0	0	0	0	1	0	0	0	0	NA	NA
DMR26375	chr1	134142139	134142316	178	8	0.861286	0.712218	0.149068	24.7857	0	0	0	0	0	1	1	0	0	Chit1	chitinase 1 (chitotriosidase) (Chit1), transcript variant 1, mRNA.
DMR12422	chr1	64927922	64928047	126	9	0.908949	0.77944	0.129508	24.7847	0	0	0	1	0	1	1	0	0	Plekhm3	pleckstrin homology domain containing, family M, member 3 (Plekhm3), mRNA.
DMR3090	chr1	19291660	19291764	105	8	0.894147	0.674581	0.219567	24.7829	0	0	0	0	1	0	0	0	0	NA	NA
DMR34525	chr1	171647229	171647543	315	8	0.879568	0.618253	0.261315	24.7717	0	0	0	0	0	1	1	0	0	Slamf7	SLAM family member 7 (Slamf7), mRNA.
DMR15335	chr1	78526130	78526187	58	8	0.934015	0.780185	0.15383	24.7713	0	0	0	0	0	1	1	0	0	Mogat1	monoacylglycerol O-acyltransferase 1 (Mogat1), mRNA.
DMR11193	chr1	59523817	59523880	64	7	0.671053	0.381645	0.289408	24.7343	0	0	0	0	0	1	1	0	0	Gm973	predicted gene 973 (Gm973), mRNA.
DMR37911	chr1	187144208	187144324	117	9	0.90245	0.753702	0.148749	24.7167	0	0	0	0	0	1	1	0	0	Spata17	spermatogenesis associated 17 (Spata17), transcript variant 1, mRNA.
DMR14849	chr1	76210933	76211357	425	8	0.915203	0.695445	0.219758	24.7109	0	0	0	0	1	0	0	0	0	NA	NA
DMR10017	chr1	54017085	54017355	271	9	0.529601	0.7756	-0.245999	-24.707	0	0	0	0	0	1	1	0	0	Hecw2	HECT, C2 and WW domain containing E3 ubiquitin protein ligase 2 (Hecw2), transcript variant 1, mRNA.
DMR19436	chr1	98031169	98031361	193	8	0.811557	0.567476	0.244082	24.6989	0	0	0	1	0	1	0	0	0	Pam	peptidylglycine alpha-amidating monooxygenase (Pam), mRNA.
DMR12198	chr1	64085481	64085683	203	8	0.901188	0.647228	0.253959	24.6857	0	0	0	0	0	1	1	0	0	Klf7	Kruppel-like factor 7 (ubiquitous) (Klf7), mRNA.
DMR36630	chr1	181429161	181429277	117	9	0.869372	0.693383	0.175988	24.6805	0	0	0	0	0	1	1	0	0	Cnih3	cornichon family AMPA receptor auxiliary protein 3 (Cnih3), transcript variant 2, mRNA.
DMR24391	chr1	125105134	125105374	241	8	0.934148	0.734588	0.19956	24.676	0	0	0	0	1	0	0	0	0	NA	NA
DMR37386	chr1	184764339	184764597	259	8	0.930925	0.700782	0.230143	24.6734	0	0	0	0	1	0	0	0	0	NA	NA
DMR27087	chr1	136943679	136944040	362	7	0.898912	0.68011	0.218802	24.6558	0	0	0	0	0	1	1	0	0	Nr5a2	nuclear receptor subfamily 5, group A, member 2 (Nr5a2), transcript variant 1, mRNA.
DMR33043	chr1	165605578	165605676	99	8	0.919423	0.748893	0.17053	24.6558	0	0	0	1	0	1	1	0	1	Mpzl1	myelin protein zero-like 1 (Mpzl1), transcript variant 1, mRNA.
DMR2117	chr1	14108716	14108949	234	9	0.78369	0.559648	0.224042	24.651	0	0	0	0	1	0	0	0	1	NA	NA
DMR30737	chr1	155210520	155210672	153	9	0.703853	0.510943	0.19291	24.6442	0	0	0	0	1	0	0	0	1	BC034090	SubName: Full=Protein BC034090 ;
DMR10313	chr1	55358155	55358387	233	8	0.944795	0.701381	0.243414	24.6399	0	0	0	0	0	1	1	0	0	Boll	bol, boule-like (Drosophila) (Boll), transcript variant 1, mRNA.
DMR30271	chr1	153249930	153249996	67	8	0.94557	0.801322	0.144248	24.6223	0	0	0	1	0	1	1	0	0	Lamc1	laminin, gamma 1 (Lamc1), mRNA.
DMR6624	chr1	37700683	37700859	177	8	0.950589	0.808573	0.142016	24.6198	0	0	0	0	0	1	1	0	0	2010300C02Rik	RIKEN cDNA 2010300C02 gene (2010300C02Rik), mRNA.
DMR35850	chr1	177649731	177650002	272	8	0.511958	0.761226	-0.249268	-24.6161	0	0	0	0	1	0	0	0	0	NA	NA
DMR17551	chr1	89166123	89166251	129	7	0.877119	0.596315	0.280804	24.598	0	0	0	0	1	0	0	0	0	NA	NA
DMR14672	chr1	75420955	75421054	100	9	0.899296	0.749833	0.149464	24.5958	0	0	0	0	0	1	1	0	0	Speg	SPEG complex locus (Speg), transcript variant 1, mRNA.
DMR3578	chr1	21592860	21592962	103	5	0.907735	0.455912	0.451823	24.5811	0	0	0	0	0	1	1	0	0	Kcnq5	potassium voltage-gated channel, subfamily Q, member 5 (Kcnq5), transcript variant 3, mRNA.
DMR32830	chr1	164684298	164684419	122	7	0.253161	0.551657	-0.298496	-24.5806	1	0	0	0	0	1	1	0	1	NA	NA
DMR37975	chr1	187513953	187514184	232	10	0.605028	0.795051	-0.190023	-24.5771	0	0	0	0	1	0	0	0	0	NA	NA
DMR31165	chr1	157185206	157185263	58	8	0.766407	0.925316	-0.158908	-24.5661	0	0	0	0	0	1	1	0	0	Rasal2	RAS protein activator like 2 (Rasal2), mRNA.
DMR25251	chr1	129067122	129067359	238	8	0.721499	0.931533	-0.210034	-24.5614	0	0	0	0	1	0	0	0	0	NA	NA
DMR13987	chr1	72445165	72445298	134	9	0.927952	0.774265	0.153687	24.5551	0	0	0	0	0	1	1	0	0	43163	membrane-associated ring finger (C3HC4) 4 (March4), mRNA.
DMR24895	chr1	127349955	127350063	109	8	0.889707	0.683898	0.205809	24.5377	0	0	0	0	0	1	1	0	0	Mgat5	mannoside acetylglucosaminyltransferase 5 (Mgat5), mRNA.
DMR29695	chr1	150991328	150991537	210	7	0.939326	0.754837	0.184489	24.5326	1	0	0	0	0	1	1	0	0	Hmcn1	hemicentin 1 (Hmcn1), mRNA.
DMR14810	chr1	75983401	75983551	151	8	0.908605	0.700448	0.208157	24.5258	0	0	0	0	1	0	0	0	0	NA	NA
DMR24431	chr1	125253373	125253549	177	8	0.836143	0.665745	0.170398	24.5229	0	0	0	0	1	0	0	0	0	NA	NA
DMR19959	chr1	100888107	100888340	234	8	0.873035	0.607461	0.265574	24.5223	0	0	0	0	1	0	0	0	0	NA	NA
DMR10303	chr1	55296271	55296335	65	7	0.888732	0.776766	0.111965	24.52	0	0	0	0	0	1	1	0	0	NA	NA
DMR14735	chr1	75646300	75646366	67	9	0.873874	0.728957	0.144917	24.5107	0	0	0	0	1	0	0	0	0	NA	NA
DMR33379	chr1	166951096	166951325	230	9	0.885474	0.642835	0.242639	24.5091	0	0	0	0	1	0	0	0	0	NA	NA
DMR15286	chr1	78262507	78262716	210	10	0.838513	0.679114	0.159399	24.5044	0	0	0	0	1	0	0	0	0	NA	NA
DMR17768	chr1	89864667	89864867	201	9	0.873671	0.714647	0.159024	24.5	0	0	0	0	0	1	1	0	0	Agap1	ArfGAP with GTPase domain, ankyrin repeat and PH domain 1 (Agap1), transcript variant 1, mRNA.
DMR28116	chr1	142337697	142338178	482	7	0.657335	0.959152	-0.301818	-24.499	0	0	0	0	1	0	0	0	0	NA	NA
DMR6951	chr1	39063627	39063755	129	9	0.491765	0.320834	0.17093	24.4953	0	0	0	0	1	0	0	0	0	NA	NA
DMR25560	chr1	130628296	130628533	238	9	0.859624	0.672729	0.186895	24.4889	1	0	0	0	0	1	1	0	0	Zp3r	zona pellucida 3 receptor (Zp3r), mRNA.
DMR7021	chr1	39346742	39346803	62	8	0.911874	0.775263	0.136612	24.4875	0	0	0	0	0	1	1	0	0	Npas2	neuronal PAS domain protein 2 (Npas2), mRNA.
DMR36488	chr1	180861148	180861268	121	8	0.939221	0.74646	0.192761	24.4657	0	0	0	1	0	1	1	0	0	Sde2	SDE2 telomere maintenance homolog (S. pombe) (Sde2), mRNA.
DMR29980	chr1	152130325	152130459	135	7	0.650438	0.832549	-0.182111	-24.4645	1	0	0	0	1	0	0	0	0	NA	NA
DMR14203	chr1	73394748	73394956	209	6	0.856836	0.450948	0.405888	24.4607	0	0	0	0	0	1	1	0	0	Pinc	pregnancy induced noncoding RNA (Pinc), long non-coding RNA.
DMR13696	chr1	71086331	71086393	63	8	0.939499	0.800474	0.139025	24.4534	0	0	0	0	0	1	1	0	0	Bard1	BRCA1 associated RING domain 1 (Bard1), mRNA.
DMR31459	chr1	158465435	158465586	152	10	0.321844	0.552927	-0.231082	-24.4408	0	0	0	0	0	1	1	0	0	Astn1	astrotactin 1 (Astn1), transcript variant 1, mRNA.
DMR13381	chr1	69501408	69501612	205	8	0.793079	0.558495	0.234584	24.4397	0	0	0	0	1	0	0	0	0	NA	NA
DMR3452	chr1	21042727	21042876	150	6	0.930666	0.769465	0.1612	24.439	0	0	0	0	0	1	1	0	0	Tram2	translocating chain-associating membrane protein 2 (Tram2), mRNA.
DMR34606	chr1	172131567	172131654	88	7	0.924652	0.794879	0.129772	24.4245	0	0	0	0	0	1	1	0	0	Pex19	peroxisomal biogenesis factor 19 (Pex19), transcript variant 1, mRNA.
DMR37142	chr1	183656655	183656746	92	8	0.887828	0.763353	0.124474	24.4013	0	0	0	0	1	0	0	0	0	NA	NA
DMR692	chr1	6820552	6820767	216	9	0.810817	0.933501	-0.122684	-24.3943	0	0	0	0	0	1	1	0	0	St18	suppression of tumorigenicity 18 (St18), transcript variant 3, mRNA.
DMR15030	chr1	77053689	77054124	436	8	0.804503	0.542308	0.262195	24.3836	0	0	0	0	1	0	0	0	0	NA	NA
DMR15278	chr1	78208254	78208316	63	9	0.322065	0.185167	0.136898	24.3704	0	0	0	0	1	0	0	0	0	NA	NA
DMR3813	chr1	23542618	23542741	124	8	0.894489	0.758366	0.136123	24.3633	0	0	0	0	1	0	0	0	0	NA	NA
DMR12629	chr1	65983458	65983709	252	8	0.968614	0.770703	0.197912	24.3569	0	0	0	0	1	0	0	0	0	NA	NA
DMR9321	chr1	50747337	50747487	151	8	0.942668	0.719155	0.223512	24.3359	0	0	0	0	1	0	0	0	0	NA	NA
DMR8016	chr1	43627569	43627823	255	8	0.906994	0.713982	0.193012	24.3345	0	0	0	0	1	0	0	0	0	NA	NA
DMR7264	chr1	40304443	40304571	129	8	0.946654	0.744204	0.202451	24.3312	0	0	0	0	0	1	1	0	0	Il1r1	interleukin 1 receptor, type I (Il1r1), transcript variant 2, mRNA.
DMR11103	chr1	59119410	59119474	65	6	0.269128	0.471014	-0.201887	-24.3171	1	0	0	0	0	1	1	0	1	Tmem237	transmembrane protein 237 (Tmem237), transcript variant 1, mRNA.
DMR27198	chr1	137458044	137458293	250	9	0.955777	0.803254	0.152523	24.3129	0	0	0	0	1	0	0	0	0	NA	NA
DMR36401	chr1	180512803	180512879	77	8	0.941216	0.790967	0.150249	24.3077	0	0	0	0	0	1	1	0	0	NA	NA
DMR5387	chr1	31738914	31739068	155	8	0.931992	0.711769	0.220223	24.2963	0	0	0	0	1	0	0	0	0	NA	NA
DMR38380	chr1	189209515	189209626	112	9	0.818787	0.65708	0.161706	24.2961	1	1	0	1	0	1	0	0	0	Kcnk2	potassium channel, subfamily K, member 2 (Kcnk2), transcript variant 2, mRNA.
DMR12281	chr1	64394356	64394710	355	7	0.959523	0.739732	0.219791	24.2883	1	0	0	0	1	0	0	0	0	NA	NA
DMR13042	chr1	67812553	67812653	101	8	0.933976	0.744125	0.189852	24.2874	0	0	0	0	1	0	0	0	0	NA	NA
DMR13846	chr1	71856132	71856402	271	8	0.946259	0.72356	0.2227	24.2775	0	0	0	0	1	0	0	0	0	NA	NA
DMR32699	chr1	163993691	163993884	194	9	0.536046	0.719138	-0.183092	-24.2622	1	0	0	0	0	1	1	0	0	BC055324	cDNA sequence BC055324 (BC055324), mRNA.
DMR6891	chr1	38804945	38805082	138	8	0.93919	0.794812	0.144378	24.2478	0	0	0	0	0	1	1	0	0	Lonrf2	LON peptidase N-terminal domain and ring finger 2 (Lonrf2), mRNA.
DMR2033	chr1	13614904	13614976	73	8	0.763385	0.527842	0.235543	24.2348	0	0	0	0	1	0	0	0	0	NA	NA
DMR13035	chr1	67801868	67802058	191	8	0.563869	0.833081	-0.269211	-24.2329	0	0	0	0	0	1	1	0	0	NA	NA
DMR28349	chr1	143576148	143576289	142	9	0.936484	0.806961	0.129523	24.2221	0	0	0	0	1	0	0	0	0	NA	NA
DMR15813	chr1	80823900	80824093	194	10	0.520516	0.748734	-0.228217	-24.209	0	0	0	0	1	0	0	0	0	NA	NA
DMR28884	chr1	146372918	146373219	302	8	0.785739	0.45749	0.328249	24.1957	0	0	0	0	1	0	0	0	0	NA	NA
DMR6917	chr1	38901258	38901499	242	9	0.875614	0.65158	0.224034	24.1796	0	0	0	0	1	0	0	0	0	NA	NA
DMR22605	chr1	115922801	115923041	241	8	0.94832	0.728556	0.219764	24.1703	0	0	0	0	0	1	1	0	0	Cntnap5a	contactin associated protein-like 5A (Cntnap5a), mRNA.
DMR25005	chr1	127834784	127834909	126	8	0.860166	0.709826	0.15034	24.1454	0	0	0	0	0	1	1	0	0	Map3k19	mitogen-activated protein kinase kinase kinase 19 (Map3k19), mRNA.
DMR35760	chr1	177281478	177281602	125	10	0.672058	0.482843	0.189215	24.1397	0	0	0	0	1	0	0	0	0	NA	NA
DMR33343	chr1	166826388	166826745	358	7	0.558116	0.811997	-0.253881	-24.1387	0	0	0	0	1	0	0	0	0	NA	NA
DMR13427	chr1	69677081	69677216	136	10	0.661013	0.823191	-0.162177	-24.137	0	0	0	0	0	1	1	0	0	Ikzf2	IKAROS family zinc finger 2 (Ikzf2), mRNA.
DMR31080	chr1	156833846	156833924	79	8	0.861453	0.597953	0.2635	24.1268	0	0	0	0	0	1	1	0	0	Ralgps2	Ral GEF with PH domain and SH3 binding motif 2 (Ralgps2), transcript variant 3, mRNA.
DMR17322	chr1	88171862	88172025	164	8	0.873578	0.746424	0.127153	24.1194	0	0	0	0	0	1	1	0	0	NA	NA
DMR12148	chr1	63952599	63952735	137	7	0.905341	0.753922	0.151419	24.1082	0	0	0	0	1	0	0	0	0	NA	NA
DMR14277	chr1	73685326	73685610	285	8	0.891026	0.643558	0.247468	24.1047	0	0	0	0	0	1	1	0	0	6030407O03Rik	RIKEN cDNA 6030407O03 gene (6030407O03Rik), long non-coding RNA.
DMR25008	chr1	127846620	127846704	85	8	0.810043	0.931886	-0.121843	-24.0924	0	0	0	0	0	1	1	0	0	NA	NA
DMR20265	chr1	102703248	102703739	492	8	0.89802	0.543091	0.354929	24.0816	0	0	0	0	1	0	0	0	0	NA	NA
DMR29492	chr1	150027322	150027478	157	7	0.919125	0.713974	0.205152	24.0683	0	0	0	0	1	0	0	0	0	NA	NA
DMR15104	chr1	77459928	77460286	359	8	0.941928	0.73588	0.206049	24.0661	0	0	0	0	0	1	1	0	0	Epha4	Eph receptor A4 (Epha4), mRNA.
DMR11214	chr1	59604585	59604692	108	8	0.938826	0.807208	0.131618	24.0581	0	0	0	0	0	1	1	0	0	Gm973	predicted gene 973 (Gm973), mRNA.
DMR27125	chr1	137088473	137088559	87	8	0.884064	0.735902	0.148162	24.0562	0	0	0	0	1	0	0	0	0	NA	NA
DMR24672	chr1	126375954	126376142	189	7	0.947487	0.799563	0.147924	24.0536	0	0	0	0	0	1	1	0	0	Nckap5	NCK-associated protein 5 (Nckap5), transcript variant 1, mRNA.
DMR30639	chr1	154842685	154842735	51	9	0.572282	0.368505	0.203777	24.029	0	0	0	0	0	1	1	0	0	NA	NA
DMR38621	chr1	190275717	190275779	63	10	0.928563	0.784549	0.144014	24.0139	0	0	0	0	1	0	0	0	0	NA	NA
DMR6403	chr1	36833422	36833479	58	8	0.937044	0.77065	0.166394	23.9999	0	0	0	0	0	1	1	0	0	Tmem131	transmembrane protein 131 (Tmem131), mRNA.
DMR24283	chr1	124487176	124487257	82	6	0.690606	0.274329	0.416277	23.9748	0	0	0	0	1	0	0	0	0	NA	NA
DMR15962	chr1	81710402	81710481	80	7	0.901095	0.741485	0.15961	23.9722	0	0	0	0	1	0	0	0	0	NA	NA
DMR25777	chr1	131623539	131623694	156	9	0.927926	0.708798	0.219127	23.9673	0	0	0	0	1	0	0	0	0	NA	NA
DMR24217	chr1	124099396	124100016	621	10	0.913414	0.657937	0.255477	23.9567	0	0	0	0	1	0	0	0	0	NA	NA
DMR27826	chr1	140698706	140698899	194	8	0.968131	0.736891	0.23124	23.9553	0	0	0	0	1	0	0	0	0	NA	NA
DMR37571	chr1	185560289	185560448	160	7	0.923996	0.798784	0.125212	23.9524	0	0	0	0	1	0	0	0	0	NA	NA
DMR4311	chr1	25885139	25885545	407	9	0.845343	0.623635	0.221708	23.9495	0	0	0	0	1	0	0	0	0	NA	NA
DMR34183	chr1	170086192	170086377	186	7	0.93194	0.799589	0.132351	23.9376	0	0	0	0	0	1	1	0	0	Ddr2	discoidin domain receptor family, member 2 (Ddr2), mRNA.
DMR35546	chr1	176351468	176351643	176	8	0.902738	0.668879	0.233859	23.9257	0	0	0	0	1	0	0	0	0	NA	NA
DMR9607	chr1	52086014	52086209	196	10	0.660635	0.464349	0.196286	23.9184	0	0	0	0	0	1	1	0	0	Stat4	signal transducer and activator of transcription 4 (Stat4), transcript variant 2, mRNA.
DMR19399	chr1	97894213	97894378	166	8	0.959189	0.789279	0.16991	23.907	0	0	0	1	0	1	1	0	0	Pam	peptidylglycine alpha-amidating monooxygenase (Pam), mRNA.
DMR9198	chr1	50065308	50065434	127	8	0.972367	0.804796	0.167571	23.9054	0	0	0	0	1	0	0	0	0	NA	NA
DMR568	chr1	6190301	6190539	239	8	0.792123	0.520902	0.271221	23.9031	0	0	0	0	1	0	0	0	0	NA	NA
DMR30581	chr1	154621662	154621813	152	7	0.78235	0.454162	0.328188	23.8849	0	0	0	0	0	1	1	0	0	Cacna1e	calcium channel, voltage-dependent, R type, alpha 1E subunit (Cacna1e), mRNA.
DMR28013	chr1	141808948	141809023	76	8	0.909924	0.681766	0.228158	23.8796	0	0	0	0	1	0	0	0	0	NA	NA
DMR36864	chr1	182385551	182385614	64	8	0.918768	0.784335	0.134434	23.8685	0	0	0	0	1	0	0	0	0	NA	NA
DMR25504	chr1	130363884	130364013	130	8	0.942919	0.77067	0.172249	23.8606	0	0	0	0	1	0	0	0	0	NA	NA
DMR10887	chr1	58102703	58102801	99	9	0.820606	0.631174	0.189433	23.853	0	0	0	0	0	1	1	0	0	Aox1	aldehyde oxidase 1 (Aox1), mRNA.
DMR6943	chr1	39012218	39012382	165	8	0.851028	0.589735	0.261292	23.8437	0	0	0	0	1	0	0	0	0	NA	NA
DMR18775	chr1	94317782	94317991	210	8	0.919588	0.644654	0.274934	23.8421	0	0	0	0	1	0	0	0	0	NA	NA
DMR31793	chr1	159885442	159885665	224	8	0.695888	0.910891	-0.215002	-23.8355	0	0	0	0	0	1	1	0	0	Tnr	tenascin R (Tnr), mRNA.
DMR694	chr1	6821523	6821689	167	9	0.71391	0.502567	0.211343	23.8257	0	0	0	0	0	1	1	0	0	St18	suppression of tumorigenicity 18 (St18), transcript variant 3, mRNA.
DMR14848	chr1	76210480	76210728	249	8	0.858406	0.635892	0.222514	23.8213	0	0	0	0	1	0	0	0	0	NA	NA
DMR18147	chr1	91372345	91372571	227	8	0.88212	0.706288	0.175832	23.8064	0	1	0	1	0	1	1	0	0	Fam132b	family with sequence similarity 132, member B (Fam132b), mRNA.
DMR32725	chr1	164132487	164132712	226	6	0.82008	0.47763	0.34245	23.8007	0	0	0	0	0	1	1	0	0	Selp	selectin, platelet (Selp), mRNA.
DMR38026	chr1	187772930	187773026	97	6	0.961697	0.639529	0.322169	23.7988	0	0	0	0	0	1	1	0	0	NA	NA
DMR32870	chr1	164835631	164835998	368	6	0.915878	0.513181	0.402697	23.7877	0	0	0	0	0	1	1	0	0	NA	NA
DMR18626	chr1	93361383	93361849	467	8	0.951936	0.759924	0.192012	23.7822	1	0	0	0	0	1	1	0	0	Ppp1r7	protein phosphatase 1, regulatory (inhibitor) subunit 7 (Ppp1r7), mRNA.
DMR11450	chr1	60682424	60682497	74	6	0.949042	0.835906	0.113136	23.7674	0	0	0	0	1	0	0	0	0	NA	NA
DMR34643	chr1	172309272	172309518	247	9	0.434323	0.272133	0.16219	23.7544	0	0	0	0	0	1	1	0	1	NA	NA
DMR24667	chr1	126366046	126366507	462	8	0.932941	0.732481	0.20046	23.7287	0	0	0	0	0	1	1	0	0	Nckap5	NCK-associated protein 5 (Nckap5), transcript variant 1, mRNA.
DMR28296	chr1	143297689	143297949	261	8	0.928064	0.749464	0.1786	23.6979	0	0	0	0	1	0	0	0	0	NA	NA
DMR5591	chr1	32801789	32802041	253	8	0.928848	0.659486	0.269363	23.6879	0	0	0	0	1	0	0	0	0	NA	NA
DMR7418	chr1	41000593	41000644	52	8	0.921971	0.782249	0.139722	23.6839	0	0	0	0	1	0	0	0	0	NA	NA
DMR37263	chr1	184186601	184186785	185	8	0.942	0.726919	0.21508	23.6677	0	0	0	0	1	0	0	0	0	NA	NA
DMR24561	chr1	125877442	125877705	264	8	0.899778	0.741009	0.158769	23.6628	0	0	0	0	0	1	1	0	0	Lypd1	Ly6/Plaur domain containing 1 (Lypd1), transcript variant 1, mRNA.
DMR26660	chr1	135287331	135287805	475	8	0.941583	0.672044	0.269539	23.659	0	0	0	0	1	0	0	0	0	NA	NA
DMR26519	chr1	134713343	134713469	127	9	0.714652	0.524422	0.19023	23.6567	0	0	0	0	0	1	1	0	0	Syt2	synaptotagmin II (Syt2), mRNA.
DMR8519	chr1	46297148	46297218	71	8	0.807305	0.536864	0.270441	23.6559	0	0	0	0	0	1	1	0	0	Dnah7b	dynein, axonemal, heavy chain 7B (Dnah7b), mRNA.
DMR37784	chr1	186582499	186582556	58	6	0.930063	0.809271	0.120792	23.6542	0	0	0	0	1	0	0	0	0	NA	NA
DMR33213	chr1	166298739	166298820	82	8	0.849847	0.63295	0.216897	23.6432	0	0	0	0	0	1	1	0	0	Ildr2	immunoglobulin-like domain containing receptor 2 (Ildr2), mRNA.
DMR24713	chr1	126617939	126618256	318	8	0.894426	0.659811	0.234615	23.6398	0	0	0	0	0	1	1	0	0	Nckap5	NCK-associated protein 5 (Nckap5), transcript variant 1, mRNA.
DMR32150	chr1	161494388	161494499	112	6	0.788284	0.613718	0.174566	23.6292	1	0	0	0	1	0	0	0	0	Tnfsf18	tumor necrosis factor (ligand) superfamily, member 18 (Tnfsf18), mRNA.
DMR14829	chr1	76070288	76070514	227	8	0.937451	0.750468	0.186983	23.6247	0	0	0	0	1	0	0	0	0	NA	NA
DMR7741	chr1	42419747	42419872	126	9	0.946386	0.805334	0.141052	23.6241	0	0	0	0	1	0	0	0	0	NA	NA
DMR15977	chr1	81795283	81795569	287	8	0.980436	0.723934	0.256503	23.6196	1	0	0	0	1	0	0	0	0	NA	NA
DMR33814	chr1	168600785	168600936	152	9	0.89455	0.704378	0.190172	23.5997	0	0	0	0	1	0	0	0	0	NA	NA
DMR14206	chr1	73407521	73407769	249	8	0.715141	0.469583	0.245559	23.5864	1	0	0	1	0	1	1	0	0	Pinc	pregnancy induced noncoding RNA (Pinc), long non-coding RNA.
DMR3054	chr1	19069168	19069397	230	8	0.953566	0.762696	0.19087	23.5854	0	0	0	0	0	1	1	0	0	NA	NA
DMR30135	chr1	152719184	152719261	78	9	0.532721	0.698548	-0.165828	-23.579	0	0	0	0	0	1	1	0	0	NA	NA
DMR19140	chr1	96440227	96440364	138	9	0.943412	0.759451	0.183961	23.568	0	0	0	0	1	0	0	0	0	NA	NA
DMR18127	chr1	91288941	91289054	114	8	0.93582	0.788762	0.147059	23.5561	0	1	0	1	0	1	0	0	0	NA	NA
DMR14220	chr1	73464530	73464667	138	9	0.38151	0.574107	-0.192597	-23.5532	0	0	0	0	1	0	0	0	0	NA	NA
DMR12462	chr1	65082567	65082640	74	8	0.845663	0.680867	0.164796	23.5477	1	0	0	0	1	0	0	0	0	Crygb	crystallin, gamma B (Crygb), mRNA.
DMR17068	chr1	87036358	87036571	214	7	0.634954	0.832941	-0.197987	-23.5411	1	0	0	0	0	1	1	0	0	Dis3l2	DIS3 like 3'-5' exoribonuclease 2 (Dis3l2), transcript variant 1, mRNA.
DMR37635	chr1	185858791	185858995	205	8	0.938729	0.726	0.21273	23.5363	0	0	0	0	1	0	0	0	0	NA	NA
DMR2438	chr1	15688267	15688432	166	8	0.808164	0.598574	0.20959	23.532	1	0	0	0	0	1	1	0	0	Kcnb2	potassium voltage gated channel, Shab-related subfamily, member 2 (Kcnb2), mRNA.
DMR12938	chr1	67227043	67227134	92	7	0.956912	0.768041	0.188871	23.5175	0	0	0	1	0	1	1	0	0	Cps1	carbamoyl-phosphate synthetase 1 (Cps1), mRNA.
DMR10188	chr1	54824575	54824652	78	8	0.897977	0.764877	0.1331	23.5161	0	0	0	0	0	1	1	0	0	Ankrd44	ankyrin repeat domain 44 (Ankrd44), mRNA.
DMR23259	chr1	119259581	119259637	57	9	0.893514	0.754076	0.139438	23.4977	0	0	0	0	1	0	0	0	0	NA	NA
DMR12147	chr1	63943086	63943189	104	6	0.944412	0.625875	0.318537	23.4785	0	0	0	0	1	0	0	0	0	NA	NA
DMR30218	chr1	153052681	153052734	54	8	0.861627	0.720024	0.141604	23.4712	0	0	0	0	0	1	1	0	0	Nmnat2	nicotinamide nucleotide adenylyltransferase 2 (Nmnat2), mRNA.
DMR8678	chr1	47146009	47146316	308	7	0.929737	0.645761	0.283976	23.4636	0	0	0	0	1	0	0	0	0	NA	NA
DMR26240	chr1	133520919	133521014	96	8	0.92938	0.80492	0.12446	23.4571	0	0	0	0	1	0	0	0	0	NA	NA
DMR10692	chr1	57172105	57172229	125	8	0.750001	0.920087	-0.170086	-23.4304	0	0	0	0	1	0	0	0	0	NA	NA
DMR5715	chr1	33453491	33453548	58	7	0.919474	0.811862	0.107611	23.4277	0	0	0	0	1	0	0	0	0	Prim2	DNA primase, p58 subunit (Prim2), mRNA.
DMR19570	chr1	98601686	98601765	80	9	0.918426	0.787441	0.130984	23.4235	0	0	0	0	0	1	1	0	0	AK144617	lung RCB-0558 LLC cDNA, RIKEN full-length enriched library, clone:G730010K09 product:unclassifiable, full insert sequence.
DMR17475	chr1	88841009	88841206	198	8	0.862345	0.695226	0.16712	23.4147	0	0	0	0	1	0	0	0	0	NA	NA
DMR21991	chr1	112456869	112456997	129	8	0.928913	0.799193	0.12972	23.4047	0	0	0	0	1	0	0	0	0	NA	NA
DMR22684	chr1	116430342	116430791	450	6	0.918323	0.59626	0.322063	23.3992	0	0	0	0	0	1	1	0	0	Cntnap5a	contactin associated protein-like 5A (Cntnap5a), mRNA.
DMR15185	chr1	77823860	77824016	157	8	0.453089	0.199696	0.253393	23.3977	0	0	0	0	1	0	0	0	0	NA	NA
DMR15604	chr1	79811392	79811458	67	9	0.945857	0.796403	0.149454	23.3924	0	0	0	0	0	1	1	0	0	Serpine2	serine (or cysteine) peptidase inhibitor, clade E, member 2 (Serpine2), mRNA.
DMR13416	chr1	69646786	69647081	296	8	0.947127	0.74919	0.197937	23.3829	0	0	0	0	0	1	1	0	0	Ikzf2	IKAROS family zinc finger 2 (Ikzf2), mRNA.
DMR15273	chr1	78187318	78187538	221	7	0.0972867	0.249305	-0.152018	-23.3639	0	0	0	0	0	1	1	0	0	Pax3	paired box 3 (Pax3), transcript variant 2, mRNA.
DMR28566	chr1	144599945	144600099	155	9	0.874656	0.638717	0.235938	23.3554	0	0	0	0	1	0	0	0	0	NA	NA
DMR21531	chr1	109882774	109882921	148	9	0.92744	0.771919	0.155521	23.345	0	0	0	0	1	0	0	0	0	NA	NA
DMR2062	chr1	13766443	13766683	241	7	0.945364	0.762153	0.18321	23.3438	0	0	0	0	1	0	0	0	0	NA	NA
DMR36361	chr1	180288881	180289139	259	8	0.922691	0.751312	0.171379	23.3254	0	0	0	0	1	0	0	0	0	NA	NA
DMR14675	chr1	75437876	75438031	156	7	0.961836	0.814224	0.147612	23.3149	1	0	0	0	0	1	1	0	0	Gmppa	GDP-mannose pyrophosphorylase A (Gmppa), mRNA.
DMR27023	chr1	136623968	136624199	232	8	0.481107	0.284092	0.197015	23.3124	1	0	0	1	0	1	0	0	0	Zfp281	zinc finger protein 281 (Zfp281), transcript variant 2, mRNA.
DMR28650	chr1	145147123	145147523	401	9	0.511939	0.292602	0.219337	23.3046	0	0	0	0	1	0	0	0	0	NA	NA
DMR29311	chr1	149116227	149116354	128	9	0.933954	0.789332	0.144622	23.2983	0	0	0	0	0	1	1	0	0	NA	NA
DMR24963	chr1	127673422	127673541	120	9	0.864511	0.691758	0.172752	23.2959	0	0	0	0	0	1	1	0	0	Tmem163	transmembrane protein 163 (Tmem163), mRNA.
DMR22954	chr1	117992483	117992551	69	7	0.932551	0.804842	0.127709	23.2737	0	0	0	0	1	0	0	0	0	NA	NA
DMR13952	chr1	72307958	72308078	121	8	0.218578	0.390564	-0.171986	-23.2711	1	0	0	0	0	1	1	0	1	Xrcc5	X-ray repair complementing defective repair in Chinese hamster cells 5 (Xrcc5), mRNA.
DMR26269	chr1	133635910	133636029	120	9	0.899413	0.730093	0.16932	23.2676	0	1	0	1	0	1	1	0	0	Zc3h11a	zinc finger CCCH type containing 11A (Zc3h11a), transcript variant 2, mRNA.
DMR17829	chr1	90143892	90144083	192	8	0.7898	0.589943	0.199857	23.2574	0	0	0	0	0	1	1	0	0	Iqca	IQ motif containing with AAA domain (Iqca), mRNA.
DMR11102	chr1	59119252	59119335	84	10	0.404051	0.585676	-0.181626	-23.2572	1	0	0	0	0	1	1	0	0	Tmem237	transmembrane protein 237 (Tmem237), transcript variant 1, mRNA.
DMR20945	chr1	106527866	106528233	368	10	0.867484	0.671036	0.196448	23.2545	0	0	0	0	1	0	0	0	0	NA	NA
DMR902	chr1	7917042	7917150	109	10	0.887937	0.709562	0.178375	23.2468	0	0	0	0	1	0	0	0	0	NA	NA
DMR4693	chr1	28016353	28016433	81	8	0.812423	0.51017	0.302253	23.2309	0	0	0	0	1	0	0	0	0	NA	NA
DMR13405	chr1	69603961	69604363	403	7	0.472275	0.766203	-0.293928	-23.2153	0	0	0	0	0	1	1	0	0	Ikzf2	IKAROS family zinc finger 2 (Ikzf2), mRNA.
DMR4415	chr1	26458337	26458562	226	8	0.950363	0.7148	0.235563	23.2023	0	0	0	0	1	0	0	0	0	NA	NA
DMR36262	chr1	179874086	179874222	137	9	0.64046	0.816551	-0.176091	-23.191	0	0	0	0	1	0	0	0	0	NA	NA
DMR10433	chr1	55938961	55939152	192	8	0.956753	0.729686	0.227068	23.1877	0	0	0	0	0	1	1	0	0	9130227L01Rik	RIKEN cDNA 9130227L01 gene (9130227L01Rik), long non-coding RNA.
DMR27833	chr1	140745623	140745838	216	7	0.956588	0.772936	0.183652	23.184	0	0	0	0	1	0	0	0	0	NA	NA
DMR17004	chr1	86765224	86765292	69	7	0.924974	0.757602	0.167372	23.1833	1	0	0	1	0	1	0	0	0	Dis3l2	DIS3 like 3'-5' exoribonuclease 2 (Dis3l2), transcript variant 1, mRNA.
DMR25964	chr1	132431957	132432052	96	8	0.856669	0.697185	0.159484	23.1803	0	0	0	0	0	1	1	0	1	Dstyk	dual serine/threonine and tyrosine protein kinase (Dstyk), mRNA.
DMR3269	chr1	20226200	20226525	326	8	0.872826	0.655315	0.217511	23.1796	0	0	0	0	0	1	1	0	0	Pkhd1	polycystic kidney and hepatic disease 1 (Pkhd1), mRNA.
DMR27842	chr1	140807938	140808662	725	8	0.953312	0.761474	0.191838	23.1753	0	0	0	0	1	0	0	0	0	NA	NA
DMR26420	chr1	134323928	134324130	203	8	0.918467	0.795274	0.123193	23.1704	0	0	0	1	0	1	1	0	0	Ppfia4	protein tyrosine phosphatase, receptor type, f polypeptide (PTPRF), interacting protein (liprin), alpha 4 (Ppfia4), mRNA.
DMR37169	chr1	183780968	183781057	90	8	0.824019	0.616319	0.207699	23.1632	0	0	0	0	0	1	1	0	0	NA	NA
DMR13772	chr1	71469857	71470104	248	8	0.934058	0.79631	0.137748	23.161	0	0	0	0	1	0	0	0	0	NA	NA
DMR18364	chr1	92364482	92364544	63	8	0.814328	0.66144	0.152888	23.1527	0	0	0	0	1	0	0	0	0	NA	NA
DMR1494	chr1	11039619	11039756	138	8	0.858175	0.597549	0.260626	23.1281	0	0	0	0	0	1	1	0	0	Prex2	phosphatidylinositol-3,4,5-trisphosphate-dependent Rac exchange factor 2 (Prex2), transcript variant 1, mRNA.
DMR8663	chr1	47103635	47103853	219	9	0.60217	0.810047	-0.207877	-23.1169	0	0	0	0	1	0	0	0	0	NA	NA
DMR15859	chr1	81171434	81171625	192	8	0.926589	0.770837	0.155751	23.1021	0	0	0	0	0	1	1	0	0	Nyap2	neuronal tyrosine-phophorylated phosphoinositide 3-kinase adaptor 2 (Nyap2), mRNA.
DMR21571	chr1	110081108	110081330	223	8	0.895851	0.673611	0.22224	23.102	0	0	0	0	0	1	1	0	0	Cdh7	cadherin 7, type 2 (Cdh7), transcript variant 3, mRNA.
DMR36991	chr1	182880658	182880786	129	7	0.893111	0.66442	0.228691	23.0986	0	0	0	0	0	1	1	0	0	Susd4	sushi domain containing 4 (Susd4), mRNA.
DMR30045	chr1	152419327	152419427	101	8	0.948649	0.794311	0.154338	23.0979	0	0	0	0	0	1	1	0	0	Colgalt2	collagen beta(1-O)galactosyltransferase 2 (Colgalt2), mRNA.
DMR9809	chr1	53051310	53051495	186	8	0.946331	0.724367	0.221963	23.0889	0	0	0	0	1	0	0	0	0	NA	NA
DMR12970	chr1	67429176	67429391	216	7	0.512128	0.845057	-0.332929	-23.0769	0	0	0	0	1	0	0	0	0	NA	NA
DMR16401	chr1	83924834	83925151	318	7	0.565537	0.874867	-0.309329	-23.0746	0	0	0	0	1	0	0	0	0	NA	NA
DMR25184	chr1	128686771	128686848	78	8	0.843911	0.667654	0.176257	23.0699	0	0	0	0	1	0	0	0	0	NA	NA
DMR31419	chr1	158272441	158272672	232	8	0.910829	0.716832	0.193997	23.0679	0	0	0	0	0	1	1	0	0	Brinp2	bone morphogenic protein/retinoic acid inducible neural-specific 2 (Brinp2), mRNA.
DMR4131	chr1	25083871	25084009	139	7	0.907441	0.770678	0.136763	23.0675	0	0	0	0	0	1	1	0	0	Adgrb3	adhesion G protein-coupled receptor B3 (Adgrb3), mRNA.
DMR31334	chr1	157884915	157885325	411	6	0.957932	0.577524	0.380408	23.0591	0	0	0	0	1	0	0	0	0	NA	NA
DMR2165	chr1	14327491	14327637	147	8	0.932391	0.719723	0.212669	23.0479	0	0	0	0	1	0	0	0	0	NA	NA
DMR5069	chr1	30147796	30148001	206	8	0.895557	0.697093	0.198465	23.0326	0	0	0	0	1	0	0	0	0	NA	NA
DMR29987	chr1	152159001	152159116	116	8	0.572343	0.763181	-0.190838	-23.0258	0	0	0	0	1	0	0	0	0	NA	NA
DMR19470	chr1	98159909	98160011	103	8	0.954595	0.818913	0.135682	23.0193	0	0	0	0	1	0	0	0	0	NA	NA
DMR10842	chr1	57899363	57899520	158	8	0.64573	0.826866	-0.181135	-23.0086	0	0	0	0	0	1	1	0	0	Spats2l	spermatogenesis associated, serine-rich 2-like (Spats2l), transcript variant 2, mRNA.
DMR38293	chr1	188895713	188895914	202	8	0.850746	0.656626	0.19412	23.007	0	0	0	0	0	1	1	0	0	Ush2a	Usher syndrome 2A (autosomal recessive, mild) (Ush2a), mRNA.
DMR36482	chr1	180842932	180843144	213	8	0.853562	0.600484	0.253078	22.9995	0	0	0	0	1	0	0	0	0	NA	NA
DMR11805	chr1	62577368	62577809	442	8	0.396645	0.666902	-0.270258	-22.9978	0	0	0	0	0	1	1	0	1	Pard3b	par-3 family cell polarity regulator beta (Pard3b), mRNA.
DMR20911	chr1	106368311	106368503	193	8	0.97109	0.790515	0.180575	22.9955	0	0	0	0	0	1	1	0	0	Phlpp1	PH domain and leucine rich repeat protein phosphatase 1 (Phlpp1), mRNA.
DMR34668	chr1	172432745	172432973	229	7	0.923446	0.767321	0.156126	22.9933	0	0	0	0	1	0	0	0	0	NA	NA
DMR16380	chr1	83813224	83813354	131	7	0.856328	0.652758	0.20357	22.9828	0	0	0	0	0	1	1	0	0	NA	NA
DMR9164	chr1	49846772	49847415	644	8	0.93472	0.697637	0.237083	22.9732	0	0	0	0	1	0	0	0	0	NA	NA
DMR32471	chr1	162871834	162871910	77	6	0.883806	0.694401	0.189406	22.9728	0	0	0	0	1	0	0	0	0	NA	NA
DMR33058	chr1	165655350	165655424	75	7	0.918017	0.781435	0.136582	22.9671	0	0	0	1	0	1	0	0	0	Rcsd1	RCSD domain containing 1 (Rcsd1), transcript variant 1, mRNA.
DMR9319	chr1	50741787	50741943	157	6	0.887097	0.464438	0.422659	22.962	0	0	0	0	1	0	0	0	0	NA	NA
DMR14556	chr1	74833735	74833847	113	8	0.821307	0.623749	0.197558	22.9482	0	0	0	0	1	0	0	0	0	NA	NA
DMR8002	chr1	43548961	43549024	64	9	0.907044	0.770189	0.136854	22.9344	0	0	0	0	0	1	1	0	0	Nck2	non-catalytic region of tyrosine kinase adaptor protein 2 (Nck2), mRNA.
DMR21653	chr1	110516715	110516927	213	6	0.969402	0.649229	0.320172	22.9269	0	0	0	0	1	0	0	0	0	NA	NA
DMR38410	chr1	189354693	189354940	248	7	0.941958	0.774789	0.16717	22.9244	0	0	0	0	0	1	1	0	0	NA	NA
DMR30043	chr1	152409377	152409577	201	8	0.91124	0.722041	0.189199	22.9122	1	0	0	0	0	1	1	0	0	Colgalt2	collagen beta(1-O)galactosyltransferase 2 (Colgalt2), mRNA.
DMR11338	chr1	60199317	60199568	252	8	0.793204	0.57012	0.223085	22.9045	0	0	0	0	0	1	1	0	0	Nbeal1	neurobeachin like 1 (Nbeal1), mRNA.
DMR23824	chr1	121748970	121749045	76	9	0.644613	0.823047	-0.178434	-22.8963	0	0	0	0	1	0	0	0	0	NA	NA
DMR34436	chr1	171193052	171193136	85	9	0.428071	0.288542	0.139529	22.8918	0	0	0	0	0	1	1	0	0	Pcp4l1	Purkinje cell protein 4-like 1 (Pcp4l1), mRNA.
DMR16383	chr1	83844900	83845276	377	8	0.876156	0.64056	0.235596	22.8807	0	0	0	0	0	1	1	0	0	AK017086	adult male testis cDNA, RIKEN full-length enriched library, clone:4933436I20 product:unclassifiable, full insert sequence.
DMR22909	chr1	117795036	117795161	126	8	0.937319	0.731966	0.205354	22.8805	0	0	0	0	0	1	1	0	0	NA	NA
DMR7421	chr1	41003020	41003182	163	8	0.931699	0.718894	0.212804	22.88	0	0	0	0	1	0	0	0	0	NA	NA
DMR2982	chr1	18624962	18625427	466	9	0.810511	0.576234	0.234277	22.876	0	0	0	0	1	0	0	0	0	NA	NA
DMR13868	chr1	71936054	71936329	276	8	0.924915	0.741112	0.183803	22.8718	0	0	0	0	1	0	0	0	0	NA	NA
DMR17088	chr1	87147057	87147143	87	9	0.899646	0.753006	0.14664	22.8666	1	0	0	0	1	0	0	0	0	Ecel1	endothelin converting enzyme-like 1 (Ecel1), transcript variant 1, mRNA.
DMR34308	chr1	170672832	170673002	171	7	0.87976	0.602871	0.276889	22.8652	0	0	0	0	0	1	1	0	0	Olfml2b	olfactomedin-like 2B (Olfml2b), mRNA.
DMR18419	chr1	92561153	92561392	240	8	0.947993	0.768244	0.179748	22.8643	0	0	0	0	1	0	0	0	0	NA	NA
DMR34346	chr1	170877133	170877261	129	7	0.892958	0.757114	0.135844	22.858	0	0	0	0	0	1	1	0	0	Dusp12	dual specificity phosphatase 12 (Dusp12), mRNA.
DMR36306	chr1	180053996	180054090	95	8	0.95895	0.793421	0.165529	22.8563	0	0	0	0	0	1	1	0	0	Cdc42bpa	CDC42 binding protein kinase alpha (Cdc42bpa), mRNA.
DMR32075	chr1	161156748	161156808	61	8	0.550401	0.725292	-0.174891	-22.8559	0	0	0	0	0	1	1	0	0	Ankrd45	ankyrin repeat domain 45 (Ankrd45), mRNA.
DMR20901	chr1	106317894	106318044	151	8	0.825945	0.585199	0.240746	22.8512	0	0	0	0	0	1	1	0	0	Phlpp1	PH domain and leucine rich repeat protein phosphatase 1 (Phlpp1), mRNA.
DMR3430	chr1	20961192	20961256	65	7	0.919564	0.765343	0.154221	22.8495	0	0	0	1	0	1	0	0	0	Efhc1	EF-hand domain (C-terminal) containing 1 (Efhc1), mRNA.
DMR9511	chr1	51770591	51770804	214	7	0.931045	0.759867	0.171178	22.8438	0	0	0	1	0	1	1	0	0	Myo1b	myosin IB (Myo1b), transcript variant 1, mRNA.
DMR30130	chr1	152713524	152713691	168	8	0.967345	0.797378	0.169967	22.8329	0	0	0	0	0	1	1	0	0	NA	NA
DMR33991	chr1	169366476	169366666	191	7	0.957669	0.770975	0.186695	22.8059	0	0	0	0	1	0	0	0	0	NA	NA
DMR15958	chr1	81700251	81700573	323	7	0.868848	0.628812	0.240036	22.8045	0	0	0	0	1	0	0	0	0	NA	NA
DMR9444	chr1	51349519	51349838	320	8	0.402635	0.618589	-0.215954	-22.7929	0	0	0	0	1	0	0	0	0	NA	NA
DMR34838	chr1	173228200	173228352	153	7	0.880843	0.685035	0.195808	22.7804	1	0	0	0	1	0	0	0	0	Fcer1a	Fc receptor, IgE, high affinity I, alpha polypeptide (Fcer1a), mRNA.
DMR26520	chr1	134713526	134713677	152	7	0.713704	0.51836	0.195344	22.7792	0	0	0	0	0	1	1	0	0	Syt2	synaptotagmin II (Syt2), mRNA.
DMR17809	chr1	90061502	90061728	227	9	0.925557	0.742877	0.18268	22.7353	0	0	0	0	0	1	1	0	0	Iqca	IQ motif containing with AAA domain (Iqca), mRNA.
DMR18562	chr1	93082706	93082922	217	7	0.897308	0.704691	0.192617	22.7242	0	0	0	0	0	1	1	0	0	Kif1a	kinesin family member 1A (Kif1a), transcript variant 4, mRNA.
DMR14992	chr1	76902907	76902971	65	7	0.946363	0.820188	0.126175	22.7124	0	0	0	0	0	1	1	0	0	NA	NA
DMR14570	chr1	74876129	74876185	57	6	0.970481	0.724971	0.24551	22.7086	0	0	0	0	0	1	1	0	0	NA	NA
DMR39021	chr1	192181836	192181950	115	9	0.890166	0.688532	0.201634	22.706	0	0	0	0	1	0	0	0	0	NA	NA
DMR37491	chr1	185222827	185222932	106	10	0.861529	0.702669	0.158859	22.7044	0	0	0	0	0	1	1	0	0	Rab3gap2	RAB3 GTPase activating protein subunit 2 (Rab3gap2), mRNA.
DMR9801	chr1	52997469	52997718	250	8	0.938551	0.773457	0.165094	22.6995	0	0	0	0	0	1	1	0	0	NA	NA
DMR24980	chr1	127750355	127750470	116	9	0.571672	0.401208	0.170464	22.6948	0	0	0	0	0	1	1	0	0	Acmsd	amino carboxymuconate semialdehyde decarboxylase (Acmsd), mRNA.
DMR33988	chr1	169355414	169355524	111	8	0.707658	0.561325	0.146333	22.653	0	0	0	0	1	0	0	0	0	NA	NA
DMR21502	chr1	109754900	109755199	300	8	0.698568	0.919868	-0.2213	-22.6517	0	0	0	0	1	0	0	0	0	NA	NA
DMR10032	chr1	54076736	54076950	215	9	0.587211	0.797119	-0.209907	-22.6489	0	0	0	0	0	1	1	0	0	Hecw2	HECT, C2 and WW domain containing E3 ubiquitin protein ligase 2 (Hecw2), transcript variant 1, mRNA.
DMR14109	chr1	72967381	72967500	120	6	0.934177	0.775858	0.158319	22.6397	0	0	0	0	1	0	0	0	0	NA	NA
DMR28245	chr1	142997462	142998139	678	7	0.866112	0.504952	0.36116	22.6395	0	0	0	0	1	0	0	0	0	NA	NA
DMR26932	chr1	136342402	136342695	294	6	0.793756	0.473011	0.320746	22.6336	0	0	0	0	0	1	1	0	0	Camsap2	calmodulin regulated spectrin-associated protein family, member 2 (Camsap2), mRNA.
DMR34075	chr1	169680384	169680592	209	7	0.926929	0.733759	0.193171	22.6135	0	0	0	0	0	1	1	0	0	Rgs5	regulator of G-protein signaling 5 (Rgs5), transcript variant 1, mRNA.
DMR39641	chr1	194986254	194987306	1053	10	0.91126	0.725392	0.185868	22.6062	0	0	0	0	0	1	1	0	0	NA	NA
DMR5703	chr1	33394790	33394971	182	8	0.679633	0.840951	-0.161318	-22.6046	0	0	0	0	1	0	0	0	0	NA	NA
DMR11495	chr1	61087005	61087242	238	7	0.870988	0.612063	0.258925	22.5941	0	0	0	0	1	0	0	0	0	NA	NA
DMR29069	chr1	147581849	147582091	243	8	0.859706	0.629881	0.229824	22.594	0	0	0	0	1	0	0	0	0	NA	NA
DMR20184	chr1	102267988	102268652	665	7	0.908919	0.584322	0.324597	22.5865	0	0	0	0	1	0	0	0	0	NA	NA
DMR22422	chr1	114972488	114972700	213	6	0.972631	0.71815	0.254481	22.5726	0	0	0	0	1	0	0	0	0	NA	NA
DMR17633	chr1	89403556	89403654	99	8	0.734619	0.901295	-0.166676	-22.5702	1	0	0	0	0	1	1	0	0	C030007H22Rik	RIKEN cDNA C030007H22 gene (C030007H22Rik), long non-coding RNA.
DMR19566	chr1	98594862	98595000	139	6	0.941318	0.635291	0.306027	22.5579	0	0	0	0	0	1	1	0	0	AK144617	lung RCB-0558 LLC cDNA, RIKEN full-length enriched library, clone:G730010K09 product:unclassifiable, full insert sequence.
DMR26027	chr1	132668139	132668214	76	8	0.904002	0.787629	0.116373	22.5568	0	0	0	0	0	1	1	0	0	Nfasc	neurofascin (Nfasc), transcript variant 1, mRNA.
DMR30171	chr1	152842326	152842732	407	8	0.852789	0.651571	0.201218	22.5427	0	0	0	0	0	1	1	0	0	Smg7	Smg-7 homolog, nonsense mediated mRNA decay factor (C. elegans) (Smg7), transcript variant 2, mRNA.
DMR38567	chr1	190086107	190086302	196	6	0.837228	0.604448	0.232781	22.5332	0	0	0	0	1	0	0	0	0	NA	NA
DMR37265	chr1	184189688	184189768	81	8	0.870096	0.684325	0.18577	22.5073	0	0	0	0	1	0	0	0	0	NA	NA
DMR30342	chr1	153540012	153540091	80	7	0.367223	0.573546	-0.206323	-22.4962	0	0	0	0	0	1	1	0	0	Npl	N-acetylneuraminate pyruvate lyase (Npl), mRNA.
DMR7427	chr1	41014185	41014327	143	7	0.67788	0.894018	-0.216138	-22.4908	0	0	0	0	1	0	0	0	0	NA	NA
DMR13622	chr1	70772906	70773133	228	8	0.90783	0.670866	0.236964	22.4779	0	0	0	0	0	1	1	0	0	Vwc2l	von Willebrand factor C domain-containing protein 2-like (Vwc2l), transcript variant 1, mRNA.
DMR38577	chr1	190122531	190122599	69	8	0.931287	0.792041	0.139246	22.4736	0	1	0	1	0	1	0	0	0	AK083547	9 days embryo whole body cDNA, RIKEN full-length enriched library, clone:D030042P03 product:unclassifiable, full insert sequence.
DMR21935	chr1	112121426	112121567	142	6	0.501943	0.825471	-0.323528	-22.4713	0	0	0	0	1	0	0	0	0	NA	NA
DMR18232	chr1	91743241	91743485	245	8	0.897756	0.711253	0.186502	22.4676	0	0	0	0	1	0	0	0	0	NA	NA
DMR5344	chr1	31472757	31472819	63	7	0.924973	0.712785	0.212188	22.4624	0	0	0	0	1	0	0	0	0	NA	NA
DMR21999	chr1	112482553	112482718	166	8	0.933501	0.745712	0.187788	22.4337	0	0	0	0	1	0	0	0	0	NA	NA
DMR34748	chr1	172801618	172801727	110	7	0.875073	0.661176	0.213897	22.4278	0	0	0	0	0	1	1	0	0	NA	NA
DMR38364	chr1	189128446	189128644	199	8	0.832683	0.587327	0.245355	22.4236	0	0	0	0	1	0	0	0	0	NA	NA
DMR27108	chr1	137036172	137036293	122	7	0.920507	0.751024	0.169483	22.4106	0	0	0	0	1	0	0	0	0	NA	NA
DMR2574	chr1	16395944	16396074	131	7	0.660143	0.907424	-0.247281	-22.4105	0	0	0	0	0	1	1	0	0	Stau2	staufen (RNA binding protein) homolog 2 (Drosophila) (Stau2), transcript variant 3, mRNA.
DMR32674	chr1	163884024	163884198	175	7	0.950627	0.707796	0.242832	22.41	0	0	0	0	0	1	1	0	0	Kifap3	kinesin-associated protein 3 (Kifap3), transcript variant 1, mRNA.
DMR1535	chr1	11245348	11245700	353	7	0.907619	0.647175	0.260444	22.4077	0	0	0	0	0	1	1	0	0	Prex2	phosphatidylinositol-3,4,5-trisphosphate-dependent Rac exchange factor 2 (Prex2), transcript variant 1, mRNA.
DMR33580	chr1	167745264	167745366	103	8	0.90368	0.700751	0.202929	22.4031	0	0	0	0	0	1	1	0	0	Lmx1a	LIM homeobox transcription factor 1 alpha (Lmx1a), mRNA.
DMR10368	chr1	55639262	55639510	249	8	0.79123	0.592917	0.198312	22.399	0	0	0	0	0	1	1	0	0	Plcl1	phospholipase C-like 1 (Plcl1), mRNA.
DMR10706	chr1	57260810	57260892	83	6	0.948533	0.670845	0.277688	22.3882	0	0	0	0	1	0	0	0	0	NA	NA
DMR27422	chr1	138556341	138556488	148	6	0.95708	0.676665	0.280415	22.3777	1	0	0	0	0	1	1	0	0	Nek7	NIMA (never in mitosis gene a)-related expressed kinase 7 (Nek7), transcript variant 1, mRNA.
DMR7537	chr1	41429633	41429719	87	7	0.887383	0.746125	0.141258	22.3707	0	0	0	0	1	0	0	0	0	NA	NA
DMR25834	chr1	131872249	131872498	250	8	0.833844	0.649606	0.184238	22.3692	0	1	0	1	0	1	1	0	0	Rab29	RAB29, member RAS oncogene family (Rab29), mRNA.
DMR14039	chr1	72639650	72639721	72	7	0.867226	0.726554	0.140672	22.3675	1	0	0	0	1	0	0	0	0	NA	NA
DMR17178	chr1	87518830	87518943	114	8	0.579813	0.783135	-0.203323	-22.3505	0	0	0	0	0	1	1	0	0	Ngef	neuronal guanine nucleotide exchange factor (Ngef), transcript variant 1, mRNA.
DMR14923	chr1	76546403	76546593	191	7	0.907491	0.713666	0.193825	22.3248	0	0	0	0	1	0	0	0	0	NA	NA
DMR16733	chr1	85561952	85562057	106	7	0.767767	0.488361	0.279406	22.3243	0	0	0	0	1	0	0	0	0	NA	NA
DMR34211	chr1	170233779	170234050	272	8	0.926972	0.704062	0.222909	22.3123	1	0	0	0	0	1	1	0	0	Sh2d1b2	SH2 domain containing 1B2 (Sh2d1b2), mRNA.
DMR32159	chr1	161526933	161527113	181	8	0.939644	0.742942	0.196703	22.2981	0	0	0	0	1	0	0	0	0	NA	NA
DMR37270	chr1	184198321	184198481	161	8	0.912089	0.699767	0.212323	22.2826	0	0	0	0	1	0	0	0	0	NA	NA
DMR15910	chr1	81466968	81467055	88	8	0.902454	0.622144	0.28031	22.2744	0	0	0	0	1	0	0	0	0	NA	NA
DMR7964	chr1	43362317	43362426	110	8	0.562608	0.800667	-0.238058	-22.2715	0	0	0	0	1	0	0	0	0	NA	NA
DMR10229	chr1	54992157	54992280	124	8	0.887961	0.671715	0.216245	22.2696	0	0	0	1	0	1	0	0	0	Sf3b1	splicing factor 3b, subunit 1 (Sf3b1), mRNA.
DMR36331	chr1	180155830	180155943	114	8	0.883316	0.714166	0.169151	22.2691	0	0	0	1	0	1	0	0	0	Cdc42bpa	CDC42 binding protein kinase alpha (Cdc42bpa), mRNA.
DMR15551	chr1	79613770	79613999	230	7	0.897895	0.701516	0.196379	22.2689	0	0	0	0	0	1	1	0	0	Ap1s3	adaptor-related protein complex AP-1, sigma 3 (Ap1s3), mRNA.
DMR37082	chr1	183271961	183272034	74	7	0.904495	0.773828	0.130667	22.2521	0	0	0	0	1	0	0	0	0	NA	NA
DMR29991	chr1	152164885	152164940	56	8	0.562733	0.76582	-0.203086	-22.2471	0	0	0	0	1	0	0	0	0	NA	NA
DMR28050	chr1	142024035	142024203	169	9	0.914234	0.771038	0.143195	22.2454	0	0	0	0	1	0	0	0	0	NA	NA
DMR16065	chr1	82273162	82273271	110	8	0.771291	0.507843	0.263448	22.2371	0	0	0	0	0	1	1	0	0	Irs1	insulin receptor substrate 1 (Irs1), mRNA.
DMR4234	chr1	25510112	25510218	107	8	0.603149	0.823219	-0.220071	-22.2367	0	0	0	0	0	1	1	0	0	Adgrb3	adhesion G protein-coupled receptor B3 (Adgrb3), mRNA.
DMR2878	chr1	18131880	18132757	878	10	0.804976	0.564592	0.240383	22.2337	0	0	0	0	0	1	1	0	0	Crisp4	cysteine-rich secretory protein 4 (Crisp4), mRNA.
DMR12591	chr1	65765037	65765446	410	8	0.910712	0.666994	0.243718	22.2296	0	0	0	0	1	0	0	0	0	NA	NA
DMR23890	chr1	122156908	122157401	494	8	0.9053	0.653302	0.251998	22.2295	0	0	0	0	1	0	0	0	0	NA	NA
DMR20915	chr1	106372108	106372203	96	8	0.893852	0.706497	0.187356	22.2237	0	0	0	0	0	1	1	0	0	Phlpp1	PH domain and leucine rich repeat protein phosphatase 1 (Phlpp1), mRNA.
DMR768	chr1	7226451	7226707	257	7	0.856043	0.522964	0.333078	22.2166	0	0	0	0	1	0	0	0	0	NA	NA
DMR23636	chr1	120935398	120935491	94	7	0.90723	0.713628	0.193602	22.2089	0	0	0	0	1	0	0	0	0	NA	NA
DMR3159	chr1	19706987	19707044	58	7	0.903886	0.778062	0.125823	22.2063	0	0	0	0	1	0	0	0	0	NA	NA
DMR32931	chr1	165105224	165105419	196	7	0.74089	0.506201	0.234689	22.1797	0	0	0	0	1	0	0	0	0	NA	NA
DMR26970	chr1	136478706	136478819	114	8	0.796317	0.628424	0.167893	22.1703	0	0	0	0	0	1	1	0	0	Kif14	kinesin family member 14 (Kif14), mRNA.
DMR36456	chr1	180734344	180734550	207	7	0.908851	0.693429	0.215422	22.1537	0	0	0	1	0	1	1	0	0	Acbd3	acyl-Coenzyme A binding domain containing 3 (Acbd3), mRNA.
DMR18286	chr1	92026495	92027067	573	7	0.914892	0.688204	0.226689	22.1534	0	0	0	0	0	1	1	0	0	Hdac4	histone deacetylase 4 (Hdac4), mRNA.
DMR33609	chr1	167847377	167847625	249	7	0.899994	0.662493	0.237501	22.1527	0	1	0	1	0	1	0	0	0	Lmx1a	LIM homeobox transcription factor 1 alpha (Lmx1a), mRNA.
DMR24527	chr1	125715798	125715869	72	7	0.909919	0.76595	0.143969	22.1358	0	0	0	0	0	1	1	0	0	Gpr39	G protein-coupled receptor 39 (Gpr39), mRNA.
DMR27858	chr1	140906197	140906333	137	6	0.964224	0.618358	0.345866	22.1328	0	0	0	0	1	0	0	0	0	NA	NA
DMR24458	chr1	125390603	125390799	197	6	0.908009	0.589666	0.318343	22.1228	0	0	0	0	1	0	0	0	0	Actr3	ARP3 actin-related protein 3 (Actr3), transcript variant 1, mRNA.
DMR10413	chr1	55786793	55787114	322	7	0.599703	0.861831	-0.262129	-22.1203	0	0	0	0	1	0	0	0	0	NA	NA
DMR28322	chr1	143455118	143455239	122	7	0.928233	0.71098	0.217253	22.1192	0	0	0	0	1	0	0	0	0	NA	NA
DMR28447	chr1	144018650	144018767	118	8	0.864407	0.646576	0.217831	22.1119	0	0	0	0	1	0	0	0	0	NA	NA
DMR25101	chr1	128332544	128332798	255	8	0.93334	0.699367	0.233973	22.1115	0	1	0	1	0	1	0	0	0	Mcm6	minichromosome maintenance complex component 6 (Mcm6), transcript variant 1, mRNA.
DMR2026	chr1	13588463	13588619	157	7	0.606018	0.779713	-0.173695	-22.1022	1	0	0	0	0	1	1	0	0	Tram1	translocating chain-associating membrane protein 1 (Tram1), mRNA.
DMR2485	chr1	15908219	15908330	112	8	0.931635	0.765608	0.166027	22.098	0	0	0	0	1	0	0	0	0	NA	NA
DMR26352	chr1	134053362	134053435	74	8	0.212849	0.43828	-0.225431	-22.0886	0	0	0	0	1	0	0	0	0	NA	NA
DMR7189	chr1	39949229	39949373	145	8	0.638519	0.410079	0.228441	22.0848	0	0	0	0	0	1	1	0	1	Map4k4	mitogen-activated protein kinase kinase kinase kinase 4 (Map4k4), transcript variant 1, mRNA.
DMR18704	chr1	93719905	93719984	80	7	0.876309	0.709775	0.166534	22.0781	0	0	0	0	0	1	1	0	0	Thap4	THAP domain containing 4 (Thap4), transcript variant 1, mRNA.
DMR6901	chr1	38846467	38846696	230	8	0.688285	0.890268	-0.201983	-22.074	0	0	0	0	1	0	0	0	0	NA	NA
DMR11151	chr1	59342454	59342516	63	8	0.87583	0.725023	0.150807	22.0395	0	0	0	0	0	1	1	0	0	Cdk15	cyclin-dependent kinase 15 (Cdk15), mRNA.
DMR18703	chr1	93719460	93719748	289	7	0.829286	0.569626	0.25966	22.0336	0	0	0	0	0	1	1	0	0	Thap4	THAP domain containing 4 (Thap4), transcript variant 1, mRNA.
DMR33271	chr1	166538090	166538164	75	8	0.89222	0.674004	0.218216	22.0198	0	0	0	0	1	0	0	0	0	NA	NA
DMR32793	chr1	164476091	164476284	194	8	0.419693	0.205439	0.214254	22.0146	0	0	0	0	1	0	0	0	1	NA	NA
DMR28396	chr1	143792990	143793251	262	7	0.94466	0.749664	0.194996	22.0116	0	0	0	0	0	1	1	0	0	Uchl5	ubiquitin carboxyl-terminal esterase L5 (Uchl5), transcript variant 1, mRNA.
DMR30578	chr1	154611263	154611390	128	7	0.928904	0.750522	0.178382	22.0054	0	0	0	0	0	1	1	0	0	Cacna1e	calcium channel, voltage-dependent, R type, alpha 1E subunit (Cacna1e), mRNA.
DMR23850	chr1	121870241	121870297	57	6	0.814053	0.443113	0.37094	22.0029	0	0	0	0	1	0	0	0	0	NA	NA
DMR5369	chr1	31627581	31627669	89	8	0.898069	0.663486	0.234584	22.0001	0	0	0	0	1	0	0	0	0	NA	NA
DMR2222	chr1	14568760	14568882	123	8	0.939652	0.802951	0.1367	21.9838	0	0	0	0	1	0	0	0	0	NA	NA
DMR32905	chr1	165019077	165019139	63	7	0.297356	0.17809	0.119267	21.9767	0	0	0	0	1	0	0	0	1	NA	NA
DMR36201	chr1	179640818	179640997	180	7	0.927913	0.706208	0.221704	21.9733	0	0	0	0	1	0	0	0	0	NA	NA
DMR23706	chr1	121238409	121238544	136	7	0.967786	0.746546	0.22124	21.961	0	0	0	0	1	0	0	0	0	NA	NA
DMR24812	chr1	127072618	127072811	194	8	0.61179	0.895609	-0.283819	-21.9563	0	0	0	0	1	0	0	0	0	NA	NA
DMR15151	chr1	77675210	77675431	222	9	0.888137	0.670116	0.218021	21.9557	0	0	0	0	1	0	0	0	0	NA	NA
DMR13734	chr1	71343596	71343870	275	8	0.529745	0.279359	0.250386	21.9443	0	0	0	0	0	1	1	0	0	Abca12	ATP-binding cassette, sub-family A (ABC1), member 12 (Abca12), mRNA.
DMR7392	chr1	40869913	40870070	158	7	0.882495	0.688456	0.194039	21.9392	0	0	0	0	1	0	0	0	0	NA	NA
DMR38849	chr1	191087308	191087365	58	8	0.837835	0.694041	0.143794	21.9135	0	0	0	0	1	0	0	0	0	NA	NA
DMR26809	chr1	135913457	135913606	150	7	0.87049	0.716864	0.153626	21.9111	0	0	0	0	0	1	1	0	0	Pkp1	plakophilin 1 (Pkp1), transcript variant 1, mRNA.
DMR17644	chr1	89441526	89441680	155	8	0.783984	0.597191	0.186793	21.907	0	0	0	0	1	0	0	0	0	NA	NA
DMR24341	chr1	124857355	124857486	132	8	0.947696	0.7731	0.174596	21.9031	0	0	0	0	1	0	0	0	0	NA	NA
DMR10829	chr1	57858707	57858879	173	8	0.896359	0.637076	0.259283	21.8909	0	0	0	0	0	1	1	0	0	Spats2l	spermatogenesis associated, serine-rich 2-like (Spats2l), transcript variant 2, mRNA.
DMR10614	chr1	56908771	56908874	104	8	0.950293	0.762595	0.187698	21.8845	0	0	0	0	0	1	1	0	0	Satb2	special AT-rich sequence binding protein 2 (Satb2), mRNA.
DMR39128	chr1	192649683	192649856	174	8	0.940785	0.779216	0.161569	21.8741	0	0	0	0	0	1	1	0	0	Hhat	hedgehog acyltransferase (Hhat), mRNA.
DMR14216	chr1	73443812	73443919	108	8	0.910518	0.746023	0.164495	21.8738	0	0	0	0	1	0	0	0	0	NA	NA
DMR13400	chr1	69591892	69592140	249	8	0.577923	0.401569	0.176355	21.8715	0	0	0	0	0	1	1	0	0	Ikzf2	IKAROS family zinc finger 2 (Ikzf2), mRNA.
DMR31453	chr1	158447285	158447343	59	7	0.896356	0.60593	0.290426	21.8688	0	0	0	0	0	1	1	0	0	Astn1	astrotactin 1 (Astn1), transcript variant 1, mRNA.
DMR38210	chr1	188520008	188520094	87	7	0.932874	0.798299	0.134575	21.8573	0	0	0	0	0	1	1	0	0	Ush2a	Usher syndrome 2A (autosomal recessive, mild) (Ush2a), mRNA.
DMR21036	chr1	106977459	106977707	249	7	0.853023	0.620802	0.232221	21.8558	0	0	0	0	1	0	0	0	0	NA	NA
DMR25312	chr1	129357985	129358255	271	7	0.905198	0.635537	0.269661	21.8489	0	0	0	0	0	1	1	0	0	Thsd7b	thrombospondin, type I, domain containing 7B (Thsd7b), mRNA.
DMR12345	chr1	64658991	64659217	227	8	0.615335	0.433775	0.18156	21.8487	0	0	0	0	1	0	0	0	0	NA	NA
DMR27580	chr1	139288756	139289055	300	6	0.857528	0.661957	0.195571	21.8404	0	0	0	0	0	1	1	0	0	Crb1	crumbs family member 1, photoreceptor morphogenesis associated (Crb1), mRNA.
DMR14846	chr1	76176208	76176453	246	8	0.935965	0.770012	0.165953	21.8379	0	0	0	0	1	0	0	0	0	NA	NA
DMR19650	chr1	98999732	98999997	266	8	0.884652	0.645471	0.23918	21.8324	0	0	0	0	1	0	0	0	0	NA	NA
DMR9902	chr1	53554837	53554961	125	8	0.921892	0.710185	0.211706	21.8264	0	0	0	0	0	1	1	0	0	Dnah7a	dynein, axonemal, heavy chain 7A (Dnah7a), mRNA.
DMR31854	chr1	160133235	160133622	388	8	0.838425	0.538595	0.29983	21.821	0	0	0	0	0	1	1	0	0	Tnn	tenascin N (Tnn), mRNA.
DMR11931	chr1	63055939	63056063	125	6	0.846533	0.566624	0.279909	21.7979	0	1	0	1	0	1	0	0	0	Ino80d	INO80 complex subunit D (Ino80d), transcript variant 1, mRNA.
DMR13574	chr1	70440967	70441215	249	7	0.941727	0.736681	0.205047	21.7732	0	0	0	0	0	1	1	0	0	Spag16	sperm associated antigen 16 (Spag16), transcript variant 1, mRNA.
DMR9647	chr1	52270927	52271116	190	8	0.419123	0.632459	-0.213336	-21.7698	0	0	0	0	1	0	0	0	0	NA	NA
DMR35709	chr1	177013127	177013244	118	7	0.694041	0.904996	-0.210955	-21.7651	0	0	0	0	0	1	1	0	0	Sdccag8	serologically defined colon cancer antigen 8 (Sdccag8), mRNA.
DMR36353	chr1	180264898	180265019	122	8	0.669487	0.513904	0.155583	21.748	1	0	0	0	0	1	1	0	0	NA	NA
DMR14841	chr1	76138287	76138366	80	8	0.819096	0.633732	0.185364	21.7446	0	0	0	0	1	0	0	0	0	NA	NA
DMR36670	chr1	181626826	181626954	129	8	0.693685	0.868196	-0.174511	-21.7401	0	0	0	1	0	1	0	0	0	NA	NA
DMR21609	chr1	110295841	110296975	1135	6	0.879083	0.511031	0.368052	21.74	0	0	0	0	1	0	0	0	0	NA	NA
DMR12414	chr1	64883827	64884120	294	8	0.776141	0.56906	0.207081	21.74	0	0	0	0	0	1	1	0	0	Plekhm3	pleckstrin homology domain containing, family M, member 3 (Plekhm3), mRNA.
DMR12580	chr1	65701494	65701606	113	6	0.933007	0.542576	0.390431	21.7365	0	0	0	0	1	0	0	0	0	NA	NA
[truncated: 73,358 more rows]
