# Supplementary material for: DNA methylation in AgRP neurons regulates voluntary exercise behavior in mice
Source: Nat Commun. 2019 Dec 2;10:5364. doi: 10.1038/s41467-019-13339-3 (PMC6889160; doi:10.1038/s41467-019-13339-3)
Supplement: Supplementary file 4 — Supplementary Data 2 [file 41467_2019_13339_MOESM4_ESM.xlsx]

## Sheet: Supplemental table 2
ENMUS_ID	A2.bam	A3.bam	A4.bam	A5.bam	B1.bam	B2.bam	B3.bam	baseMean	rna_A_avg	rna_B_avg	rna_fold_change	log2FoldChange	lfcSE	stat	rna_p_val	rna_p_adj	gene_name	gene_desc
ENSMUSG00000000552	1.95893	1.88211	1.90549	1.95872	5.03158	5.12239	5.1545	1061.65	1.92631	5.10282	35.6177	5.15452	0.227722	22.6351	1.95e-113	4.33e-109	Zfp385a	zinc finger protein 385A
ENSMUSG00000030307	3.44369	3.58025	3.63837	3.42934	6.45656	6.48816	6.49873	3216.74	3.52291	6.48115	10.8594	3.44087	0.190726	18.0409	9.3e-73	1.01e-68	Slc6a11	solute carrier family 6 (neurotransmitter transporter, GABA), member 11
ENSMUSG00000078566	2.50149	2.57893	2.41817	2.76042	6.13842	6.14239	6.09197	2325.61	2.56475	6.12426	25.1045	4.64987	0.258046	18.0195	1.37e-72	1.01e-68	Bnip3	BCL2/adenovirus E1B interacting protein 3
ENSMUSG00000033910	3.43593	3.42743	3.17787	3.06348	6.98816	7.06046	6.99867	4485.43	3.27618	7.01576	20.3773	4.34889	0.248159	17.5246	9.3e-69	5.15e-65	Gucy1a3	guanylate cyclase 1, soluble, alpha 3
ENSMUSG00000025927	1.12111	1.25564	1	1.10348	5.63672	5.6498	5.55413	1512.94	1.12006	5.61355	2286.16	11.1587	0.679441	16.4234	1.3e-60	5.77e-57	Tfap2b	transcription factor AP-2 beta
ENSMUSG00000030310	5.06401	5.08989	5.32856	4.63816	9.17984	9.21425	9.14995	20658.3	5.03016	9.18135	19.7026	4.30031	0.262835	16.3613	3.61e-60	1.34e-56	Slc6a1	solute carrier family 6 (neurotransmitter transporter, GABA), member 1
ENSMUSG00000036885	1.57712	1.81844	1.81717	1.61633	4.93813	5.03211	4.83514	920.768	1.70727	4.93513	53.3954	5.73864	0.362348	15.8374	1.72e-56	5.44e-53	Arhgef26	Rho guanine nucleotide exchange factor (GEF) 26
ENSMUSG00000031824	4.50861	4.18575	4.69068	4.71982	8.22791	8.35042	8.22481	11086	4.52622	8.26771	15.6413	3.96728	0.250849	15.8154	2.44e-56	6.75e-53	6430548M08Rik	RIKEN cDNA 6430548M08 gene
ENSMUSG00000032261	1.76664	1.71662	1.44733	1.75883	5.38533	5.33491	5.3582	1267.27	1.67235	5.35948	80.6703	6.33396	0.404347	15.6647	2.64e-55	6.5e-52	Sh3bgrl2	SH3 domain binding glutamic acid-rich protein like 2
ENSMUSG00000039714	1.12111	1	1	1	8.30294	8.33077	8.24321	10388.2	1.03028	8.29231	77881.4	16.249	1.06224	15.2969	8.02e-53	1.78e-49	Cplx3	complexin 3
ENSMUSG00000037161	1	1.18088	1	1	8.28912	8.31275	8.21274	10239.2	1.04522	8.27154	46766.6	15.5132	1.03277	15.021	5.35e-51	1.08e-47	Mgarp	mitochondria localized glutamic acid rich protein
ENSMUSG00000105245	3.73363	3.68004	3.6985	3.44354	1.78046	1.73608	1.78126	413.845	3.63893	1.76593	0.0655346	-3.9316	0.27411	-14.3431	1.18e-46	2.17e-43	Gm31305	predicted gene, 31305
ENSMUSG00000086322	1	1	1	1	6.12561	6.14562	6.08725	2200.81	1	6.11949	27203.9	14.7315	1.06627	13.816	2.04e-43	3.48e-40	E130218I03Rik	RIKEN cDNA E130218I03 gene
ENSMUSG00000078307	4.08557	3.87292	3.72183	4.00096	6.53004	6.4867	6.50935	3435.92	3.92032	6.5087	7.5913	2.92435	0.21451	13.6327	2.56e-42	4.05e-39	AI593442	expressed sequence AI593442
ENSMUSG00000055078	5.04125	4.99587	5.54448	5.15063	1.87934	1.7047	2.10176	1498.12	5.18306	1.89526	0.0251278	-5.31457	0.393528	-13.5049	1.46e-41	2.16e-38	Gabra5	gamma-aminobutyric acid (GABA) A receptor, subunit alpha 5
ENSMUSG00000104913	1.80227	1.68285	1.93286	1.74521	3.97015	4.02243	4.00539	438.812	1.7908	3.99932	19.5429	4.28857	0.320627	13.3756	8.4e-41	1.16e-37	Gm6560	predicted gene 6560
ENSMUSG00000031344	4.38149	4.6445	4.6702	4.17196	2.05665	2.11071	2.20144	871.31	4.46704	2.12293	0.0690629	-3.85595	0.288982	-13.3432	1.3e-40	1.69e-37	Gabrq	gamma-aminobutyric acid (GABA) A receptor, subunit theta
ENSMUSG00000034837	1	1	1	1	5.50895	5.66857	5.59464	1487.16	1	5.59072	18382.6	14.1661	1.06976	13.2422	5e-40	6.16e-37	Gnat1	guanine nucleotide binding protein, alpha transducing 1
ENSMUSG00000091402	1	1	1	1.10348	5.80601	5.80995	5.76133	1728.12	1.02587	5.79243	12955.3	13.6613	1.06551	12.8213	1.25e-37	1.45e-34	Rd3l	retinal degeneration 3-like
ENSMUSG00000028004	3.60411	4.1251	3.99285	4.01503	1.63098	1.39014	1.41537	530.766	3.93427	1.47883	0.0200553	-5.63987	0.446544	-12.63	1.44e-36	1.6e-33	Npy2r	neuropeptide Y receptor Y2
ENSMUSG00000027273	6.63005	6.48695	6.80221	7.13712	9.89953	9.91396	9.84054	36347.4	6.76408	9.88468	8.85591	3.14664	0.250768	12.548	4.08e-36	4.3e-33	Snap25	synaptosomal-associated protein 25
ENSMUSG00000031996	6.42243	6.56724	6.47351	6.29008	8.54711	8.61001	8.5445	16307.3	6.43831	8.56721	4.5245	2.17776	0.174487	12.4809	9.49e-36	9.56e-33	Aplp2	amyloid beta (A4) precursor-like protein 2
ENSMUSG00000042671	3.2437	2.36767	2.66801	2.66553	6.9986	7.04706	7.0108	4372.54	2.73623	7.01882	36.4663	5.18849	0.417186	12.4369	1.65e-35	1.59e-32	Rgs8	regulator of G-protein signaling 8
ENSMUSG00000063253	3.43203	3.44265	3.33873	3.64168	5.61625	5.62979	5.57486	1836.37	3.46377	5.60697	6.03014	2.59219	0.209973	12.3454	5.16e-35	4.77e-32	Scoc	short coiled-coil protein
ENSMUSG00000112103	3.70996	3.65438	3.28392	3.30683	1.21481	1.32492	1.4289	347.554	3.48877	1.32288	0.0140671	-6.15153	0.502375	-12.2449	1.79e-34	1.59e-31	AC153801.1
ENSMUSG00000024127	3.90557	3.87608	3.45791	3.62818	6.47308	6.46892	6.33764	3183.87	3.71693	6.42654	8.59395	3.10332	0.254038	12.216	2.55e-34	2.18e-31	Prepl	prolyl endopeptidase-like
ENSMUSG00000028640	1	1	1	1	4.56132	4.63309	4.62806	689.428	1	4.60749	8521.94	13.057	1.07456	12.151	5.67e-34	4.65e-31	Tfap2c	transcription factor AP-2, gamma
ENSMUSG00000027011	3.52079	3.69449	3.65669	3.49619	5.51388	5.67114	5.55891	1853.05	3.59204	5.58131	5.23409	2.38794	0.196747	12.1371	6.72e-34	5.32e-31	Ube2e3	ubiquitin-conjugating enzyme E2E 3
ENSMUSG00000048540	2.09071	2.35202	1.8985	1.79177	5.60145	5.5207	5.47568	1473.2	2.03325	5.53261	37.8077	5.24061	0.432465	12.118	8.48e-34	6.48e-31	Nhlh2	nescient helix loop helix 2
ENSMUSG00000026123	5.07131	4.70795	5.36756	5.01248	8.06203	8.08722	7.93735	9955.78	5.03982	8.02887	8.74039	3.1277	0.25892	12.0798	1.35e-33	9.98e-31	Plekhb2	pleckstrin homology domain containing, family B (evectins) member 2
ENSMUSG00000014198	1	1	1	1	4.51265	4.4749	4.40184	612.292	1	4.46313	7568.48	12.8858	1.07665	11.9684	5.2e-33	3.72e-30	Zfp385c	zinc finger protein 385C
ENSMUSG00000035640	6.61849	6.07819	6.77198	6.5562	3.61032	3.59308	3.8475	4261.15	6.50622	3.68364	0.104178	-3.26288	0.276938	-11.782	4.83e-32	3.35e-29	Cbarp	calcium channel, voltage-dependent, beta subunit associated regulatory protein
ENSMUSG00000105791	4.54507	4.43307	3.75893	4.50682	1.8478	1.7047	1.92827	761.652	4.31097	1.82692	0.0414833	-4.59133	0.390409	-11.7603	6.25e-32	4.2e-29	Gm43341	predicted gene 43341
ENSMUSG00000000346	3.22331	3.1808	3.63375	3.26874	5.86803	5.91693	5.90909	2160.54	3.32665	5.89801	8.54664	3.09536	0.264107	11.7201	1.01e-31	6.56e-29	Dazap2	DAZ associated protein 2
ENSMUSG00000104027	4.41652	3.94973	3.79916	4.22195	1.71387	1.95334	1.75243	629.643	4.09684	1.80655	0.0481208	-4.3772	0.374413	-11.6908	1.42e-31	9e-29	Gm37211	predicted gene, 37211
ENSMUSG00000021508	2.37093	2.39325	3.02156	2.49206	6.13066	6.09846	6.08654	2299.74	2.56945	6.10522	23.7838	4.57191	0.392157	11.6583	2.08e-31	1.28e-28	Cxcl14	chemokine (C-X-C motif) ligand 14
ENSMUSG00000112448	2.81599	2.74245	2.64167	2.96357	1.32185	1.32492	1.26325	160.638	2.79092	1.30334	0.0253865	-5.2998	0.456371	-11.6129	3.54e-31	2.12e-28	AC130661.1
ENSMUSG00000039728	1	1	1	1	4.10291	4.21386	4.11286	466.607	1	4.14321	5767.67	12.4938	1.0811	11.5565	6.84e-31	3.99e-28	Slc6a5	solute carrier family 6 (neurotransmitter transporter, glycine), member 5
ENSMUSG00000106469	4.51221	4.06584	3.38952	4.12531	1.47859	1.58056	1.6577	598.307	4.02322	1.57228	0.0247075	-5.33891	0.467524	-11.4195	3.34e-30	1.9e-27	C030015E24Rik	RIKEN cDNA C030015E24 gene
ENSMUSG00000067438	1	1	1	1	3.98668	4.05471	3.94945	410.143	1	3.99695	5069.72	12.3077	1.08314	11.363	6.39e-30	3.54e-27	Hmx1	H6 homeobox 1
ENSMUSG00000030770	3.26157	3.00639	2.6582	2.95744	5.79074	5.74497	5.7542	1889.56	2.9709	5.7633	11.3488	3.50446	0.309668	11.3168	1.08e-29	5.74e-27	Parva	parvin, alpha
ENSMUSG00000109416	4.69492	4.09039	4.3042	4.67197	2.2173	2.01435	2.21427	860.88	4.44037	2.14864	0.0739101	-3.75808	0.332089	-11.3165	1.09e-29	5.74e-27	Gm44863	predicted gene 44863
ENSMUSG00000020889	1.82789	1.88211	2.59757	2.15785	6.31615	6.30933	6.30204	2589.77	2.11636	6.30917	54.5162	5.76861	0.520571	11.0813	1.55e-28	7.97e-26	Nr1d1	nuclear receptor subfamily 1, group D, member 1
ENSMUSG00000023978	1	1	1	1	3.95132	3.90209	3.60981	352.089	1	3.82108	4352.13	12.0875	1.09956	10.9931	4.13e-28	2.08e-25	Prph2	peripherin 2
ENSMUSG00000041817	3.69395	3.57634	3.45615	3.28156	5.69673	5.78674	5.6421	1970.96	3.502	5.70853	6.25307	2.64456	0.240734	10.9854	4.49e-28	2.21e-25	Fam169a	family with sequence similarity 169, member A
ENSMUSG00000019772	1	1	1	1.10348	4.12355	4.37682	4.1808	503.226	1.02587	4.22706	3771.94	11.8811	1.08238	10.9768	4.94e-28	2.38e-25	Vip	vasoactive intestinal polypeptide
ENSMUSG00000001120	3.74299	3.49564	3.99166	3.12959	6.95973	7.05555	6.96178	4528.83	3.58997	6.99235	14.2342	3.83128	0.349325	10.9677	5.47e-28	2.58e-25	Pcbp3	poly(rC) binding protein 3
ENSMUSG00000020660	6.40139	7.23047	8.15321	7.86763	3.11399	2.53304	3.01418	8379.24	7.41317	2.88707	0.0220215	-5.50494	0.502453	-10.9561	6.21e-28	2.87e-25	Pomc	pro-opiomelanocortin-alpha
ENSMUSG00000109387	4.25911	4.29625	3.87499	4.14841	1.63098	1.9181	1.97362	651.842	4.14469	1.8409	0.0516164	-4.27603	0.390754	-10.943	7.18e-28	3.25e-25	Gm45182	predicted gene 45182
ENSMUSG00000105683	3.22787	3.17288	3.09286	2.52188	1.26297	1.26548	1.24037	211.247	3.00387	1.25627	0.013569	-6.20354	0.567502	-10.9313	8.17e-28	3.62e-25	Gm43487	predicted gene 43487
ENSMUSG00000006007	1	1	1	1	3.68636	3.72434	3.64845	308.266	1	3.68639	3810.44	11.8957	1.08907	10.9229	8.96e-28	3.9e-25	Pdc	phosducin
ENSMUSG00000102331	5.23036	5.48862	5.45917	5.04445	2.58462	1.99266	2.21001	1666.21	5.30565	2.26243	0.0476679	-4.39084	0.403006	-10.8952	1.21e-27	5.18e-25	Gm19938	predicted gene, 19938
ENSMUSG00000042607	5.22383	4.85008	5.90129	6.22699	1.91559	2.24521	1.81573	2106.22	5.55055	1.99218	0.0221218	-5.49839	0.505194	-10.8837	1.38e-27	5.77e-25	Asb4	ankyrin repeat and SOCS box-containing 4
ENSMUSG00000059040	1.46714	1.45952	1.67013	1.6247	3.5009	3.30241	3.3401	242.729	1.55537	3.38114	21.8628	4.45041	0.409846	10.8587	1.81e-27	7.44e-25	Eno1b	enolase 1B, retrotransposed
ENSMUSG00000028542	2.15005	2.35202	2.7314	1.91058	6.10921	6.17283	6.12204	2307.19	2.28601	6.1347	36.4017	5.18593	0.479997	10.8041	3.29e-27	1.33e-24	Slc6a9	solute carrier family 6 (neurotransmitter transporter, glycine), member 9
ENSMUSG00000051323	6.01007	6.24718	6.2111	6.05971	4.35575	4.39417	4.44039	3547.66	6.13202	4.39677	0.260134	-1.94267	0.181015	-10.7321	7.19e-27	2.85e-24	Pcdh19	protocadherin 19
ENSMUSG00000005233	1.17122	1.22146	1	1	3.16761	3.44784	3.28279	211.69	1.09817	3.29941	375.992	8.55456	0.799826	10.6955	1.07e-26	4.15e-24	Spc25	SPC25, NDC80 kinetochore complex component, homolog (S. cerevisiae)
ENSMUSG00000105983	4.6965	4.6983	4.24481	4.62065	1.85421	2.02499	2.29585	935.338	4.56506	2.05835	0.0582342	-4.10199	0.383606	-10.6932	1.09e-26	4.19e-24	Gm42770	predicted gene 42770
ENSMUSG00000027189	4.73004	4.39438	4.42564	4.74231	6.71611	6.8069	6.73933	4390.32	4.57309	6.75411	5.16749	2.36946	0.222046	10.671	1.39e-26	5.23e-24	Trim44	tripartite motif-containing 44
ENSMUSG00000056296	4.08435	4.13037	4.2879	3.03104	8.27486	8.32559	8.23859	10825.7	3.88341	8.27968	25.9353	4.69685	0.440829	10.6546	1.66e-26	6.13e-24	Synpr	synaptoporin
ENSMUSG00000105530	4.29622	3.91493	3.90825	3.92347	2.2708	2.08632	2.03744	602.142	4.01072	2.13152	0.1048	-3.25429	0.306322	-10.6238	2.31e-26	8.4e-24	Gm43829	predicted gene 43829
ENSMUSG00000034384	1	1	1	1	3.36741	3.46017	3.52478	245.312	1	3.45079	3032.27	11.5662	1.09846	10.5295	6.32e-26	2.26e-23	Barhl2	BarH like homeobox 2
ENSMUSG00000064193	1.55177	1.49329	1.77707	1.46092	3.74259	3.78495	3.59213	329.734	1.57076	3.70656	28.1815	4.81668	0.457913	10.5188	7.08e-26	2.49e-23	Gm4735	predicted gene 4735
ENSMUSG00000015484	1.17122	1	1	1	4.09723	4.18416	4.09488	459.635	1.04281	4.12542	2095.67	11.0332	1.04983	10.5095	7.81e-26	2.71e-23	Fam163a	family with sequence similarity 163, member A
ENSMUSG00000024376	2.59974	2.6813	2.31614	2.72632	4.7409	4.77604	4.72776	893.004	2.58087	4.74823	8.55481	3.09674	0.295837	10.4677	1.22e-25	4.08e-23	Epb41l4a	erythrocyte membrane protein band 4.1 like 4a
ENSMUSG00000026014	5.45712	5.43545	5.52717	5.95888	3.3577	3.30414	3.4957	2241.42	5.59466	3.38585	0.152389	-2.71417	0.25927	-10.4685	1.21e-25	4.08e-23	Raph1	Ras association (RalGDS/AF-6) and pleckstrin homology domains 1
ENSMUSG00000033389	3.74143	3.74564	3.37467	3.68968	5.7826	5.75075	5.64082	2039.64	3.63786	5.72472	5.5449	2.47116	0.236699	10.4401	1.63e-25	5.38e-23	Arhgap44	Rho GTPase activating protein 44
ENSMUSG00000042115	2.97781	2.41328	2.78573	2.71391	5.17821	5.30664	5.17827	1268.56	2.72268	5.22104	10.1978	3.35019	0.322505	10.388	2.81e-25	9.17e-23	Klhdc8a	kelch domain containing 8A
ENSMUSG00000109708	4.06968	4.34108	4.8947	4.56487	1.45423	1.89372	1.69084	857.514	4.46758	1.6796	0.0258645	-5.27288	0.50835	-10.3725	3.31e-25	1.06e-22	Gm45809	predicted gene 45809
ENSMUSG00000043670	3.33491	2.6495	2.60447	2.74349	6.0057	6.12586	6.01155	2261.58	2.83309	6.0477	16.1419	4.01274	0.390091	10.2867	8.09e-25	2.56e-22	Diras1	DIRAS family, GTP-binding RAS-like 1
ENSMUSG00000034777	1	1.12795	1	1	3.54968	3.77402	3.84637	321.001	1.03199	3.72336	2405.3	11.232	1.09427	10.2644	1.02e-24	3.18e-22	Vax2	ventral anterior homeobox 2
ENSMUSG00000028926	4.30144	4.2727	3.93702	4.26164	6.284	6.1642	6.15128	2989.5	4.1932	6.19983	4.76719	2.25314	0.220783	10.2052	1.88e-24	5.79e-22	Cdk14	cyclin-dependent kinase 14
ENSMUSG00000028790	3.89586	3.86976	4.08047	4.14841	5.78871	5.84451	5.77783	2292.52	3.99862	5.80368	4.22429	2.07871	0.20414	10.1828	2.37e-24	7.19e-22	Khdrbs1	KH domain containing, RNA binding, signal transduction associated 1
ENSMUSG00000109588	1	1	1	1	3.26867	3.38442	3.14108	203.03	1	3.26473	2509.61	11.2932	1.11054	10.1691	2.72e-24	8.16e-22	Lnp1	leukemia NUP98 fusion partner 1
ENSMUSG00000035131	5.59634	5.71682	5.59017	5.37857	3.41806	3.54349	3.75946	2236.7	5.57047	3.57367	0.189672	-2.39842	0.23614	-10.1568	3.09e-24	9.14e-22	Brinp3	bone morphogenetic protein/retinoic acid inducible neural specific 3
ENSMUSG00000108102	3.25267	3.53659	3.22258	2.87711	1.49029	1.64581	1.51341	273.458	3.22224	1.54984	0.0507656	-4.3	0.425549	-10.1046	5.27e-24	1.54e-21	Gm44437	predicted gene, 44437
ENSMUSG00000048644	3.70996	3.64137	4.19213	4.13904	1.92732	2.09125	1.85509	551.516	3.92063	1.95789	0.0795703	-3.65163	0.361488	-10.1017	5.43e-24	1.56e-21	Ctxn1	cortexin 1
ENSMUSG00000038537	3.27481	3.36248	3.50277	4.06362	1.26297	1.50648	1.50224	379.979	3.55092	1.4239	0.0223468	-5.48379	0.545772	-10.0478	9.4e-24	2.67e-21	Mc3r	melanocortin 3 receptor
ENSMUSG00000105201	3.60925	3.99676	3.64756	3.90138	2.19593	2.00357	2.14836	498.871	3.78874	2.11595	0.124109	-3.01032	0.299945	-10.0362	1.06e-23	2.96e-21	Gm43362	predicted gene 43362
ENSMUSG00000105637	4.36364	4.50844	3.82087	3.71423	1.60373	1.9181	1.81573	642.083	4.10179	1.77919	0.0443873	-4.49371	0.450139	-9.98293	1.81e-23	5.02e-21	Gm42480	predicted gene 42480
ENSMUSG00000109121	3.85346	4.32972	4.04309	4.2949	2.15625	1.80185	1.80897	651.281	4.1303	1.92236	0.063184	-3.9843	0.39956	-9.97171	2.03e-23	5.55e-21	Gm44644	predicted gene 44644
ENSMUSG00000053004	3.39643	3.55462	4.01176	3.98485	1.86057	1.99266	1.88024	469.175	3.73691	1.91116	0.0839379	-3.57453	0.360421	-9.91766	3.49e-23	9.43e-21	Hrh1	histamine receptor H1
ENSMUSG00000044252	3.84338	3.64696	3.57226	3.79521	5.3726	5.53418	5.44536	1761.45	3.71445	5.45071	4.20958	2.07368	0.209507	9.89789	4.25e-23	1.12e-20	Osbpl1a	oxysterol binding protein-like 1A
ENSMUSG00000054667	5.07737	5.34483	6.33018	6.04267	2.48416	2.18028	2.65333	2368.35	5.69877	2.43926	0.0432417	-4.53143	0.45775	-9.89936	4.19e-23	1.12e-20	Irs4	insulin receptor substrate 4
ENSMUSG00000021546	5.4548	5.50023	5.85141	5.84735	7.77735	7.81544	7.77961	9407.79	5.66345	7.7908	4.60829	2.20423	0.223408	9.86639	5.82e-23	1.52e-20	Hnrnpk	heterogeneous nuclear ribonucleoprotein K
ENSMUSG00000022489	3.50794	3.39199	3.53299	2.9368	5.86473	5.90579	5.82084	2121.21	3.34243	5.86379	8.14052	3.02512	0.307805	9.82805	8.53e-23	2.2e-20	Pde1b	phosphodiesterase 1B, Ca2+-calmodulin dependent
ENSMUSG00000105302	4.62694	4.50844	4.15977	4.47688	2.21306	1.72057	2.04763	843.963	4.44301	1.99375	0.0573361	-4.12441	0.420384	-9.81105	1.01e-22	2.57e-20	Gm19817	predicted gene, 19817
ENSMUSG00000047714	3.42027	3.11881	3.1757	3.13495	4.92495	5.00122	4.93659	1167.17	3.21243	4.95425	4.73214	2.24249	0.2286	9.80969	1.02e-22	2.58e-20	Ppp1r2	protein phosphatase 1, regulatory (inhibitor) subunit 2
ENSMUSG00000086503	1.29622	1.33785	1.11593	1	3.93756	3.62879	3.7076	333.901	1.1875	3.75798	200.412	7.64683	0.786344	9.72453	2.37e-22	5.9e-20	Xist	inactive X specific transcripts
ENSMUSG00000022680	3.56574	3.58998	3.72761	3.59699	5.12807	5.05102	5.01945	1380.64	3.62008	5.06618	3.43276	1.77937	0.183389	9.70268	2.94e-22	7.23e-20	Pdxdc1	pyridoxal-dependent decarboxylase domain containing 1
ENSMUSG00000002227	3.50054	3.66543	3.47707	3.39756	1.56525	1.89372	1.76699	366.491	3.51015	1.74199	0.0721294	-3.79327	0.391086	-9.69931	3.04e-22	7.4e-20	Mov10	Moloney leukemia virus 10
ENSMUSG00000043439	1	1	1	1	2.90879	3.20946	2.98419	158.178	1	3.03414	1955.19	10.9331	1.12923	9.68188	3.6e-22	8.68e-20	Epop	elongin BC and polycomb repressive complex 2 associated protein
ENSMUSG00000021478	2.40282	2.38309	1.88433	2.61236	5.46056	5.34057	5.26709	1330.1	2.32065	5.35607	19.5916	4.29216	0.445382	9.63703	5.58e-22	1.33e-19	Drd1	dopamine receptor D1
ENSMUSG00000048349	1	1	1	1	2.99101	2.87288	3.00994	144.011	1	2.95794	1780.13	10.7978	1.12226	9.62147	6.49e-22	1.53e-19	Pou4f1	POU domain, class 4, transcription factor 1
ENSMUSG00000056972	5.55532	6.02368	5.8433	4.78356	2.85722	2.60446	2.52436	2129.26	5.55147	2.66201	0.0660563	-3.92016	0.40757	-9.61838	6.69e-22	1.56e-19	Magel2	melanoma antigen, family L, 2
ENSMUSG00000026639	2.73814	2.8596	2.93824	2.96967	1.50172	1.60943	1.67449	186.362	2.87641	1.59521	0.08978	-3.47746	0.363253	-9.5731	1.04e-21	2.4e-19	Lamb3	laminin, beta 3
ENSMUSG00000031738	1	1	1	1	2.96492	2.87288	2.92654	137.791	1	2.92145	1703.23	10.7341	1.12238	9.56362	1.14e-21	2.6e-19	Irx6	Iroquois homeobox 6
ENSMUSG00000001910	1.98001	2.19331	2.13585	1.88823	3.81416	3.68066	3.82341	384.944	2.04935	3.77275	8.90754	3.15503	0.330175	9.55563	1.23e-21	2.78e-19	Nacc1	nucleus accumbens associated 1, BEN and BTB (POZ) domain containing
ENSMUSG00000025900	1	1	1	1	2.97586	3.02044	2.81258	140.667	1	2.93629	1738.75	10.7638	1.12827	9.54015	1.43e-21	3.19e-19	Rp1	retinitis pigmentosa 1 (human)
ENSMUSG00000107083	2.94707	2.76094	3.15162	3.59825	1.30351	1.21687	1.4289	242.571	3.11447	1.31643	0.0194804	-5.68183	0.59568	-9.53839	1.45e-21	3.22e-19	Gm43313	predicted gene 43313
ENSMUSG00000097311	7.01495	6.89556	6.06409	6.54923	3.23346	3.26388	3.86334	4650.32	6.63096	3.45356	0.0769301	-3.70031	0.389265	-9.50589	1.98e-21	4.35e-19	Gm26871	predicted gene, 26871
ENSMUSG00000018012	4.70358	4.82615	4.90348	4.9006	3.21188	3.33481	3.41859	1320.1	4.83345	3.32176	0.259808	-1.94448	0.204737	-9.49747	2.15e-21	4.67e-19	Rac3	RAS-related C3 botulinum substrate 3
ENSMUSG00000021604	1	1	1	1	2.95832	2.92015	2.81754	134.225	1	2.89867	1659.14	10.6962	1.12638	9.49612	2.18e-21	4.69e-19	Irx4	Iroquois homeobox 4
ENSMUSG00000032479	4.80732	4.24269	4.51137	5.14769	7.60781	7.62033	7.54517	7342.25	4.67727	7.5911	8.40905	3.07194	0.323818	9.48664	2.39e-21	5.09e-19	Map4	microtubule-associated protein 4
ENSMUSG00000001419	3.26599	3.62634	3.1865	3.4121	5.30595	5.47065	5.31681	1558.21	3.37273	5.36447	5.4801	2.4542	0.25889	9.47971	2.55e-21	5.38e-19	Mef2d	myocyte enhancer factor 2D
ENSMUSG00000105700	5.52598	5.36099	4.30991	5.58982	2.18288	1.91207	2.40379	1609.77	5.19667	2.16625	0.04102	-4.60753	0.486356	-9.47357	2.7e-21	5.66e-19	Gm42772	predicted gene 42772
ENSMUSG00000027520	5.90353	5.99581	6.01819	6.14893	4.45638	4.16309	4.25584	3257.69	6.01662	4.29177	0.26036	-1.94142	0.205136	-9.46406	2.96e-21	6.14e-19	Zdbf2	zinc finger, DBF-type containing 2
ENSMUSG00000034602	4.82113	5.2505	5.0958	4.87642	3.29107	3.08112	3.02472	1455.8	5.01096	3.1323	0.183721	-2.44441	0.25846	-9.4576	3.15e-21	6.41e-19	Mon2	MON2 homolog, regulator of endosome to Golgi trafficking
ENSMUSG00000005268	5.19626	5.33302	5.18333	5.39104	3.63966	3.46017	3.2637	1810.23	5.27591	3.45451	0.211659	-2.24019	0.236857	-9.45798	3.14e-21	6.41e-19	Prlr	prolactin receptor
ENSMUSG00000103563	4.76055	4.90974	4.18177	3.94521	2.20024	1.98716	2.19712	887.736	4.44932	2.12817	0.0688704	-3.85997	0.408759	-9.44316	3.62e-21	7.29e-19	8030445P17Rik	RIKEN cDNA 8030445P17 gene
ENSMUSG00000029219	2.77769	3.42743	3.89172	2.88147	1.32185	1.43252	1.30383	290.401	3.24458	1.35274	0.0192673	-5.6977	0.603727	-9.43754	3.82e-21	7.62e-19	Slc10a4	solute carrier family 10 (sodium/bile acid cotransporter family), member 4
ENSMUSG00000029663	1	1	1	1.10348	3.14108	3.18327	3.14108	179.892	1.02587	3.15514	1347.83	10.3964	1.10196	9.43446	3.93e-21	7.71e-19	Gngt1	guanine nucleotide binding protein (G protein), gamma transducing activity polypeptide 1
ENSMUSG00000043004	3.18861	3.20428	3.35587	3.6108	5.31607	5.27781	5.32566	1492.17	3.33989	5.30651	5.40514	2.43433	0.258009	9.43506	3.91e-21	7.71e-19	Gng2	guanine nucleotide binding protein (G protein), gamma 2
ENSMUSG00000021091	3.90971	4.4267	5.63895	4.99576	1.92147	1.81568	1.99542	1179.02	4.74278	1.91086	0.0322688	-4.95372	0.525809	-9.42113	4.46e-21	8.68e-19	Serpina3n	serine (or cysteine) peptidase inhibitor, clade A, member 3N
ENSMUSG00000098202	5.27108	5.07509	4.56313	5.2436	2.94946	2.68023	2.90364	1449.9	5.03823	2.84444	0.127241	-2.97436	0.315933	-9.41454	4.75e-21	9.08e-19	B830012L14Rik	RIKEN cDNA B830012L14 gene
ENSMUSG00000070880	5.2455	4.9494	5.80842	6.0334	8.85899	8.87769	8.80349	17271.2	5.50918	8.84673	10.4487	3.38525	0.359574	9.41461	4.75e-21	9.08e-19	Gad1	glutamate decarboxylase 1
ENSMUSG00000038112	6.41195	6.37341	6.69001	6.82007	3.28078	4.09888	3.67963	4441.09	6.57386	3.68643	0.103575	-3.27125	0.347527	-9.41292	4.83e-21	9.14e-19	AW551984	expressed sequence AW551984
ENSMUSG00000114282	6.24994	6.04999	5.66862	5.67177	2.8009	3.30241	3.42635	2744.68	5.91008	3.17655	0.0988409	-3.33875	0.35578	-9.3843	6.33e-21	1.19e-18	AC170188.1
ENSMUSG00000102316	3.81269	3.47891	3.27791	2.88798	1.50172	1.64581	1.62268	323.549	3.36437	1.59007	0.0492461	-4.34385	0.463563	-9.37057	7.21e-21	1.34e-18	Gm37629	predicted gene, 37629
ENSMUSG00000036815	5.23145	5.23183	5.19665	5.42435	3.55671	3.40856	3.72635	1832.14	5.27107	3.56387	0.236045	-2.08286	0.222419	-9.3646	7.63e-21	1.41e-18	Dpp10	dipeptidylpeptidase 10
ENSMUSG00000030898	3.46862	3.49148	3.9518	3.01156	1.37139	1.21687	1.52434	355.35	3.48087	1.37086	0.0189858	-5.71893	0.610996	-9.36002	7.97e-21	1.46e-18	Cckbr	cholecystokinin B receptor
ENSMUSG00000021250	2.69725	2.78995	2.75585	2.9368	4.34941	4.52723	4.24988	728.881	2.79496	4.37551	4.81492	2.26751	0.242458	9.35219	8.59e-21	1.56e-18	Fos	FBJ osteosarcoma oncogene
ENSMUSG00000101059	2.22741	2.59592	2.6079	2.78654	1.26297	1.28669	1.24037	119.42	2.55444	1.26334	0.0256166	-5.28678	0.565704	-9.34549	9.15e-21	1.65e-18	Gm4017	predicted gene 4017
ENSMUSG00000025964	5.71708	6.08624	5.8729	6.3722	3.97947	3.83019	3.82919	3123.28	6.01211	3.87962	0.178826	-2.48337	0.265861	-9.34087	9.55e-21	1.71e-18	Adam23	a disintegrin and metallopeptidase domain 23
ENSMUSG00000000632	4.91015	4.73135	4.8204	4.66551	6.28297	6.35396	6.42586	3675.43	4.78186	6.35427	3.28685	1.71671	0.18389	9.33553	1e-20	1.78e-18	Sez6	seizure related gene 6
ENSMUSG00000105457	2.97504	3.20428	3.03855	2.73125	1.65702	1.59035	1.70678	214.955	2.98728	1.65138	0.0929476	-3.42744	0.368487	-9.30139	1.39e-20	2.44e-18	Gm43200	predicted gene 43200
ENSMUSG00000037458	3.97827	3.7983	4.22276	3.82974	5.91955	5.89264	5.82963	2377.88	3.95727	5.88061	4.62204	2.20853	0.237503	9.29896	1.42e-20	2.48e-18	Azin1	antizyme inhibitor 1
ENSMUSG00000041729	2.92712	2.35726	2.27517	2.62857	5.20329	5.20064	5.15495	1209.09	2.54703	5.1863	12.3474	3.62614	0.390278	9.29116	1.53e-20	2.64e-18	Coro2b	coronin, actin binding protein, 2B
ENSMUSG00000025727	1	1	1	1	2.7313	2.78037	2.96673	123.299	1	2.82613	1524.1	10.5737	1.13974	9.27733	1.74e-20	2.99e-18	A930017K11Rik	RIKEN cDNA A930017K11 gene
ENSMUSG00000032807	1	1	1	1	2.90419	3.04379	2.659	130.865	1	2.86899	1617.59	10.6596	1.15083	9.26252	2e-20	3.41e-18	Alox12b	arachidonate 12-lipoxygenase, 12R type
ENSMUSG00000003452	5.99099	6.32973	6.05373	6.06727	4.30753	4.50856	4.31002	3497.56	6.11043	4.37537	0.259688	-1.94515	0.21047	-9.24194	2.42e-20	4.1e-18	Bicd1	BICD cargo adaptor 1
ENSMUSG00000025326	7.52842	7.44378	7.08764	7.47942	5.48442	5.54403	5.57486	8775.41	7.38482	5.53444	0.258334	-1.95269	0.211444	-9.23503	2.58e-20	4.34e-18	Ube3a	ubiquitin protein ligase E3A
ENSMUSG00000026247	5.01874	6.09358	6.57168	5.29116	2.12422	2.38598	2.63617	2521.3	5.74379	2.38212	0.0372669	-4.74596	0.515346	-9.20928	3.28e-20	5.47e-18	Ecel1	endothelin converting enzyme-like 1
ENSMUSG00000067786	7.19322	7.04288	8.55604	7.43642	3.52838	3.72813	4.08436	9422.81	7.55714	3.78029	0.0503156	-4.31285	0.469005	-9.19575	3.72e-20	6.16e-18	Nnat	neuronatin
ENSMUSG00000102801	4.43466	4.11584	3.38397	4.21953	1.69012	1.75124	1.99542	615.761	4.0385	1.81226	0.0505671	-4.30566	0.468996	-9.18058	4.29e-20	6.99e-18	Gm37478	predicted gene, 37478
ENSMUSG00000017776	3.89864	3.7387	3.62912	3.70025	5.20373	5.30747	5.31357	1603.42	3.74168	5.27492	3.58982	1.84391	0.200849	9.1806	4.29e-20	6.99e-18	Crk	v-crk avian sarcoma virus CT10 oncogene homolog
ENSMUSG00000041028	4.3716	3.98952	4.96172	4.79705	7.57751	7.56568	7.52595	7080.54	4.52997	7.55638	9.18141	3.19872	0.348916	9.16759	4.84e-20	7.83e-18	Ghitm	growth hormone inducible transmembrane protein
ENSMUSG00000028409	3.3803	3.36478	3.13829	3.365	4.84711	4.78738	4.78685	1094.56	3.31209	4.80712	3.79695	1.92484	0.210445	9.14655	5.88e-20	9.38e-18	Smu1	smu-1 suppressor of mec-8 and unc-52 homolog (C. elegans)
ENSMUSG00000004366	7.3829	7.59827	9.24707	8.33552	2.31397	2.55211	3.6379	14410.7	8.14094	2.83466	0.0136884	-6.1909	0.676803	-9.14727	5.84e-20	9.38e-18	Sst	somatostatin
ENSMUSG00000056947	1.242	1.58255	1.32729	1	5.22837	5.36143	5.18005	1159.29	1.28796	5.25662	286.123	8.16049	0.893159	9.13666	6.44e-20	1.02e-17	Mab21l1	mab-21-like 1 (C. elegans)
ENSMUSG00000035953	3.663	4.03243	3.88788	4.08508	5.7403	5.83538	5.73862	2214.9	3.9171	5.77143	4.42218	2.14476	0.235145	9.12101	7.44e-20	1.17e-17	Tmem55b	transmembrane protein 55b
ENSMUSG00000038048	2.71787	3.48311	3.16917	3.16666	1.56525	1.55009	1.66615	253.106	3.1342	1.59383	0.0642023	-3.96123	0.434994	-9.10641	8.52e-20	1.33e-17	Cntnap5c	contactin associated protein-like 5C
ENSMUSG00000102250	4.30144	4.55979	3.80053	3.95206	1.30351	1.59997	1.77416	656.067	4.15345	1.55922	0.0238212	-5.39161	0.592932	-9.09313	9.62e-20	1.49e-17	Gm38260	predicted gene, 38260
ENSMUSG00000053414	2.48911	2.16844	2.27051	3.06912	5.85672	5.92556	5.80684	1936.53	2.49929	5.86304	21.1836	4.40488	0.48558	9.07137	1.18e-19	1.8e-17	Hunk	hormonally upregulated Neu-associated kinase
ENSMUSG00000105202	3.1792	3.88707	3.19294	3.44213	1.82159	1.6279	1.70678	345.867	3.42533	1.71876	0.0699558	-3.83741	0.422991	-9.07209	1.17e-19	1.8e-17	C230031I18Rik	RIKEN cDNA C230031I18 gene
ENSMUSG00000031438	4.55033	5.35265	5.48275	5.15566	2.49397	2.4906	2.8897	1540.6	5.13535	2.62476	0.0890747	-3.48884	0.384969	-9.06265	1.27e-19	1.93e-17	Rnf128	ring finger protein 128
ENSMUSG00000025040	3.20954	2.70844	3.10436	3.06348	5.06367	4.97435	5.00094	1163.22	3.02146	5.01299	6.0653	2.60058	0.287932	9.03191	1.69e-19	2.54e-17	Fundc1	FUN14 domain containing 1
ENSMUSG00000042834	4.2077	4.06309	4.35936	4.54771	6.24754	6.1962	6.19667	3072.69	4.29446	6.21347	4.39505	2.13588	0.236612	9.02693	1.77e-19	2.64e-17	Nrep	neuronal regeneration related protein
ENSMUSG00000038909	3.72893	3.64323	3.67327	3.88304	5.20373	5.22537	5.1477	1526.77	3.73212	5.19227	3.39614	1.7639	0.195523	9.02143	1.86e-19	2.76e-17	Kat7	K(lysine) acetyltransferase 7
ENSMUSG00000028871	3.2256	3.25002	3.34638	3.59825	1.54493	1.18786	1.4289	304.452	3.35506	1.38723	0.0250098	-5.32137	0.592916	-8.97491	2.84e-19	4.19e-17	Rspo1	R-spondin 1
ENSMUSG00000040258	1.36247	1.31289	1.56449	1.35763	2.90649	2.86805	2.95125	143.003	1.39937	2.9086	24.5954	4.62032	0.515402	8.9645	3.12e-19	4.58e-17	Nxph4	neurexophilin 4
ENSMUSG00000023966	4.31596	4.49429	5.58706	5.29001	2.2748	1.95907	2.29977	1325.67	4.92183	2.17788	0.0504185	-4.3099	0.482212	-8.93778	3.97e-19	5.79e-17	Rsph9	radial spoke head 9 homolog (Chlamydomonas)
ENSMUSG00000113196	3.00241	2.22354	3.12031	3.24272	1.30351	1.34242	1.28428	194.192	2.89724	1.31007	0.0218265	-5.51778	0.618596	-8.91983	4.67e-19	6.77e-17	AC159193.3
ENSMUSG00000032890	4.19764	4.24995	4.49979	4.05185	6.04994	6.03631	6.03943	2765.49	4.24981	6.04189	4.0341	2.01225	0.226075	8.90077	5.55e-19	7.98e-17	Rims3	regulating synaptic membrane exocytosis 3
ENSMUSG00000066189	3.03185	2.80773	3.27188	2.44578	5.6664	5.74253	5.5933	1759.66	2.88931	5.66741	11.3891	3.50958	0.395395	8.87614	6.92e-19	9.9e-17	Cacng3	calcium channel, voltage-dependent, gamma subunit 3
ENSMUSG00000103377	4.17615	4.68415	4.11796	3.61205	2.13348	2.16222	1.98459	692.827	4.14758	2.09343	0.0831936	-3.58738	0.404443	-8.86994	7.32e-19	1.04e-16	Gm37180	predicted gene, 37180
ENSMUSG00000025025	2.49738	2.40831	2.90652	2.78654	4.72819	4.83934	4.70255	911.973	2.64969	4.75669	7.77089	2.95808	0.333759	8.86292	7.79e-19	1.1e-16	Mxi1	MAX interactor 1, dimerization protein
ENSMUSG00000078190	4.49594	4.2857	3.9395	4.80187	1.97263	1.72057	2.22273	817.204	4.38075	1.97198	0.0566556	-4.14164	0.467486	-8.85938	8.05e-19	1.12e-16	Dnm3os	dynamin 3, opposite strand
ENSMUSG00000045532	2.38472	1.47672	2.70329	2.64983	7.30064	7.31173	7.3512	5325.06	2.30364	7.32119	75.5455	6.23927	0.704259	8.85935	8.05e-19	1.12e-16	C1ql1	complement component 1, q subcomponent-like 1
ENSMUSG00000100826	7.10861	7.06392	6.64171	7.10143	4.86601	4.8284	5.15405	6427.19	6.97892	4.94949	0.22056	-2.18076	0.246525	-8.84597	9.07e-19	1.26e-16	Snhg14	small nucleolar RNA host gene 14
ENSMUSG00000051223	4.14738	3.94973	4.25076	4.45042	6.06798	6.21216	6.05426	2849.73	4.19957	6.11147	4.42786	2.14661	0.243336	8.82156	1.13e-18	1.55e-16	Bzw1	basic leucine zipper and W2 domains 1
ENSMUSG00000026566	4.33441	4.48921	5.1405	4.7266	2.52288	2.44994	2.74351	1084.35	4.67268	2.57211	0.118818	-3.07317	0.348776	-8.81132	1.24e-18	1.69e-16	Mpzl1	myelin protein zero-like 1
ENSMUSG00000087627	2.6477	2.72745	2.61813	2.17436	1.26297	1.28669	1.33954	118.327	2.54191	1.2964	0.033256	-4.91024	0.557673	-8.80487	1.31e-18	1.78e-16	A230059L01Rik	RIKEN cDNA A230059L01 gene
ENSMUSG00000091636	1	1	1	1	2.57253	2.59842	2.60108	90.1914	1	2.59068	1114.85	10.1226	1.1521	8.78625	1.55e-18	2.08e-16	Akain1	A kinase (PRKA) anchor inhibitor 1
ENSMUSG00000021943	1	1	1	1	2.55417	2.74345	2.55875	94.1601	1	2.61879	1163.89	10.1847	1.15906	8.78703	1.54e-18	2.08e-16	Gdf10	growth differentiation factor 10
ENSMUSG00000027570	3.29442	3.64696	3.99523	3.69556	1.99441	2.06634	2.12535	446.682	3.65804	2.06203	0.124508	-3.00569	0.342774	-8.76874	1.81e-18	2.41e-16	Col9a3	collagen, type IX, alpha 3
ENSMUSG00000103891	3.85203	4.22315	4.20446	3.35296	1.7216	1.94757	2.01141	551.358	3.90815	1.89353	0.0691119	-3.85492	0.440518	-8.75089	2.12e-18	2.81e-16	Gm37941	predicted gene, 37941
ENSMUSG00000031450	1	1	1	1	2.61721	2.78037	2.4757	95.3046	1	2.62443	1178.03	10.2022	1.16811	8.73394	2.46e-18	3.25e-16	Grk1	G protein-coupled receptor kinase 1
ENSMUSG00000031688	1	1	1	1	2.69082	2.58012	2.49867	90.4168	1	2.58987	1117.64	10.1262	1.16075	8.72388	2.69e-18	3.53e-16	Pou4f2	POU domain, class 4, transcription factor 2
ENSMUSG00000027495	1.77571	2.02588	2.1142	1.60783	4.26437	4.13041	4.17811	522.872	1.88091	4.19096	17.8404	4.15708	0.476674	8.72101	2.76e-18	3.6e-16	Fam210b	family with sequence similarity 210, member B
ENSMUSG00000038370	2.15005	1.82787	2.41003	2.70389	5.40252	5.48058	5.40681	1396.47	2.27296	5.42997	21.6917	4.43907	0.511077	8.68573	3.76e-18	4.88e-16	Pcp4l1	Purkinje cell protein 4-like 1
ENSMUSG00000027238	3.54435	3.55263	2.74978	3.44637	6.09075	6.12586	6.04333	2446.95	3.32328	6.08665	9.60529	3.26383	0.375874	8.68331	3.84e-18	4.96e-16	Frmd5	FERM domain containing 5
ENSMUSG00000027193	3.36397	3.2248	2.83491	3.50702	5.47182	5.53735	5.51702	1663.66	3.23267	5.50873	6.9708	2.80132	0.322895	8.67566	4.11e-18	5.27e-16	Api5	apoptosis inhibitor 5
ENSMUSG00000105322	3.49868	3.86659	4.04539	4.20331	1.45423	1.91207	1.72234	530.663	3.90349	1.69622	0.0446497	-4.48521	0.51746	-8.66775	4.41e-18	5.62e-16	Gm43751	predicted gene 43751
ENSMUSG00000079056	3.10637	2.36767	3.23922	3.04831	5.8672	5.78377	5.8234	1967.68	2.94039	5.82479	11.9611	3.58028	0.41447	8.63821	5.71e-18	7.23e-16	Kcnip3	Kv channel interacting protein 3, calsenilin
ENSMUSG00000003949	2.53386	2.46655	3.39137	2.50109	6.04824	6.0693	6.01876	2240.37	2.72322	6.04543	17.7759	4.15185	0.482187	8.61046	7.28e-18	9.17e-16	Hlf	hepatic leukemia factor
ENSMUSG00000024519	1	1	1	1	2.63748	2.46366	2.52753	84.6195	1	2.54289	1045.99	10.0306	1.16576	8.60437	7.67e-18	9.61e-16	Cplx4	complexin 4
ENSMUSG00000030352	3.29658	2.92232	2.41411	2.81901	5.55748	5.64751	5.61611	1683.86	2.863	5.60703	11.183	3.48323	0.405248	8.59531	8.3e-18	1.03e-15	Tspan9	tetraspanin 9
ENSMUSG00000023982	1	1	1	1	2.45758	2.55839	2.57405	82.9539	1	2.53001	1025.38	10.0019	1.16396	8.59303	8.47e-18	1.05e-15	Guca1a	guanylate cyclase activator 1a (retina)
ENSMUSG00000033068	5.53216	5.56318	5.74266	4.8189	3.07429	3.11341	3.32015	1969.66	5.41423	3.16928	0.136946	-2.86833	0.334081	-8.58573	9.03e-18	1.11e-15	Entpd6	ectonucleoside triphosphate diphosphohydrolase 6
ENSMUSG00000104871	4.80586	4.97718	4.71374	4.39595	1.93312	2.35629	2.55875	1081.64	4.72318	2.28272	0.0779086	-3.68207	0.429374	-8.57544	9.87e-18	1.21e-15	Gm42639	predicted gene 42639
ENSMUSG00000002228	1	1	1	1	2.57557	2.55211	2.44546	82.3176	1	2.52438	1017.52	9.99084	1.1656	8.57144	1.02e-17	1.25e-15	Ppm1j	protein phosphatase 1J
ENSMUSG00000021936	4.68381	5.27305	4.88522	4.92634	3.10221	2.65455	2.96453	1355.03	4.94211	2.9071	0.150715	-2.73011	0.319094	-8.55581	1.17e-17	1.42e-15	Mapk8	mitogen-activated protein kinase 8
ENSMUSG00000035062	2.52183	2.27575	2.27051	2.08426	3.96181	4.01732	4.04346	491.612	2.28809	4.00753	7.11787	2.83144	0.331512	8.54101	1.33e-17	1.6e-15	Zc4h2	zinc finger, C4H2 domain containing
ENSMUSG00000020823	3.89725	3.35327	4.02693	3.22286	6.36345	6.419	6.31501	3039.34	3.62508	6.36582	8.70737	3.12224	0.365613	8.53974	1.35e-17	1.6e-15	Sec14l1	SEC14-like lipid binding 1
ENSMUSG00000019302	5.95533	5.92574	6.11316	5.82785	7.39953	7.46648	7.39594	8223.75	5.95552	7.42065	2.8724	1.52226	0.178251	8.53998	1.34e-17	1.6e-15	Atp6v0a1	ATPase, H+ transporting, lysosomal V0 subunit A1
ENSMUSG00000014813	2.97227	2.7046	3.19508	2.8484	4.83475	4.83302	4.67752	983.169	2.93009	4.78176	5.62422	2.49165	0.292627	8.51478	1.67e-17	1.98e-15	Stc1	stanniocalcin 1
ENSMUSG00000030854	6.49169	6.11111	6.5299	6.38755	3.21188	3.54204	4.11943	3877.88	6.38006	3.62445	0.11395	-3.13352	0.368234	-8.50959	1.75e-17	2.06e-15	Ptpn5	protein tyrosine phosphatase, non-receptor type 5
ENSMUSG00000030077	6.32041	6.52074	6.29284	6.34339	3.81996	4.09404	4.51874	4007.76	6.36935	4.14425	0.180928	-2.46651	0.290237	-8.49827	1.92e-17	2.25e-15	Chl1	cell adhesion molecule L1-like
ENSMUSG00000030226	4.17843	3.41646	3.83959	4.78573	1.95028	1.7806	1.92827	649.338	4.05505	1.88638	0.0563937	-4.14832	0.488116	-8.49863	1.92e-17	2.25e-15	Lmo3	LIM domain only 3
ENSMUSG00000056043	1	1	1	1	2.71258	2.67174	2.3381	89.6094	1	2.57414	1107.64	10.1133	1.19079	8.4929	2.02e-17	2.33e-15	Rgs9bp	regulator of G-protein signalling 9 binding protein
ENSMUSG00000027270	2.21672	2.33614	2.63164	2.45519	4.01313	4.21475	4.13248	551.939	2.40992	4.12012	6.48668	2.69748	0.317604	8.49322	2.01e-17	2.33e-15	Lamp5	lysosomal-associated membrane protein family, member 5
ENSMUSG00000027562	1.95178	2.39829	2.83491	1.70262	6.33375	6.35994	6.32467	2664.1	2.2219	6.33945	43.3529	5.43806	0.640956	8.48429	2.17e-17	2.49e-15	Car2	carbonic anhydrase 2
ENSMUSG00000103375	3.56043	3.79496	3.55276	3.88918	1.78046	1.94176	2.17967	451.431	3.69933	1.9673	0.103051	-3.27856	0.387434	-8.46225	2.62e-17	3e-15	Gm37181	predicted gene, 37181
ENSMUSG00000107932	2.91557	3.37163	3.12031	3.47703	1.37139	1.61874	1.28428	268.942	3.22114	1.4248	0.0331909	-4.91307	0.580998	-8.45626	2.76e-17	3.14e-15	Gm44432	predicted gene, 44432
ENSMUSG00000032446	1	1	1	1	2.58161	2.68867	2.34186	84.78	1	2.53738	1047.94	10.0333	1.18809	8.44491	3.04e-17	3.44e-15	Eomes	eomesodermin
ENSMUSG00000020340	5.1996	4.9844	5.75135	5.64616	7.84044	7.85322	7.79646	9255.2	5.39538	7.83004	5.7055	2.51235	0.297529	8.44405	3.07e-17	3.45e-15	Cyfip2	cytoplasmic FMR1 interacting protein 2
ENSMUSG00000012076	3.14572	3.3987	3.09517	2.97977	4.82343	4.89223	4.74953	1062.17	3.15484	4.82173	4.52373	2.17751	0.257947	8.44173	3.13e-17	3.5e-15	Brms1l	breast cancer metastasis-suppressor 1-like
ENSMUSG00000109562	3.15056	3.44265	3.40786	3.60705	2.06661	1.86216	2.05772	347.585	3.40203	1.9955	0.142634	-2.80961	0.333592	-8.42228	3.69e-17	4.11e-15	Gm45178	predicted gene 45178
ENSMUSG00000112410	4.64424	4.78037	3.84885	3.54687	2.02608	2.04072	1.94557	744.194	4.20508	2.00412	0.0636725	-3.97319	0.471846	-8.42051	3.75e-17	4.16e-15	CT009504.3
ENSMUSG00000040950	1	1	1	1	2.50691	2.58931	2.3678	78.3659	1	2.488	968.661	9.91985	1.17893	8.4143	3.95e-17	4.34e-15	Mgl2	macrophage galactose N-acetyl-galactosamine specific lectin 2
ENSMUSG00000043391	3.64309	3.07672	2.41817	3.46179	6.7193	6.77578	6.66371	3664.36	3.14994	6.7196	17.4956	4.12892	0.490667	8.4149	3.93e-17	4.34e-15	2510009E07Rik	RIKEN cDNA 2510009E07 gene
ENSMUSG00000030772	3.4242	3.40094	3.88659	1.88823	8.60628	8.57498	8.54716	12962.9	3.14999	8.57614	58.3681	5.86711	0.697573	8.41074	4.07e-17	4.45e-15	Dkk3	dickkopf WNT signaling pathway inhibitor 3
ENSMUSG00000022103	4.48774	4.59806	4.71087	4.92928	3.13532	3.03111	3.23187	1159.4	4.68149	3.13276	0.238392	-2.06859	0.246287	-8.39909	4.5e-17	4.88e-15	Gfra2	glial cell line derived neurotrophic factor family receptor alpha 2
ENSMUSG00000038255	1	1.18088	1	1	2.78069	2.93399	3.01418	136.725	1.04522	2.90962	620.012	9.27615	1.10447	8.39876	4.51e-17	4.88e-15	Neurod2	neurogenic differentiation 2
ENSMUSG00000103025	3.35986	2.68912	3.00681	3.1736	1.33918	1.60943	1.50224	228.66	3.05735	1.48362	0.048495	-4.36602	0.520148	-8.3938	4.71e-17	5.07e-15	Gm37686	predicted gene, 37686
ENSMUSG00000039197	2.78415	2.96037	2.55173	2.3469	4.81028	4.857	4.79676	955.582	2.66079	4.82135	8.03013	3.00542	0.358128	8.39204	4.78e-17	5.12e-15	Adk	adenosine kinase
ENSMUSG00000025582	3.93294	3.62445	2.97679	3.37396	6.15966	6.23708	6.27864	2729.35	3.47703	6.22512	9.05679	3.179	0.379331	8.38054	5.27e-17	5.62e-15	Nptx1	neuronal pentraxin 1
ENSMUSG00000022257	3.76458	3.65992	4.07262	4.4936	6.55583	6.60538	6.51305	3595.86	3.99768	6.55809	7.13365	2.83464	0.338268	8.37985	5.3e-17	5.62e-15	Laptm4b	lysosomal-associated protein transmembrane 4B
ENSMUSG00000067377	4.82618	5.47078	6.2116	5.89785	2.79084	2.94768	3.07415	2275.17	5.6016	2.93756	0.0882449	-3.50234	0.419058	-8.35765	6.4e-17	6.75e-15	Tspan6	tetraspanin 6
ENSMUSG00000059824	2.28924	2.54857	2.77684	2.17026	4.63524	4.75431	4.63068	829.303	2.44623	4.67341	9.57908	3.25989	0.39018	8.35483	6.55e-17	6.89e-15	Dbp	D site albumin promoter binding protein
ENSMUSG00000109157	4.47673	4.48308	3.72039	3.64656	2.16074	2.11551	1.92827	657.552	4.08169	2.06817	0.0838923	-3.57532	0.428321	-8.34729	6.98e-17	7.3e-15	Gm44829	predicted gene 44829
ENSMUSG00000030327	4.34051	3.71234	4.23182	4.41434	6.50573	6.44979	6.32286	3409.52	4.17475	6.42613	5.62722	2.49242	0.298756	8.34266	7.26e-17	7.56e-15	Necap1	NECAP endocytosis associated 1
ENSMUSG00000006356	4.7778	4.50239	5.52433	5.04671	2.8059	2.84609	2.86373	1396.27	4.96281	2.83857	0.130619	-2.93657	0.3534	-8.30946	9.61e-17	9.96e-15	Crip2	cysteine rich protein 2
ENSMUSG00000057777	1.4005	1.22146	1	1	4.19351	4.1677	4.20303	487.033	1.15549	4.18808	293.493	8.19718	0.986786	8.30695	9.82e-17	1.01e-14	Mab21l2	mab-21-like 2 (C. elegans)
ENSMUSG00000046275	1.38197	1.36106	1	1.10348	3.73399	3.7958	3.81412	340.108	1.21163	3.78131	149.284	7.22192	0.871333	8.28835	1.15e-16	1.17e-14	Tusc5	tumor suppressor candidate 5
ENSMUSG00000021136	2.84088	2.89629	3.09517	2.46762	4.99826	5.0281	4.79734	1071	2.82499	4.94123	7.19998	2.84799	0.343573	8.28933	1.14e-16	1.17e-14	Smoc1	SPARC related modular calcium binding 1
ENSMUSG00000103522	2.67273	2.44748	3.01911	3.03104	1.44153	1.55009	1.51341	169.93	2.79259	1.50168	0.0680908	-3.8764	0.467761	-8.28713	1.16e-16	1.18e-14	9430087J23Rik	RIKEN cDNA 9430087J23 gene
ENSMUSG00000036699	6.7811	6.46602	6.91251	7.47992	4.3246	4.57908	4.49454	6000.56	6.90989	4.46607	0.152363	-2.71442	0.327759	-8.28174	1.21e-16	1.23e-14	Zcchc12	zinc finger, CCHC domain containing 12
ENSMUSG00000054676	2.20592	2.30363	2.32944	2.67845	4.23714	4.16032	4.17451	576.31	2.37936	4.19066	7.15601	2.83916	0.343375	8.26838	1.36e-16	1.37e-14	1600014C10Rik	RIKEN cDNA 1600014C10 gene
ENSMUSG00000022656	4.54595	4.56945	4.9885	4.74454	2.2587	2.22404	2.80759	1084.77	4.71211	2.43011	0.099289	-3.33222	0.403977	-8.24854	1.6e-16	1.61e-14	Nectin3	nectin cell adhesion molecule 3
ENSMUSG00000045636	2.74482	3.15152	3.33681	2.99179	5.13998	5.05743	4.96061	1203.99	3.05623	5.05267	5.99306	2.58329	0.313301	8.24541	1.65e-16	1.64e-14	Mtus1	mitochondrial tumor suppressor 1
ENSMUSG00000055026	4.60439	5.22027	5.28177	4.96792	3.26867	2.98127	3.0701	1472.2	5.01859	3.10668	0.175762	-2.50831	0.304318	-8.24239	1.69e-16	1.68e-14	Gabrg3	gamma-aminobutyric acid (GABA) A receptor, subunit gamma 3
ENSMUSG00000034472	3.00512	2.30912	2.8546	2.50408	5.02023	5.11484	5.08121	1138.15	2.66823	5.07209	9.56187	3.25729	0.395493	8.23604	1.78e-16	1.75e-14	Rasd2	RASD family, member 2
ENSMUSG00000103285	4.25481	4.30904	4.57342	4.47688	2.20453	2.05106	2.6304	840.731	4.40354	2.29533	0.103697	-3.26955	0.396983	-8.23599	1.78e-16	1.75e-14	Gm37274	predicted gene, 37274
ENSMUSG00000032802	3.45525	2.79353	3.49597	2.98178	5.63672	5.64588	5.62852	1794.15	3.18163	5.63704	8.01245	3.00224	0.364629	8.2337	1.82e-16	1.78e-14	Srxn1	sulfiredoxin 1 homolog (S. cerevisiae)
ENSMUSG00000041578	1	1.12795	1	1.10348	2.77302	2.68587	2.7566	110.194	1.05786	2.7385	505.249	8.98085	1.09161	8.22713	1.92e-16	1.87e-14	Crx	cone-rod homeobox
ENSMUSG00000036907	3.76916	3.24501	4.51548	4.06271	7.10487	7.18343	7.07116	5070.71	3.89809	7.11982	11.3035	3.4987	0.425384	8.2248	1.96e-16	1.9e-14	C1ql2	complement component 1, q subcomponent-like 2
ENSMUSG00000024134	1	1	1	1	2.39175	2.43605	2.36045	67.9438	1	2.39608	839.842	9.71397	1.18315	8.21027	2.21e-16	2.13e-14	Six2	sine oculis-related homeobox 2
ENSMUSG00000025723	2.49738	2.6495	2.87398	3.29899	1.45423	1.51774	1.45471	179.533	2.82996	1.47556	0.0571516	-4.12906	0.50292	-8.21018	2.21e-16	2.13e-14	Nmb	neuromedin B
ENSMUSG00000062257	5.83096	6.02578	5.81142	5.29495	3.37064	3.35155	3.81993	2522.37	5.74078	3.51404	0.156839	-2.67264	0.325758	-8.20438	2.32e-16	2.22e-14	Opcml	opioid binding protein/cell adhesion molecule-like
ENSMUSG00000105431	4.37061	4.56269	4.29463	4.54962	2.32924	1.64581	1.9569	841.503	4.44439	1.97732	0.0581057	-4.10518	0.501565	-8.18473	2.73e-16	2.61e-14	Gm42640	predicted gene 42640
ENSMUSG00000022307	4.6426	4.56656	4.3222	3.86654	6.72734	6.6863	6.61686	4062.84	4.34948	6.67683	5.78447	2.53219	0.309475	8.18221	2.79e-16	2.65e-14	Oxr1	oxidation resistance 1
ENSMUSG00000042978	3.10887	3.13254	2.61473	2.14948	5.97543	6.09296	5.94397	2184.91	2.75141	6.00412	16.7335	4.06467	0.497305	8.17339	3e-16	2.84e-14	Sbk1	SH3-binding kinase 1
ENSMUSG00000085622	4.0807	4.34108	3.93082	4.05548	2.75234	2.75411	2.82248	719.274	4.10202	2.77631	0.254637	-1.97349	0.241681	-8.16565	3.2e-16	3.02e-14	3110056K07Rik	RIKEN cDNA 3110056K07 gene
ENSMUSG00000102465	3.03185	3.12706	2.28441	3.16317	1.30351	1.15342	1.38687	192.537	2.90163	1.28127	0.0201645	-5.63204	0.690468	-8.15684	3.44e-16	3.23e-14	Gm38198	predicted gene, 38198
ENSMUSG00000005882	3.136	3.67276	3.47361	3.17533	5.35309	5.33815	5.26709	1514.22	3.36442	5.31944	5.29262	2.40398	0.295201	8.14354	3.84e-16	3.59e-14	Uqcc1	ubiquinol-cytochrome c reductase complex assembly factor 1
ENSMUSG00000005982	3.02655	3.0094	3.33873	3.1684	4.6787	4.66712	4.55084	940.319	3.13577	4.63222	3.96819	1.98848	0.24423	8.14184	3.89e-16	3.63e-14	Naa60	N(alpha)-acetyltransferase 60, NatF catalytic subunit
ENSMUSG00000039470	5.2957	5.41959	5.36846	5.66123	3.1563	2.91317	3.60168	1971.36	5.43624	3.22372	0.150678	-2.73046	0.335478	-8.13902	3.98e-16	3.7e-14	Zdhhc2	zinc finger, DHHC domain containing 2
ENSMUSG00000023192	2.4554	2.63735	2.91983	2.35721	4.50272	4.64365	4.593	798.334	2.59245	4.57979	7.26137	2.86024	0.352076	8.12393	4.51e-16	4.17e-14	Grm2	glutamate receptor, metabotropic 2
ENSMUSG00000024109	7.27957	7.16661	7.32626	7.10931	5.87925	5.87575	5.95723	8383.68	7.22044	5.90408	0.384876	-1.37753	0.16973	-8.11606	4.82e-16	4.43e-14	Nrxn1	neurexin I
ENSMUSG00000106837	2.98332	3.49979	3.48225	2.89876	1.73679	1.56044	1.77416	279.997	3.21603	1.69047	0.0807399	-3.63058	0.447606	-8.1111	5.02e-16	4.6e-14	D630030B08Rik	RIKEN cDNA D630030B08 gene
ENSMUSG00000023951	2.69725	3.1991	2.79162	3.21282	5.19717	5.05989	4.92656	1193.79	2.9752	5.06121	6.60438	2.72342	0.335946	8.10673	5.2e-16	4.74e-14	Vegfa	vascular endothelial growth factor A
ENSMUSG00000016559	5.7744	5.43703	6.22364	5.82155	8.00411	8.08157	7.93039	10884.7	5.81416	8.00535	4.74065	2.24509	0.27722	8.09857	5.56e-16	5.05e-14	H3f3b	H3 histone, family 3B
ENSMUSG00000082016	1.31986	1.47672	1.50292	1.38612	2.67979	2.62239	2.45225	97.876	1.4214	2.58481	15.1925	3.92529	0.484784	8.09698	5.63e-16	5.1e-14	Pgam1-ps2	phosphoglycerate mutase 1, pseudogene 2
ENSMUSG00000055737	4.6581	5.11378	4.51794	4.61333	2.96492	2.45339	2.6275	1132.12	4.72579	2.68194	0.135782	-2.88063	0.356821	-8.07305	6.86e-16	6.18e-14	Ghr	growth hormone receptor
ENSMUSG00000063801	3.30305	3.32289	3.63221	3.43362	4.9465	4.88058	4.8492	1186.62	3.42294	4.8921	3.61546	1.85418	0.229691	8.0725	6.89e-16	6.18e-14	Ap3s2	adaptor-related protein complex 3, sigma 2 subunit
ENSMUSG00000106375	3.79485	3.91032	3.08124	3.97337	2.05163	1.95907	1.86777	460.111	3.68994	1.95949	0.0963718	-3.37525	0.41839	-8.06722	7.19e-16	6.43e-14	Gm43361	predicted gene 43361
ENSMUSG00000032512	3.18156	3.23495	2.82637	3.05781	4.65394	4.69657	4.63002	941.238	3.07517	4.66018	4.33157	2.11489	0.262418	8.05925	7.68e-16	6.84e-14	Wdr48	WD repeat domain 48
ENSMUSG00000024952	3.21645	3.32289	2.54088	2.486	5.84895	5.90197	5.79241	1990.97	2.89155	5.84778	12.6795	3.66443	0.455249	8.04927	8.33e-16	7.39e-14	Rps6ka4	ribosomal protein S6 kinase, polypeptide 4
ENSMUSG00000032292	1	1	1	1	2.36645	2.32575	2.3381	62.5296	1	2.34343	772.926	9.59419	1.1923	8.04678	8.5e-16	7.51e-14	Nr2e3	nuclear receptor subfamily 2, group E, member 3
ENSMUSG00000037306	2.79379	2.53974	2.48504	2.64455	3.91935	4.0686	4.02154	538.16	2.61578	4.00317	4.38443	2.13239	0.265307	8.03743	9.17e-16	8.07e-14	Man1c1	mannosidase, alpha, class 1C, member 1
ENSMUSG00000019890	2.65849	3.09934	4.02112	3.69204	1.62203	1.48313	1.51341	341.788	3.36775	1.53953	0.0386019	-4.69518	0.585043	-8.02537	1.01e-15	8.87e-14	Nts	neurotensin
ENSMUSG00000025408	3.01588	2.77553	2.97425	2.70389	4.33425	4.26544	4.32628	711.09	2.86739	4.30866	4.13395	2.04752	0.255229	8.02229	1.04e-15	9.06e-14	Ddit3	DNA-damage inducible transcript 3
ENSMUSG00000050668	3.25935	3.43397	3.24128	3.4562	4.83926	4.68831	4.62151	1049.86	3.3477	4.71636	3.40894	1.76932	0.220791	8.01357	1.11e-15	9.69e-14	Gpatch11	G patch domain containing 11
ENSMUSG00000021359	1.12111	1	1	1.10348	2.65176	2.61942	2.64764	96.6955	1.05615	2.6396	443.368	8.79236	1.09814	8.00661	1.18e-15	1.02e-13	Tfap2a	transcription factor AP-2, alpha
ENSMUSG00000067220	1	1	1	1	2.30237	2.33347	2.34934	61.0447	1	2.32839	754.567	9.55951	1.19565	7.99522	1.29e-15	1.12e-13	Cnga1	cyclic nucleotide gated channel alpha 1
ENSMUSG00000106032	3.51713	3.337	3.63991	3.09144	2.11486	1.92408	1.99542	348.638	3.39637	2.01145	0.146998	-2.76613	0.346095	-7.99242	1.32e-15	1.14e-13	Gm42463	predicted gene 42463
ENSMUSG00000066705	7.68325	7.3684	8.61756	7.30705	4.15031	4.2525	4.90465	10751.5	7.74407	4.43582	0.0814427	-3.61807	0.453363	-7.98053	1.46e-15	1.25e-13	Fxyd6	FXYD domain-containing ion transport regulator 6
ENSMUSG00000024600	1	1	1	1	2.39175	2.44994	2.21851	63.9693	1	2.3534	790.708	9.627	1.20677	7.97747	1.49e-15	1.27e-13	Slc27a6	solute carrier family 27 (fatty acid transporter), member 6
ENSMUSG00000028756	4.428	3.81157	4.47127	4.72773	6.75714	6.82747	6.74413	4318.08	4.35964	6.77625	6.12049	2.61365	0.328059	7.967	1.63e-15	1.38e-13	Pink1	PTEN induced putative kinase 1
ENSMUSG00000054160	2.6549	2.22354	2.32059	3.05781	1.28398	1.15342	1.15213	125.106	2.56421	1.19651	0.0147885	-6.07938	0.76344	-7.96314	1.68e-15	1.42e-13	Nkx2-4	NK2 homeobox 4
ENSMUSG00000024256	5.36612	4.6298	4.6253	4.55727	2.61428	2.73808	2.93332	1219.35	4.79462	2.7619	0.137775	-2.85961	0.359677	-7.95049	1.86e-15	1.57e-13	Adcyap1	adenylate cyclase activating polypeptide 1
ENSMUSG00000026489	2.13264	2.41328	2.05777	2.57365	4.35338	4.26028	4.16185	595.612	2.29434	4.2585	8.62319	3.10822	0.391066	7.94807	1.89e-15	1.59e-13	Coq8a	coenzyme Q8A
ENSMUSG00000038618	1	1.25564	1	1	2.77046	2.892	2.78236	121.855	1.06391	2.81494	261.809	8.03237	1.01065	7.94772	1.9e-15	1.59e-13	Rassf7	Ras association (RalGDS/AF-6) domain family (N-terminal) member 7
ENSMUSG00000010476	1.17122	1.31289	1	1	3.11399	2.8991	3.04348	156.22	1.12103	3.01886	162.741	7.34643	0.925292	7.93958	2.03e-15	1.69e-13	Ebf3	early B cell factor 3
ENSMUSG00000001270	6.20069	5.96776	6.75861	7.13437	9.40508	9.5068	9.40154	27276.5	6.51536	9.43781	7.47656	2.90237	0.365697	7.93656	2.08e-15	1.73e-13	Ckb	creatine kinase, brain
ENSMUSG00000042477	1.17122	1	1	1	2.74449	2.78813	2.56489	105.198	1.04281	2.69917	476.303	8.89574	1.122	7.92844	2.22e-15	1.84e-13	Tfap2e	transcription factor AP-2, epsilon
ENSMUSG00000036564	7.29843	6.81413	7.27879	7.3256	9.00286	9.0478	8.91483	23292.7	7.17924	8.98849	3.54047	1.82394	0.230293	7.92009	2.37e-15	1.96e-13	Ndrg4	N-myc downstream regulated gene 4
ENSMUSG00000063704	3.25712	3.6451	3.57548	3.72116	2.02608	1.67173	2.00612	392.19	3.54971	1.90131	0.102777	-3.28242	0.414614	-7.91679	2.44e-15	2e-13	Mapk15	mitogen-activated protein kinase 15
ENSMUSG00000053799	2.25363	2.20551	2.26584	2.29741	3.19545	3.25675	3.34339	274.855	2.2556	3.2652	3.73604	1.90151	0.2404	7.90977	2.58e-15	2.11e-13	Exoc6	exocyst complex component 6
ENSMUSG00000045731	3.80528	3.77646	4.6885	4.89209	1.89767	1.7437	2.18407	791.804	4.29058	1.94181	0.054236	-4.2046	0.531659	-7.90846	2.61e-15	2.12e-13	Pnoc	prepronociceptin
ENSMUSG00000074227	5.03254	5.52811	6.16166	5.66328	3.18993	3.32297	3.45845	2290.62	5.5964	3.32378	0.138926	-2.84761	0.360635	-7.89608	2.88e-15	2.34e-13	Spint2	serine protease inhibitor, Kunitz type 2
ENSMUSG00000040037	6.76585	6.55135	6.79181	6.74505	5.34283	5.44158	5.4424	5822.82	6.71351	5.40894	0.38141	-1.39059	0.176306	-7.88735	3.09e-15	2.5e-13	Negr1	neuronal growth regulator 1
ENSMUSG00000024907	4.25373	5.11444	6.44895	4.70386	2.18725	1.7587	2.12999	1733.04	5.13024	2.02531	0.0289221	-5.11169	0.648256	-7.88529	3.14e-15	2.53e-13	Gal	galanin
ENSMUSG00000062397	4.77257	3.93471	4.53749	4.17363	6.65587	6.72604	6.7339	4137.5	4.3546	6.70527	5.84702	2.5477	0.323392	7.87805	3.33e-15	2.67e-13	Zfp706	zinc finger protein 706
ENSMUSG00000060279	3.61609	3.79663	4.25571	3.80826	5.79479	5.87408	5.80655	2267.26	3.86917	5.82514	4.75694	2.25004	0.28605	7.86588	3.67e-15	2.93e-13	Ap2a1	adaptor-related protein complex 2, alpha 1 subunit
ENSMUSG00000081272	2.80653	2.56168	3.20784	2.486	4.99271	5.17775	5.07118	1164.77	2.76551	5.08054	8.48928	3.08564	0.392572	7.86006	3.84e-15	3.06e-13	Gm13509	predicted gene 13509
ENSMUSG00000037446	1	1	1.11593	1.10348	2.55417	2.56464	2.61289	88.8111	1.05485	2.57723	407.306	8.66997	1.10451	7.84959	4.17e-15	3.32e-13	Tulp1	tubby like protein 1
ENSMUSG00000036357	3.35986	4.18828	4.1449	4.82523	1.98902	1.97603	2.13922	701.839	4.12957	2.03476	0.0726078	-3.78373	0.482531	-7.84143	4.45e-15	3.53e-13	Gpr101	G protein-coupled receptor 101
ENSMUSG00000031565	5.44641	4.942	5.23687	5.45521	2.68256	3.02685	3.38392	1731.84	5.27012	3.03111	0.137808	-2.85926	0.364755	-7.83886	4.55e-15	3.59e-13	Fgfr1	fibroblast growth factor receptor 1
ENSMUSG00000107996	4.51938	3.92561	4.03965	5.05121	2.29457	2.32187	2.40732	873.615	4.38396	2.34125	0.102551	-3.28558	0.419309	-7.83571	4.66e-15	3.67e-13	Gm44228	predicted gene, 44228
ENSMUSG00000106826	5.90421	5.48913	5.25313	5.8931	3.78598	3.67281	3.85318	2422.21	5.6349	3.77065	0.213381	-2.2285	0.284563	-7.83129	4.83e-15	3.78e-13	Gm42583	predicted gene 42583
ENSMUSG00000047730	1	1	1	1	2.2173	2.26595	2.43862	59.3959	1	2.30729	734.191	9.52001	1.21616	7.82793	4.96e-15	3.87e-13	Fcgbp	Fc fragment of IgG binding protein
ENSMUSG00000097667	2.91557	2.50831	2.66801	2.37753	1.33918	1.26548	1.47909	132.202	2.61735	1.36125	0.0469396	-4.41305	0.563964	-7.82505	5.07e-15	3.95e-13	Gm26764	predicted gene, 26764
ENSMUSG00000032265	4.02091	4.11982	4.89344	4.26242	2.51012	2.55525	2.49542	834.966	4.32415	2.52026	0.144606	-2.7898	0.35659	-7.82356	5.14e-15	3.98e-13	Fam46a	family with sequence similarity 46, member A
ENSMUSG00000057455	4.8204	4.37904	4.79835	5.07042	6.75803	6.81433	6.64858	4521.72	4.76705	6.74031	4.33495	2.11601	0.271062	7.80638	5.89e-15	4.55e-13	Rit2	Ras-like without CAAX 2
ENSMUSG00000030279	5.92849	6.22	5.76652	6.27825	4.44974	4.3784	4.37163	3396.18	6.04832	4.39992	0.274988	-1.86256	0.238659	-7.80427	5.98e-15	4.61e-13	C2cd5	C2 calcium-dependent domain containing 5
ENSMUSG00000105050	3.24595	3.75427	3.60256	4.73167	1.28398	1.45855	1.71461	533.226	3.83361	1.48571	0.0222401	-5.49069	0.704065	-7.79856	6.26e-15	4.8e-13	Gm42482	predicted gene 42482
ENSMUSG00000104524	4.02853	3.55063	3.59306	3.5534	1.45423	1.5706	1.94557	430.707	3.68141	1.6568	0.0505766	-4.30539	0.552375	-7.79432	6.48e-15	4.95e-13	Gm37333	predicted gene, 37333
ENSMUSG00000046711	2.8316	2.36767	2.63834	2.50707	4.13284	4.22627	4.2836	617.986	2.58617	4.21424	5.44194	2.44412	0.313742	7.79022	6.69e-15	5.1e-13	Hmga1	high mobility group AT-hook 1
ENSMUSG00000029910	1.46714	1.65929	1.56449	1.63295	2.58462	2.71363	2.68416	114.324	1.58097	2.6608	8.84701	3.14519	0.403977	7.78556	6.94e-15	5.27e-13	Mad2l1	MAD2 mitotic arrest deficient-like 1
ENSMUSG00000046691	1.74812	1.6943	1.40042	1.60783	3.30297	3.06673	3.05378	195.205	1.61267	3.14116	13.8576	3.7926	0.487654	7.77725	7.41e-15	5.61e-13	Chtf8	CTF8, chromosome transmission fidelity factor 8
ENSMUSG00000047842	4.13335	2.88639	3.03372	4.08152	7.27531	7.25511	7.18733	5335.38	3.53375	7.23925	16.5512	4.04887	0.521438	7.76481	8.18e-15	6.15e-13	Diras2	DIRAS family, GTP-binding RAS-like 2
ENSMUSG00000039953	6.51881	6.457	6.73237	6.21684	8.14617	8.17681	8.10722	13207.2	6.48125	8.1434	3.23811	1.69515	0.218317	7.76464	8.19e-15	6.15e-13	Clstn1	calsyntenin 1
ENSMUSG00000056494	1	1	1	1	2.28275	2.34113	2.19279	55.8226	1	2.27223	690.009	9.43047	1.21518	7.76059	8.45e-15	6.33e-13	Cngb3	cyclic nucleotide gated channel beta 3
ENSMUSG00000045761	3.3052	3.40316	2.94604	2.81442	1.8478	1.6279	1.6577	252.687	3.11721	1.71114	0.0961553	-3.37849	0.435815	-7.75213	9.04e-15	6.75e-13	Togaram2	TOG array regulator of axonemal microtubules 2
ENSMUSG00000035104	1	1.18088	1	1	2.60546	2.73539	2.53698	95.3726	1.04522	2.62595	431.262	8.75242	1.13103	7.73848	1.01e-14	7.49e-13	Eva1a	eva-1 homolog A (C. elegans)
ENSMUSG00000028184	5.35471	5.82667	5.86524	5.63453	3.51543	3.87401	3.97873	2468.32	5.67029	3.78939	0.21576	-2.2125	0.28594	-7.73764	1.01e-14	7.51e-13	Adgrl2	adhesion G protein-coupled receptor L2
ENSMUSG00000037984	1	1	1	1	2.16966	2.26183	2.44204	58.0275	1	2.29118	717.275	9.48638	1.22677	7.7328	1.05e-14	7.78e-13	Neurod6	neurogenic differentiation 6
ENSMUSG00000026112	2.4554	2.82874	3.13382	2.83266	4.90843	4.86434	4.71552	991.529	2.81266	4.82943	6.65155	2.73369	0.353842	7.72574	1.11e-14	8.19e-13	Coa5	cytochrome C oxidase assembly factor 5
ENSMUSG00000108597	3.53895	3.00337	2.69058	2.90304	1.21481	1.37493	1.53503	224.056	3.03399	1.37492	0.0312355	-5.00067	0.648029	-7.71674	1.19e-14	8.76e-13	Gm44708	predicted gene 44708
ENSMUSG00000109353	3.80528	3.79663	3.8659	2.45831	1.46657	1.30641	1.60436	382.331	3.48153	1.45912	0.0261726	-5.2558	0.681752	-7.70926	1.27e-14	9.25e-13	Gm45183	predicted gene 45183
ENSMUSG00000031340	3.55865	4.53829	5.13466	3.40194	1.72924	1.66321	1.93407	755.411	4.15838	1.77551	0.0369322	-4.75898	0.617325	-7.70903	1.27e-14	9.25e-13	Gabre	gamma-aminobutyric acid (GABA) A receptor, subunit epsilon
ENSMUSG00000025128	1	1.38284	1.44733	1	4.69622	4.78857	4.6813	760.618	1.20754	4.72203	271.787	8.08633	1.0498	7.70271	1.33e-14	9.68e-13	Bhlhe22	basic helix-loop-helix family, member e22
ENSMUSG00000071337	7.0533	7.68061	7.00237	7.02855	5.24541	5.22931	5.18049	7615.07	7.19121	5.2184	0.22963	-2.12261	0.276388	-7.67984	1.59e-14	1.15e-12	Tia1	cytotoxic granule-associated RNA binding protein 1
ENSMUSG00000031841	6.87008	6.2659	7.34428	6.95742	4.11795	3.83487	4.59768	5696.77	6.85942	4.1835	0.127699	-2.96918	0.386701	-7.67822	1.61e-14	1.16e-12	Cdh13	cadherin 13
ENSMUSG00000025789	3.88328	3.69629	3.9432	3.62818	2.58762	2.39691	2.58914	536.991	3.78774	2.52456	0.242393	-2.04458	0.266371	-7.67571	1.65e-14	1.18e-12	St8sia2	ST8 alpha-N-acetyl-neuraminide alpha-2,8-sialyltransferase 2
ENSMUSG00000054871	4.86458	4.86816	5.68758	5.13163	2.52605	2.75411	3.14491	1571.25	5.13799	2.80836	0.114279	-3.12937	0.408401	-7.66247	1.82e-14	1.3e-12	Tmem158	transmembrane protein 158
ENSMUSG00000023960	5.08581	5.26833	5.74336	5.1698	7.33231	7.28893	7.25985	6770.24	5.31683	7.2937	4.17698	2.06246	0.269126	7.66356	1.81e-14	1.3e-12	Enpp5	ectonucleotide pyrophosphatase/phosphodiesterase 5
ENSMUSG00000068039	3.99911	4.23783	4.01878	3.9034	5.4459	5.71352	5.43869	1998.6	4.03978	5.5327	3.33913	1.73947	0.227321	7.65207	1.98e-14	1.41e-12	Tcp1	t-complex protein 1
ENSMUSG00000005649	1	1.18088	1	1	2.69902	2.48393	2.60404	91.5755	1.04522	2.59567	413.894	8.69312	1.13647	7.64922	2.02e-14	1.44e-12	Cabp5	calcium binding protein 5
ENSMUSG00000016181	3.27919	3.1939	3.29388	3.44354	2.33678	2.25355	2.21851	337.03	3.30263	2.26962	0.262832	-1.92779	0.252186	-7.64433	2.1e-14	1.49e-12	Diexf	digestive organ expansion factor homolog (zebrafish)
ENSMUSG00000033530	3.0837	3.40094	3.36531	2.8793	5.00127	5.09484	4.89925	1195.64	3.18231	4.99846	5.00955	2.32468	0.304548	7.63322	2.29e-14	1.62e-12	Ttc7b	tetratricopeptide repeat domain 7B
ENSMUSG00000109359	4.45445	4.60183	4.06812	3.90945	2.28671	2.21544	1.73755	744.824	4.25846	2.0799	0.079317	-3.65623	0.479149	-7.63066	2.34e-14	1.64e-12	Gm44797	predicted gene 44797
ENSMUSG00000110480	2.8285	1.92461	3.03129	2.9717	1.21481	1.24241	1.32219	153.632	2.68902	1.2598	0.0198107	-5.65758	0.742481	-7.61983	2.54e-14	1.78e-12	Gm32842	predicted gene, 32842
ENSMUSG00000031932	3.62289	3.73172	4.33625	4.32516	2.07647	1.99814	2.3678	614.795	4.004	2.14747	0.107407	-3.21884	0.422694	-7.61505	2.64e-14	1.84e-12	Gpr83	G protein-coupled receptor 83
ENSMUSG00000089809	3.60411	3.55661	3.71022	3.19251	5.26935	5.14432	5.19375	1458.73	3.51586	5.20248	4.17746	2.06263	0.270997	7.61126	2.71e-14	1.89e-12	Rasgef1b	RasGEF domain family, member 1B
ENSMUSG00000069372	1	1.25564	1	1	2.67979	2.73269	2.74614	107.914	1.06391	2.71954	230.835	7.85072	1.03182	7.60864	2.77e-14	1.93e-12	Ctxn3	cortexin 3
ENSMUSG00000021577	5.46776	5.28828	5.63595	4.96887	7.19228	7.31029	7.21689	6605.08	5.34021	7.23982	3.95976	1.98541	0.261548	7.59101	3.17e-14	2.2e-12	Sdha	succinate dehydrogenase complex, subunit A, flavoprotein (Fp)
ENSMUSG00000109874	3.12865	3.54863	2.43427	3.18395	1.28398	1.51774	1.51341	240.613	3.07388	1.43838	0.0378574	-4.72328	0.62301	-7.58139	3.42e-14	2.36e-12	Gm9911	predicted gene 9911
ENSMUSG00000032883	4.09526	4.17434	4.29463	3.70493	5.789	5.88436	5.88509	2398.39	4.06729	5.85281	4.0855	2.03051	0.268196	7.57102	3.7e-14	2.55e-12	Acsl3	acyl-CoA synthetase long-chain family member 3
ENSMUSG00000021109	3.82446	3.6691	4.67388	4.12359	6.6856	6.68391	6.61768	3879.71	4.07276	6.6624	7.10142	2.82811	0.373611	7.56967	3.74e-14	2.57e-12	Hif1a	hypoxia inducible factor 1, alpha subunit
ENSMUSG00000023267	1	1.18088	1	1	2.66865	2.53943	2.4757	87.2581	1.04522	2.56126	394.225	8.62287	1.13956	7.56687	3.82e-14	2.61e-12	Gabrr2	gamma-aminobutyric acid (GABA) C receptor, subunit rho 2
ENSMUSG00000005705	4.31286	5.7815	7.20463	6.10036	2.44064	1.6279	2.11126	3122.04	5.84984	2.05994	0.0183871	-5.76516	0.761881	-7.56701	3.82e-14	2.61e-12	Agrp	agouti related neuropeptide
ENSMUSG00000015749	2.81284	2.63735	3.23922	3.42934	5.38457	5.44984	5.34123	1496.19	3.02969	5.39188	7.81897	2.96698	0.392403	7.56105	4e-14	2.72e-12	Anp32e	acidic (leucine-rich) nuclear phosphoprotein 32 family, member E
ENSMUSG00000102157	2.70071	3.09653	2.80912	2.60964	1.72924	1.55009	1.64914	175.633	2.804	1.64282	0.113244	-3.14249	0.415849	-7.55682	4.13e-14	2.8e-12	Gm37470	predicted gene, 37470
ENSMUSG00000047298	1	1	1	1	2.14721	2.32962	2.18844	51.3437	1	2.22175	634.641	9.3098	1.23339	7.54812	4.42e-14	2.98e-12	Kcnv2	potassium channel, subfamily V, member 2
ENSMUSG00000031148	3.37623	3.07672	3.4491	3.19251	4.70675	4.87164	4.67246	1050	3.27364	4.75028	3.76562	1.91289	0.253602	7.54287	4.6e-14	3.1e-12	Gpkow	G patch domain and KOW motifs
ENSMUSG00000010054	3.13844	3.12432	3.67775	3.71307	5.56428	5.56975	5.45493	1743.62	3.41339	5.52965	5.83858	2.54562	0.33756	7.54123	4.66e-14	3.13e-12	Tusc2	tumor suppressor candidate 2
ENSMUSG00000029134	1	1	1	1	2.16966	2.23679	2.20144	49.4264	1	2.20263	610.95	9.25491	1.22785	7.53748	4.79e-14	3.21e-12	Plb1	phospholipase B1
ENSMUSG00000104030	4.54331	4.03806	4.24083	4.43249	1.49029	1.72057	2.19712	752.199	4.31367	1.80266	0.0451016	-4.47068	0.59346	-7.53324	4.95e-14	3.3e-12	5330406M23Rik	RIKEN cDNA 5330406M23 gene
ENSMUSG00000086029	1	1	1	1	2.38458	2.19361	2.12535	52.7516	1	2.23452	652.064	9.34887	1.24097	7.53351	4.94e-14	3.3e-12	Pax6os1	paired box 6 opposite strand 1
ENSMUSG00000030207	4.9946	5.26063	5.36484	5.51988	6.87529	6.98445	6.93249	5547.21	5.28499	6.93075	3.33264	1.73667	0.230643	7.52968	5.09e-14	3.37e-12	Fam234b	family with sequence similarity 234, member B
ENSMUSG00000035681	3.78282	4.08497	3.51964	3.86446	5.51599	5.53382	5.46297	1860.77	3.81297	5.50426	3.95977	1.98542	0.263681	7.52962	5.09e-14	3.37e-12	Kcnc2	potassium voltage gated channel, Shaw-related subfamily, member 2
ENSMUSG00000006273	6.23677	5.77113	6.07603	6.69545	8.47302	8.50375	8.39788	14863.5	6.19485	8.45822	4.87606	2.28572	0.303942	7.52024	5.47e-14	3.6e-12	Atp6v1b2	ATPase, H+ transporting, lysosomal V1 subunit B2
ENSMUSG00000018339	7.41866	7.30159	8.49306	8.40284	4.22852	3.8465	5.06059	11931.1	7.90404	4.37854	0.0726374	-3.78314	0.503041	-7.52054	5.45e-14	3.6e-12	Gpx3	glutathione peroxidase 3
ENSMUSG00000072704	4.16586	3.92865	3.9518	4.41504	5.74839	5.87436	5.77108	2350.44	4.11534	5.79794	3.76775	1.9137	0.254594	7.51669	5.62e-14	3.69e-12	Smim10l1	small integral membrane protein 10 like 1
ENSMUSG00000039485	5.522	4.5559	5.34704	5.59783	7.79658	7.84919	7.73772	8918.82	5.25569	7.79449	6.09932	2.60865	0.347446	7.50808	6e-14	3.92e-12	Tspyl4	TSPY-like 4
ENSMUSG00000037940	3.823	3.37163	3.36718	3.28474	5.24626	5.24451	5.15721	1452.88	3.46164	5.21599	4.4351	2.14897	0.286272	7.50673	6.06e-14	3.95e-12	Inpp4b	inositol polyphosphate-4-phosphatase, type II
ENSMUSG00000029020	4.34557	4.05341	4.64643	4.5579	6.14432	6.25708	6.19382	3119.02	4.40083	6.19841	3.95496	1.98366	0.264733	7.49308	6.73e-14	4.37e-12	Mfn2	mitofusin 2
ENSMUSG00000052572	4.11919	3.9705	3.45791	3.48253	5.98128	5.95879	5.77431	2334.46	3.75753	5.90479	5.55329	2.47334	0.330137	7.49188	6.79e-14	4.4e-12	Dlg2	discs large MAGUK scaffold protein 2
ENSMUSG00000103914	3.29658	3.02136	3.2036	4.12359	1.70605	1.84917	1.70678	356.139	3.41128	1.754	0.0747427	-3.74192	0.49968	-7.48863	6.96e-14	4.5e-12	Gm38073	predicted gene, 38073
ENSMUSG00000001334	3.61949	3.41646	3.67177	3.5728	4.76894	4.76944	4.7405	1148.31	3.57013	4.75963	2.8191	1.49523	0.200038	7.47473	7.74e-14	4.99e-12	Fndc5	fibronectin type III domain containing 5
ENSMUSG00000034341	5.04928	4.21945	5.23538	5.17682	7.42902	7.45191	7.43339	6916.97	4.92023	7.43811	6.15309	2.62131	0.350952	7.46915	8.07e-14	5.19e-12	Wbp2	WW domain binding protein 2
ENSMUSG00000035431	3.96111	3.93017	4.22175	4.24035	1.7662	1.72837	2.32294	628.804	4.08834	1.93917	0.0725466	-3.78495	0.507973	-7.45108	9.26e-14	5.93e-12	Sstr1	somatostatin receptor 1
ENSMUSG00000105803	2.80018	2.8042	3.08822	2.27914	1.49029	1.26548	1.41537	159.011	2.74293	1.39038	0.0454451	-4.45973	0.598633	-7.44986	9.34e-14	5.97e-12	Gm43526	predicted gene 43526
ENSMUSG00000046049	1	1	1	1	2.14721	2.19361	2.19279	47.2904	1	2.17787	584.55	9.19118	1.23462	7.44457	9.73e-14	6.18e-12	Rp1l1	retinitis pigmentosa 1 homolog like 1
ENSMUSG00000097767	6.29211	6.15324	5.78796	5.27278	3.81765	3.65564	3.79771	2876.85	5.87652	3.757	0.172724	-2.53346	0.340314	-7.44447	9.73e-14	6.18e-12	Miat	myocardial infarction associated transcript (non-protein coding)
ENSMUSG00000104205	3.48373	2.58746	2.96407	3.26874	1.37139	1.60943	1.62268	240.042	3.076	1.5345	0.0565635	-4.14398	0.557255	-7.43643	1.03e-13	6.53e-12	Gm37396	predicted gene, 37396
ENSMUSG00000036834	2.15579	2.01106	1.23168	2.05217	5.7376	5.68551	5.64436	1639.7	1.86267	5.68916	53.8935	5.75204	0.773481	7.43656	1.03e-13	6.53e-12	Plch1	phospholipase C, eta 1
ENSMUSG00000073198	1.74812	1.84638	1.93956	1.87682	2.84761	2.86563	2.82495	158.144	1.85272	2.84606	5.16138	2.36776	0.31844	7.43548	1.04e-13	6.56e-12	Bnip3l-ps	BCL2/adenovirus E1B interacting protein 3-like, pseudogene
ENSMUSG00000106847	4.34051	3.54062	4.1288	4.56929	6.6357	6.62273	6.58643	3805.59	4.1448	6.61495	6.47755	2.69545	0.362733	7.43094	1.08e-13	6.77e-12	Peg13	paternally expressed 13
ENSMUSG00000026043	2.17279	2.60013	3.93702	3.51374	1.37139	1.32492	1.26325	265.855	3.05592	1.31985	0.0171481	-5.8658	0.789428	-7.43045	1.08e-13	6.78e-12	Col3a1	collagen, type III, alpha 1
ENSMUSG00000015568	2.30413	2.46181	2.24691	3.13138	5.12162	5.30706	5.21081	1236.45	2.53606	5.21316	12.3058	3.62127	0.487396	7.42983	1.09e-13	6.79e-12	Lpl	lipoprotein lipase
ENSMUSG00000025997	3.20492	3.54663	3.60886	3.08959	2.11486	1.86858	2.00078	337.721	3.3625	1.99474	0.147349	-2.76269	0.371974	-7.42711	1.11e-13	6.91e-12	Ikzf2	IKAROS family zinc finger 2
ENSMUSG00000113326	2.71787	3.03026	2.6079	3.43646	1.52379	1.59997	1.66615	210.77	2.94812	1.59664	0.0787429	-3.66671	0.49411	-7.42082	1.16e-13	7.23e-12	CT009757.3
ENSMUSG00000073433	6.20731	5.64137	7.00018	6.42175	2.94723	3.20203	3.85318	3828.96	6.31765	3.33415	0.0853493	-3.55048	0.478623	-7.41811	1.19e-13	7.36e-12	Arhgdig	Rho GDP dissociation inhibitor (GDI) gamma
ENSMUSG00000035954	4.86948	5.13468	4.22276	4.21872	2.76789	2.61644	2.65617	1067.57	4.61141	2.68016	0.1409	-2.82726	0.381385	-7.41312	1.23e-13	7.62e-12	Dock4	dedicator of cytokinesis 4
ENSMUSG00000105290	2.98606	3.70701	3.25565	2.50707	1.61296	1.51774	1.62268	258.986	3.11395	1.58446	0.0605551	-4.04561	0.547292	-7.39205	1.45e-13	8.9e-12	Gm43528	predicted gene 43528
ENSMUSG00000017781	4.94175	4.32171	4.96232	5.253	7.16752	7.1132	7.03034	5654.84	4.8697	7.10369	5.11052	2.35347	0.318459	7.39018	1.47e-13	9.01e-12	Pitpna	phosphatidylinositol transfer protein, alpha
ENSMUSG00000022361	3.02389	3.09372	3.19935	3.27035	4.45785	4.33413	4.27943	799.282	3.14683	4.35714	3.13475	1.64835	0.223469	7.37618	1.63e-13	9.98e-12	Zhx1	zinc fingers and homeoboxes 1
ENSMUSG00000027668	5.00545	5.29061	5.04797	5.07705	3.95342	3.90209	3.90324	1753.23	5.10527	3.91958	0.372054	-1.42642	0.193428	-7.37438	1.65e-13	1.01e-11	Mfn1	mitofusin 1
ENSMUSG00000093490	3.67449	3.89175	3.13382	3.32239	1.57512	1.7437	1.99002	376.625	3.50561	1.76962	0.0772993	-3.6934	0.501082	-7.37085	1.7e-13	1.03e-11	Gm19932	predicted gene, 19932
ENSMUSG00000025477	2.52586	3.0909	2.95637	2.81442	4.53232	4.56595	4.57072	832.351	2.84689	4.55633	5.14468	2.36308	0.320953	7.36272	1.8e-13	1.09e-11	Inpp5a	inositol polyphosphate-5-phosphatase A
ENSMUSG00000028149	4.80512	4.19206	4.96052	4.58558	6.69321	6.63198	6.62616	4200.69	4.63582	6.65045	4.48687	2.16571	0.294268	7.35965	1.84e-13	1.12e-11	Rap1gds1	RAP1, GTP-GDP dissociation stimulator 1
ENSMUSG00000018595	1	1.18088	1	1	2.39175	2.7026	2.46571	82.9175	1.04522	2.52002	373.995	8.54687	1.16137	7.35928	1.85e-13	1.12e-11	Glra4	glycine receptor, alpha 4 subunit
ENSMUSG00000102744	2.29919	2.32542	2.76489	2.01404	1.30351	1.24241	1.28428	91.5176	2.35088	1.27673	0.0374504	-4.73887	0.645601	-7.34025	2.13e-13	1.28e-11	5830444F18Rik	RIKEN cDNA 5830444F18 gene
ENSMUSG00000031212	2.80335	3.59579	4.62985	4.72829	1.63978	1.21687	1.50224	629.016	3.93932	1.45296	0.0165644	-5.91577	0.807018	-7.3304	2.29e-13	1.38e-11	Pgr15l	G protein-coupled receptor 15-like
ENSMUSG00000021476	4.87507	4.26316	4.22377	4.82786	6.6649	6.64363	6.60882	4110.19	4.54747	6.63912	4.76576	2.25271	0.307376	7.32883	2.32e-13	1.39e-11	Habp4	hyaluronic acid binding protein 4
ENSMUSG00000051527	6.1425	5.68225	5.74336	6.02566	3.69906	4.16678	4.21794	2944.58	5.89844	4.02793	0.226991	-2.13929	0.291922	-7.32831	2.33e-13	1.39e-11	Usp29	ubiquitin specific peptidase 29
ENSMUSG00000024497	1	1	1	1	2.23406	2.09125	2.1438	45.6202	1	2.15637	563.915	9.13933	1.24821	7.32198	2.44e-13	1.46e-11	Pou4f3	POU domain, class 4, transcription factor 3
ENSMUSG00000022110	4.32829	3.92865	4.25472	4.45452	5.84058	5.88353	5.79849	2476.04	4.24154	5.84086	3.48995	1.80321	0.24657	7.31316	2.61e-13	1.55e-11	Sucla2	succinate-Coenzyme A ligase, ADP-forming, beta subunit
ENSMUSG00000025555	4.57804	4.50542	4.39109	4.36864	3.39929	3.16807	3.22289	1018.8	4.4608	3.26341	0.331326	-1.59368	0.217989	-7.3108	2.66e-13	1.57e-11	Farp1	FERM, RhoGEF (Arhgef) and pleckstrin domain protein 1 (chondrocyte-derived)
ENSMUSG00000102375	1	1	1	1	2.11486	2.10588	2.23112	45.1358	1	2.15062	557.924	9.12392	1.2496	7.30148	2.85e-13	1.68e-11	A930036K24Rik	RIKEN cDNA A930036K24 gene
ENSMUSG00000102869	4.86808	3.81651	4.03041	3.4092	7.26191	7.25811	7.17849	5533.75	4.03105	7.23283	10.5983	3.40577	0.46737	7.28708	3.17e-13	1.86e-11	2900097C17Rik	RIKEN cDNA 2900097C17 gene
ENSMUSG00000108551	2.79379	2.89629	2.30266	2.78419	1.33918	1.56044	1.49081	149.392	2.69423	1.46348	0.068223	-3.8736	0.531547	-7.28741	3.16e-13	1.86e-11	Gm20274	predicted gene, 20274
ENSMUSG00000022577	7.11874	7.40572	8.61528	7.86393	3.86103	4.16124	4.99388	10855.8	7.75092	4.33872	0.0768719	-3.7014	0.508582	-7.27789	3.39e-13	1.99e-11	Ly6h	lymphocyte antigen 6 complex, locus H
ENSMUSG00000031111	4.201	4.98584	4.92952	4.63034	2.61428	1.82926	2.22273	1061.78	4.68667	2.22209	0.0738283	-3.75968	0.516757	-7.27553	3.45e-13	2.02e-11	Igsf1	immunoglobulin superfamily, member 1
ENSMUSG00000001128	3.50054	3.56651	3.06244	3.16492	2.11486	2.04072	1.89252	326.972	3.3236	2.01603	0.160046	-2.64344	0.363394	-7.27431	3.48e-13	2.03e-11	Cfp	complement factor properdin
ENSMUSG00000104852	4.80878	4.87983	4.20753	3.80718	1.65702	2.05106	2.30755	872.511	4.42583	2.00521	0.0587071	-4.09032	0.562912	-7.26636	3.69e-13	2.15e-11	Gm43201	predicted gene 43201
ENSMUSG00000002012	6.20566	6.296	6.59405	6.28989	4.99926	5.00582	4.9954	4426.77	6.3464	5.00016	0.361282	-1.4688	0.202162	-7.26549	3.72e-13	2.16e-11	Pnck	pregnancy upregulated non-ubiquitously expressed CaM kinase
ENSMUSG00000024044	5.59423	5.21108	5.45193	5.13376	6.88292	6.93057	6.8952	5544.65	5.34775	6.9029	3.11435	1.63893	0.225607	7.26456	3.74e-13	2.17e-11	Epb41l3	erythrocyte membrane protein band 4.1 like 3
ENSMUSG00000112287	3.78433	3.92865	3.41874	4.25851	1.64846	2.01435	2.13922	522.632	3.84756	1.93401	0.0834922	-3.58221	0.493327	-7.26134	3.83e-13	2.21e-11	AC162467.3
ENSMUSG00000045427	3.59375	3.45556	3.3233	2.59317	5.81231	5.8581	5.75479	2027.14	3.24144	5.8084	8.39898	3.07021	0.423181	7.25508	4.01e-13	2.31e-11	Hnrnph2	heterogeneous nuclear ribonucleoprotein H2
ENSMUSG00000110564	3.62628	3.78322	3.03372	3.7292	1.15197	1.48313	1.63163	375.893	3.5431	1.42224	0.0258026	-5.27634	0.727768	-7.25003	4.17e-13	2.39e-11	Gm45697	predicted gene 45697
ENSMUSG00000021728	3.71473	3.79329	3.77711	3.91548	4.86103	4.92608	4.88404	1323.5	3.80015	4.89038	2.51959	1.33319	0.184084	7.24229	4.41e-13	2.53e-11	Emb	embigin
ENSMUSG00000004383	5.07677	4.98728	5.29753	4.82576	2.85961	3.07702	3.49129	1498.29	5.04683	3.14264	0.185009	-2.43434	0.33635	-7.23751	4.57e-13	2.61e-11	Large1	LARGE xylosyl- and glucuronyltransferase 1
ENSMUSG00000045667	1.17122	1	1	1	2.43722	2.66031	2.31911	77.4933	1.04281	2.47221	349.433	8.44887	1.16842	7.23104	4.79e-13	2.73e-11	Smtnl2	smoothelin-like 2
ENSMUSG00000028383	1.74812	1.99598	1.54074	1.51479	3.49651	3.49651	3.55043	284.323	1.69991	3.51448	15.0499	3.91168	0.541079	7.22941	4.85e-13	2.76e-11	Hsdl2	hydroxysteroid dehydrogenase like 2
ENSMUSG00000032405	3.90142	3.75599	3.97127	3.80284	5.00027	4.96598	4.9663	1410.32	3.85788	4.97751	2.55858	1.35534	0.187588	7.22511	5.01e-13	2.84e-11	Pias1	protein inhibitor of activated STAT 1
ENSMUSG00000103497	3.90971	3.88707	2.94344	4.35552	1.66546	1.73608	2.01141	505.841	3.77393	1.80432	0.0613293	-4.02728	0.557747	-7.22062	5.18e-13	2.93e-11	Gm37407	predicted gene, 37407
ENSMUSG00000036381	3.88748	4.32171	3.40786	2.95949	1.8149	1.64581	1.91059	452.241	3.64414	1.79043	0.0652766	-3.93729	0.545505	-7.21769	5.29e-13	2.98e-11	P2ry14	purinergic receptor P2Y, G-protein coupled, 14
ENSMUSG00000031130	2.50967	2.73872	3.44557	2.27914	1	1.15342	1	163.665	2.74328	1.05114	0.00204674	-8.93246	1.23958	-7.20602	5.76e-13	3.24e-11	Brs3	bombesin-like receptor 3
ENSMUSG00000018263	1	1	1	1	2.08622	2.29028	2.06272	45.1023	1	2.14641	557.49	9.1228	1.26634	7.20405	5.84e-13	3.28e-11	Tbx5	T-box 5
ENSMUSG00000006586	3.66136	3.52647	3.68817	3.19931	5.0861	5.16548	5.06059	1378.3	3.51882	5.10406	3.85858	1.94807	0.270481	7.20224	5.92e-13	3.32e-11	Runx1t1	runt-related transcription factor 1; translocated to, 1 (cyclin D-related)
ENSMUSG00000113502	2.30904	2.24708	2.23248	2.98178	1.15197	1.32492	1.21504	105.998	2.4426	1.23064	0.0240786	-5.3761	0.747119	-7.19578	6.21e-13	3.47e-11	AC158115.1
ENSMUSG00000031987	2.84088	3.01838	2.74674	2.71141	4.15578	3.99773	4.066	604.485	2.82935	4.07317	3.54486	1.82573	0.253957	7.18912	6.52e-13	3.63e-11	Egln1	egl-9 family hypoxia-inducible factor 1
ENSMUSG00000109536	8.93067	8.39794	7.84861	8.73977	6.09825	6.23187	6.31057	18772.7	8.47925	6.21356	0.191916	-2.38145	0.331696	-7.17962	6.99e-13	3.88e-11	9330162G02Rik	RIKEN cDNA 9330162G02 gene
ENSMUSG00000036611	2.04033	1.7275	1.46188	1.47221	3.87222	4.11234	3.79181	409.455	1.67548	3.92546	22.8325	4.51302	0.628722	7.17808	7.07e-13	3.92e-11	Eepd1	endonuclease/exonuclease/phosphatase family domain containing 1
ENSMUSG00000034829	1	1	1	1	2.16966	2.04591	2.13922	42.4933	1	2.11826	525.263	9.0369	1.2599	7.17269	7.35e-13	4.07e-11	Nxnl1	nucleoredoxin-like 1
ENSMUSG00000038967	2.8951	2.51738	2.50771	1.85348	5.19629	5.23931	5.2696	1239.67	2.44342	5.23507	14.2212	3.82997	0.53438	7.16713	7.66e-13	4.22e-11	Pdk2	pyruvate dehydrogenase kinase, isoenzyme 2
ENSMUSG00000068617	3.65143	4.26316	4.77869	3.5534	1.9671	2.00357	2.25995	665.84	4.06167	2.07688	0.0849415	-3.55739	0.496398	-7.1664	7.7e-13	4.24e-11	Efcab1	EF-hand calcium binding domain 1
ENSMUSG00000109031	3.42616	3.5386	3.34256	2.84617	1.99441	1.72837	1.91059	309.844	3.28837	1.87779	0.122679	-3.02704	0.422615	-7.16265	7.91e-13	4.34e-11	Gm45201	predicted gene 45201
ENSMUSG00000056820	4.64096	4.34673	4.61997	4.31766	5.8672	5.89319	5.83415	2657.4	4.48133	5.86485	2.91666	1.54432	0.215654	7.1611	8e-13	4.38e-11	Tsnax	translin-associated factor X
ENSMUSG00000025421	3.19329	2.98512	3.5146	3.18223	4.7415	4.83474	4.75672	1052	3.21881	4.77765	4.04695	2.01683	0.281975	7.15252	8.52e-13	4.65e-11	Hdhd2	haloacid dehalogenase-like hydrolase domain containing 2
ENSMUSG00000084884	2.37093	2.06891	2.05193	2.99179	1.15197	1.21687	1.21504	98.1483	2.37089	1.19463	0.0172046	-5.86107	0.819641	-7.15077	8.63e-13	4.7e-11	Gm12289	predicted gene 12289
ENSMUSG00000033781	3.02655	3.42305	3.0142	3.06912	4.60574	4.53293	4.61823	914.173	3.13323	4.58563	3.81491	1.93165	0.270563	7.13937	9.38e-13	5.1e-11	Asb13	ankyrin repeat and SOCS box-containing 13
ENSMUSG00000032360	3.68425	3.85224	3.41331	2.9009	1.96153	1.59035	1.75975	366.256	3.46268	1.77055	0.0789206	-3.66346	0.513598	-7.13292	9.83e-13	5.33e-11	Hcrtr2	hypocretin (orexin) receptor 2
ENSMUSG00000040118	6.57539	6.45208	6.07935	6.50901	4.1576	4.29011	4.80948	4247.98	6.40396	4.41906	0.221088	-2.17731	0.30541	-7.12913	1.01e-12	5.46e-11	Cacna2d1	calcium channel, voltage-dependent, alpha2/delta subunit 1
ENSMUSG00000041351	5.28893	4.85403	4.9209	4.75951	6.56059	6.55675	6.53365	4241.22	4.95584	6.55033	3.26713	1.70802	0.240569	7.09992	1.25e-12	6.73e-11	Rap1gap	Rap1 GTPase-activating protein
ENSMUSG00000104696	4.60102	4.46246	3.57064	3.88816	2.39175	2.36379	2.36413	713.712	4.13057	2.37323	0.134844	-2.89063	0.407155	-7.09959	1.25e-12	6.73e-11	Gm42946	predicted gene 42946
ENSMUSG00000003934	6.32321	6.33227	7.01957	6.0377	4.09817	4.26801	4.49884	4338.28	6.42819	4.28834	0.186594	-2.42202	0.341178	-7.09901	1.26e-12	6.75e-11	Efnb3	ephrin B3
ENSMUSG00000105771	4.5274	4.29858	4.60924	5.05031	2.89493	2.22404	2.46236	1036.59	4.62139	2.52711	0.121499	-3.04099	0.429325	-7.08318	1.41e-12	7.54e-11	2900064K03Rik	RIKEN cDNA 2900064K03 gene
ENSMUSG00000022619	5.16191	4.94126	4.829	4.70099	6.33712	6.42661	6.34872	3824.98	4.90829	6.37082	2.98978	1.58004	0.223108	7.08194	1.42e-12	7.59e-11	Mapk8ip2	mitogen-activated protein kinase 8 interacting protein 2
ENSMUSG00000034168	3.45909	3.13527	3.43847	3.47841	4.66415	4.89664	4.69322	1082.34	3.37781	4.75134	3.3882	1.76052	0.248743	7.07767	1.47e-12	7.81e-11	Irf2bpl	interferon regulatory factor 2 binding protein-like
ENSMUSG00000048429	3.54794	3.50186	2.85738	3.32856	5.36483	5.19395	5.19331	1439.14	3.30894	5.2507	5.27681	2.39967	0.33923	7.07386	1.51e-12	8.01e-11	Timm29	translocase of inner mitochondrial membrane 29
ENSMUSG00000048175	2.95272	3.00035	2.51144	2.61236	4.39932	4.4911	4.38487	749.039	2.76922	4.4251	5.08219	2.34545	0.331923	7.06624	1.59e-12	8.44e-11	Asb8	ankyrin repeat and SOCS box-containing 8
ENSMUSG00000021301	5.35968	5.2701	5.30228	5.13163	3.81183	4.14451	3.9367	1950.44	5.26592	3.96435	0.344597	-1.53702	0.217626	-7.06265	1.63e-12	8.64e-11	Hecw1	HECT, C2 and WW domain containing E3 ubiquitin protein ligase 1
ENSMUSG00000043017	1	1	1	1	2.07647	2.17129	2.02712	40.4379	1	2.09163	499.84	8.96532	1.2718	7.04932	1.8e-12	9.49e-11	Ptgir	prostaglandin I receptor (IP)
ENSMUSG00000019817	4.44318	5.00513	5.08702	4.51666	3.19912	3.07907	2.85415	1226.61	4.763	3.04411	0.200371	-2.31926	0.32935	-7.04192	1.9e-12	9.99e-11	Plagl1	pleiomorphic adenoma gene-like 1
ENSMUSG00000029212	6.27854	6.22517	5.96571	6.23135	3.11984	3.26032	4.19062	3354.33	6.17519	3.5236	0.124598	-3.00465	0.426711	-7.04143	1.9e-12	1e-10	Gabrb1	gamma-aminobutyric acid (GABA) A receptor, subunit beta 1
ENSMUSG00000072653	4.21437	4.23539	4.13311	4.30633	3.20825	3.18516	3.3033	862.009	4.2223	3.23223	0.39126	-1.3538	0.192449	-7.03458	2e-12	1.05e-10	Zfp783	zinc finger protein 783
ENSMUSG00000031285	4.18411	5.11969	4.49313	4.64176	2.02088	2.44302	2.7142	1023.24	4.60967	2.3927	0.100106	-3.3204	0.473131	-7.01793	2.25e-12	1.18e-10	Dcx	doublecortin
ENSMUSG00000085565	1	1	1	1	2.11955	2.07138	2.03744	39.1461	1	2.07612	483.883	8.91851	1.27196	7.01165	2.36e-12	1.23e-10	Gm15721	predicted gene 15721
ENSMUSG00000036057	4.25481	3.85063	4.03041	4.02432	2.76014	2.94313	2.86134	699.007	4.04004	2.85487	0.297206	-1.75046	0.250089	-6.99937	2.57e-12	1.34e-10	Ptpn23	protein tyrosine phosphatase, non-receptor type 23
ENSMUSG00000029685	1	1.18088	1	1	2.24234	2.39328	2.54947	68.9029	1.04522	2.39503	310.09	8.27654	1.18307	6.99582	2.64e-12	1.37e-10	Asb15	ankyrin repeat and SOCS box-containing 15
ENSMUSG00000029086	1.55177	1.65929	1	1.25321	4.54067	4.54355	4.38487	635.305	1.36607	4.4897	96.3256	6.58985	0.943704	6.98296	2.89e-12	1.5e-10	Prom1	prominin 1
ENSMUSG00000110869	2.73814	3.32997	2.86017	2.29014	1.54493	1.53953	1.442	179.021	2.8046	1.50882	0.066602	-3.90829	0.560151	-6.97721	3.01e-12	1.56e-10	AC122901.1
ENSMUSG00000059921	5.2858	5.32963	5.2314	4.84873	3.50964	3.5348	3.84864	1749.33	5.17389	3.63103	0.270284	-1.88745	0.270612	-6.97475	3.06e-12	1.58e-10	Unc5c	unc-5 netrin receptor C
ENSMUSG00000081085	2.42063	2.26438	2.54088	2.96561	1.18608	1.43252	1.32219	121.717	2.54787	1.3136	0.0396058	-4.65814	0.667912	-6.97419	3.08e-12	1.58e-10	Gm13463	predicted gene 13463
ENSMUSG00000020486	2.59596	2.94466	3.29981	2.65771	4.96207	4.89994	4.75133	1034.45	2.87453	4.87112	6.3166	2.65915	0.381321	6.97352	3.09e-12	1.59e-10	2018-09-04	septin 4
ENSMUSG00000027329	2.45112	2.38818	2.58715	2.55093	1.62203	1.66321	1.72234	120.072	2.49434	1.6692	0.186705	-2.42117	0.347321	-6.97098	3.15e-12	1.61e-10	Spef1	sperm flagellar 1
ENSMUSG00000022235	2.82226	2.55296	2.97679	2.27914	1.50172	1.53953	1.58543	146.597	2.65779	1.54223	0.0938019	-3.41424	0.490114	-6.96622	3.26e-12	1.66e-10	Cmbl	carboxymethylenebutenolidase-like (Pseudomonas)
ENSMUSG00000038319	3.70198	3.64882	3.53133	4.39524	5.99919	6.0238	6.03772	2530.18	3.81934	6.02024	5.62646	2.49223	0.357894	6.9636	3.32e-12	1.69e-10	Kcnh2	potassium voltage-gated channel, subfamily H (eag-related), member 2
ENSMUSG00000111496	2.96672	3.07672	2.91452	3.24272	1.69012	1.59997	1.9569	234.068	3.05017	1.749	0.120144	-3.05716	0.439267	-6.95968	3.41e-12	1.73e-10	AC153912.4
ENSMUSG00000041044	1	1	1	1	1.98902	2.05106	2.21851	40.2647	1	2.0862	497.71	8.95916	1.28737	6.95928	3.42e-12	1.74e-10	Lrit1	leucine-rich repeat, immunoglobulin-like and transmembrane domains 1
ENSMUSG00000001496	3.337	3.22735	3.24334	2.67845	1.10748	1.51774	1.41537	242.14	3.12154	1.34687	0.0275396	-5.18235	0.74509	-6.95534	3.52e-12	1.78e-10	Nkx2-1	NK2 homeobox 1
ENSMUSG00000022634	3.60754	3.1298	3.70437	3.19251	5.14906	5.29751	5.16621	1428.13	3.40856	5.20426	4.6096	2.20464	0.317482	6.94416	3.81e-12	1.92e-10	Yaf2	YY1 associated factor 2
ENSMUSG00000109771	1	1	1	1	2.11486	1.94176	2.22273	40.9623	1	2.09312	506.345	8.98398	1.29372	6.94432	3.8e-12	1.92e-10	Gm35315	predicted gene, 35315
ENSMUSG00000025089	3.3009	3.15421	3.11577	2.61236	4.89226	4.92392	4.86368	1085.79	3.04581	4.89329	5.30556	2.40751	0.346772	6.94263	3.85e-12	1.93e-10	Gfra1	glial cell line derived neurotrophic factor family receptor alpha 1
ENSMUSG00000106864	4.68461	4.77036	4.39914	4.556	3.21731	3.4617	3.33679	1139.67	4.60253	3.3386	0.317778	-1.65391	0.238274	-6.9412	3.89e-12	1.95e-10	Gtf3c2	general transcription factor IIIC, polypeptide 2, beta
ENSMUSG00000050875	5.68496	5.40086	5.48567	5.83307	4.07426	4.30522	4.23098	2503.95	5.60114	4.20349	0.326516	-1.61478	0.232629	-6.94142	3.88e-12	1.95e-10	A730017C20Rik	RIKEN cDNA A730017C20 gene
ENSMUSG00000063632	5.24227	4.88987	4.6702	5.25027	2.39532	2.78555	3.21203	1417.22	5.01315	2.79763	0.129198	-2.95234	0.425446	-6.9394	3.94e-12	1.97e-10	Sox11	SRY (sex determining region Y)-box 11
ENSMUSG00000104851	3.85776	3.1991	2.74978	3.85403	1.68201	1.86858	1.80214	361.105	3.41517	1.78424	0.0804016	-3.63663	0.524123	-6.93851	3.96e-12	1.97e-10	E030026E10Rik	RIKEN cDNA E030026E10 gene
ENSMUSG00000029634	3.78884	3.44912	3.13158	3.33929	5.17109	5.16502	5.11925	1388.35	3.42721	5.15179	4.34901	2.12069	0.305646	6.93838	3.97e-12	1.97e-10	Rnf6	ring finger protein (C3H2C3 type) 6
ENSMUSG00000053399	3.79185	4.08089	3.32717	3.44072	1.97263	2.15306	2.28005	457.775	3.66016	2.13525	0.143328	-2.80261	0.404176	-6.93414	4.09e-12	2.03e-10	Adamts18	a disintegrin-like and metallopeptidase (reprolysin type) with thrombospondin type 1 motif, 18
ENSMUSG00000026219	5.73631	5.76445	5.8556	5.8926	4.51053	4.76401	4.49884	3023.47	5.81224	4.59113	0.389101	-1.36178	0.196505	-6.93003	4.21e-12	2.08e-10	Trip12	thyroid hormone receptor interactor 12
ENSMUSG00000020522	4.80439	4.90289	4.81042	4.55917	3.67869	3.54204	3.5219	1331.2	4.76922	3.58088	0.353588	-1.49986	0.216557	-6.92594	4.33e-12	2.14e-10	Mfap3	microfibrillar-associated protein 3
ENSMUSG00000114626	3.23242	3.31578	2.61813	2.47378	1.24011	1.32492	1.55577	198.037	2.91003	1.3736	0.0354202	-4.81928	0.695849	-6.92576	4.34e-12	2.14e-10	AC116395.1
ENSMUSG00000042109	5.0701	4.42456	4.25669	4.96075	6.8175	6.84008	6.77657	4642.13	4.67803	6.81138	4.81757	2.26831	0.327705	6.92179	4.46e-12	2.19e-10	Csdc2	cold shock domain containing C2, RNA binding
ENSMUSG00000033214	4.99524	5.00513	4.71516	5.51988	3.23525	3.33818	3.50595	1573.7	5.05885	3.35979	0.221697	-2.17334	0.3142	-6.91707	4.61e-12	2.26e-10	Slitrk5	SLIT and NTRK-like family, member 5
ENSMUSG00000001687	4.70122	4.34785	4.33904	4.42205	5.82255	5.75136	5.7831	2533.53	4.45254	5.78567	2.81643	1.49387	0.215999	6.91609	4.64e-12	2.27e-10	Ubl3	ubiquitin-like 3
ENSMUSG00000054793	3.95179	3.94524	3.98928	3.95693	3.08433	3.1332	3.05788	696.845	3.96081	3.0918	0.422398	-1.24333	0.179776	-6.91599	4.65e-12	2.27e-10	Cadm4	cell adhesion molecule 4
ENSMUSG00000031586	1.71938	1.84638	1.58723	1.10348	4.74751	4.8422	4.67689	795.547	1.56412	4.75553	59.7002	5.89966	0.85368	6.91086	4.82e-12	2.35e-10	Rbpms	RNA binding protein gene with multiple splicing
ENSMUSG00000025437	3.34952	3.11881	3.05294	2.60418	4.96619	4.86039	4.96372	1108.99	3.03136	4.9301	5.53887	2.46959	0.357391	6.91005	4.84e-12	2.36e-10	Usp33	ubiquitin specific peptidase 33
ENSMUSG00000112015	3.65309	3.10772	3.27389	2.82357	1.82159	1.96476	1.89252	291.872	3.21457	1.89296	0.134127	-2.89833	0.419664	-6.90632	4.97e-12	2.41e-10	AC132465.2
ENSMUSG00000022494	4.39716	4.33882	4.34646	3.91247	2.62013	2.66604	2.98635	802.587	4.24873	2.75751	0.221096	-2.17725	0.315511	-6.90072	5.17e-12	2.5e-10	Shisa9	shisa family member 9
ENSMUSG00000079614	3.40043	3.21201	3.38212	3.06159	4.70056	4.46673	4.58021	948.521	3.26404	4.5825	3.32664	1.73406	0.251288	6.9007	5.17e-12	2.5e-10	Seh1l	SEH1-like (S. cerevisiae
ENSMUSG00000035273	1	1	1	1	2.29457	2.06634	1.93984	41.8716	1	2.10025	517.576	9.01563	1.30687	6.89863	5.25e-12	2.53e-10	Hpse	heparanase
ENSMUSG00000029651	4.17501	3.59772	3.52966	3.57409	5.4855	5.59366	5.63176	1898.93	3.71912	5.57031	4.49278	2.16761	0.314201	6.8988	5.24e-12	2.53e-10	Mtus2	microtubule associated tumor suppressor candidate 2
ENSMUSG00000019487	1	1	1	1	2.07155	2.03027	2.04255	37.0157	1	2.04812	457.55	8.83779	1.28141	6.89693	5.31e-12	2.55e-10	Trip10	thyroid hormone receptor interactor 10
ENSMUSG00000096210	2.8951	2.90612	2.56958	3.40339	4.95845	5.00224	5.02391	1136.61	2.94355	4.99487	6.37108	2.67154	0.387425	6.89562	5.36e-12	2.57e-10	H1f0	H1 histone family, member 0
ENSMUSG00000025386	1	1.33785	1	1	3.22272	3.51284	3.29308	221.996	1.08446	3.34288	256.018	8.0001	1.16101	6.89061	5.56e-12	2.65e-10	Pde6g	phosphodiesterase 6G, cGMP-specific, rod, gamma
ENSMUSG00000031971	2.86225	2.55733	2.33822	2.71141	4.19793	4.09501	4.15457	596.367	2.6173	4.14917	4.90507	2.29427	0.33297	6.89034	5.57e-12	2.65e-10	Ccsap	centriole, cilia and spindle associated protein
ENSMUSG00000042596	1	1	1	1	2.10065	2.21111	1.92827	39.9579	1	2.08001	493.903	8.94808	1.2996	6.88524	5.77e-12	2.74e-10	Tfap2d	transcription factor AP-2, delta
ENSMUSG00000072770	3.34536	3.35096	3.36906	3.67068	2.2088	1.98161	2.31911	370.891	3.43402	2.16984	0.195532	-2.35452	0.342009	-6.88438	5.8e-12	2.76e-10	Acrbp	proacrosin binding protein
ENSMUSG00000034902	4.9497	4.95309	4.26652	4.19595	6.78487	6.79768	6.762	4499.32	4.59131	6.78152	5.04313	2.33432	0.339164	6.88256	5.88e-12	2.78e-10	Pip5k1c	phosphatidylinositol-4-phosphate 5-kinase, type 1 gamma
ENSMUSG00000031924	3.64142	3.4577	3.51123	4.27643	5.86968	5.87297	5.80914	2246.23	3.7217	5.85059	5.44499	2.44493	0.355282	6.88165	5.92e-12	2.8e-10	Cyb5b	cytochrome b5 type B
ENSMUSG00000054162	5.32245	4.84374	5.35437	5.17805	6.67889	6.75294	6.68463	4826.83	5.17465	6.70549	3.08305	1.62436	0.236144	6.87868	6.04e-12	2.84e-10	Spock3	sparc/osteonectin, cwcv and kazal-like domains proteoglycan 3
ENSMUSG00000076612	1	1	1	1	2.25464	1.95334	2.04255	40.3358	1	2.08351	498.601	8.96174	1.30269	6.87941	6.01e-12	2.84e-10	Ighg2c	immunoglobulin heavy constant gamma 2C
ENSMUSG00000029778	5.91641	5.80975	6.17412	5.0994	3.86999	3.29027	3.28623	2578.4	5.74992	3.48216	0.149571	-2.7411	0.398533	-6.87797	6.07e-12	2.85e-10	Adcyap1r1	adenylate cyclase activating polypeptide 1 receptor 1
ENSMUSG00000104411	1	1	1	1	2.21306	1.91207	2.12068	40.1991	1	2.08194	496.913	8.95685	1.30395	6.86903	6.46e-12	3.03e-10	Gm30340	predicted gene, 30340
ENSMUSG00000015291	6.60664	6.31382	6.76959	6.93586	8.31888	8.32268	8.24596	14805.6	6.65648	8.29584	3.16116	1.66045	0.24198	6.86194	6.79e-12	3.18e-10	Gdi1	guanosine diphosphate (GDP) dissociation inhibitor 1
ENSMUSG00000097431	3.87906	4.47074	4.32877	3.76763	2.59657	2.64296	2.67024	717.3	4.11155	2.63659	0.206255	-2.2775	0.33198	-6.86036	6.87e-12	3.21e-10	Gm26782	predicted gene, 26782
ENSMUSG00000051855	4.77257	4.45517	4.80976	4.77976	3.5762	3.4617	3.36947	1249.99	4.70431	3.46912	0.333503	-1.58423	0.231079	-6.85579	7.09e-12	3.3e-10	Mest	mesoderm specific transcript
ENSMUSG00000030103	2.97781	2.69301	2.04606	2.26429	5.02419	5.04458	4.94813	1062.42	2.49529	5.00563	11.0892	3.47108	0.506415	6.85423	7.17e-12	3.33e-10	Bhlhe40	basic helix-loop-helix family, member e40
ENSMUSG00000040242	3.41435	3.40983	3.85149	3.32856	5.05306	5.0857	5.0387	1337.43	3.50106	5.05915	3.77763	1.91748	0.279915	6.85022	7.37e-12	3.42e-10	Fgfr1op2	FGFR1 oncogene partner 2
ENSMUSG00000041773	4.64014	2.92874	4.44993	3.94913	2.05163	1.906	1.96251	646.752	3.99199	1.97338	0.0690989	-3.85519	0.563047	-6.84702	7.54e-12	3.49e-10	Enc1	ectodermal-neural cortex 1
ENSMUSG00000093383	3.77373	3.0124	3.2454	3.19421	1.67379	1.66321	2.00612	312.221	3.30643	1.78104	0.0966825	-3.3706	0.492299	-6.84665	7.56e-12	3.49e-10	Gm20642	predicted gene 20642
ENSMUSG00000042632	3.16496	2.95097	2.76188	2.91157	4.18729	4.26629	4.20743	689.748	2.94734	4.22034	3.47881	1.79859	0.26284	6.84291	7.76e-12	3.57e-10	Pla2g6	phospholipase A2, group VI
ENSMUSG00000053420	1	1	1	1	2.22151	1.98716	1.99002	38.8571	1	2.06623	480.318	8.90785	1.30169	6.84332	7.74e-12	3.57e-10	Gm4792	predicted gene 4792
ENSMUSG00000055980	1	1.25564	1	1.20683	2.38458	2.26183	2.41786	65.0281	1.11562	2.35476	73.6761	6.20312	0.906736	6.84115	7.86e-12	3.61e-10	Irs1	insulin receptor substrate 1
ENSMUSG00000029131	3.79784	3.35096	3.88659	3.79957	5.31244	5.19975	5.28949	1587.85	3.70874	5.26723	3.63844	1.86332	0.272461	6.83885	7.98e-12	3.66e-10	Dnajb6	DnaJ heat shock protein family (Hsp40) member B6
ENSMUSG00000034361	3.681	3.79663	3.8724	3.68259	1.87934	2.39328	2.29193	490.837	3.75816	2.18818	0.152134	-2.71659	0.397282	-6.83793	8.03e-12	3.67e-10	Cpne2	copine II
ENSMUSG00000102625	2.28924	2.25864	2.43027	3.26713	1	1	1.15213	128.892	2.56132	1.05071	0.0025877	-8.59411	1.25778	-6.83277	8.33e-12	3.8e-10	Gm37672	predicted gene, 37672
ENSMUSG00000085007	1	1	1	1	1.97263	2.07639	2.06769	36.4175	1	2.0389	450.149	8.81426	1.29052	6.83002	8.49e-12	3.87e-10	Gm11549	predicted gene 11549
ENSMUSG00000109725	2.53784	2.78276	2.05193	2.15785	1.26297	1.18786	1.35603	96.7644	2.3826	1.26895	0.0353489	-4.82219	0.706516	-6.82531	8.77e-12	3.99e-10	Gm45265	predicted gene 45265
ENSMUSG00000019590	5.4309	4.86503	5.50924	5.45079	3.42581	3.3615	3.82109	1903.24	5.31399	3.53613	0.221059	-2.1775	0.319086	-6.82416	8.84e-12	4.01e-10	Cyb561	cytochrome b-561
ENSMUSG00000040097	5.16475	4.38563	4.65166	5.0557	6.81408	6.81186	6.7169	4674.09	4.81444	6.78095	4.25235	2.08826	0.306364	6.81626	9.34e-12	4.23e-10	Flywch1	FLYWCH-type zinc finger 1
ENSMUSG00000031812	4.77929	4.03525	4.35477	4.93709	6.64981	6.7265	6.63103	4173.96	4.5266	6.66911	4.91168	2.29622	0.337043	6.81284	9.57e-12	4.32e-10	Map1lc3b	microtubule-associated protein 1 light chain 3 beta
ENSMUSG00000022051	3.56397	3.8442	4.15553	4.25615	5.7382	5.79678	5.77637	2238.68	3.95496	5.77045	4.20576	2.07237	0.304291	6.81047	9.73e-12	4.38e-10	Bnip3l	BCL2/adenovirus E1B interacting protein 3-like
ENSMUSG00000062070	4.29726	3.9057	5.1186	4.16359	7.01083	7.02377	6.94676	4950.78	4.37129	6.99379	6.85012	2.77613	0.407733	6.8087	9.85e-12	4.43e-10	Pgk1	phosphoglycerate kinase 1
ENSMUSG00000109481	3.26378	2.93513	3.26176	2.73371	1.45423	1.7587	1.77416	232.738	3.0486	1.66236	0.0929172	-3.42791	0.504039	-6.80088	1.04e-11	4.66e-10	Gm45130	predicted gene 45130
ENSMUSG00000059146	6.52324	6.35632	6.53353	5.89235	3.70536	4.1787	4.54877	3952.49	6.32636	4.14428	0.185972	-2.42684	0.356848	-6.80077	1.04e-11	4.66e-10	Ntrk3	neurotrophic tyrosine kinase, receptor, type 3
ENSMUSG00000097752	1	1	1	1	1.96153	2.00357	2.18844	37.6329	1	2.05118	465.181	8.86165	1.3032	6.7999	1.05e-11	4.68e-10	Gm26688	predicted gene, 26688
ENSMUSG00000105935	3.19563	2.83566	3.31356	2.14104	1.44153	1.47101	1.5455	197.429	2.87147	1.48601	0.0545233	-4.19698	0.61734	-6.79849	1.06e-11	4.71e-10	Gm43628	predicted gene 43628
ENSMUSG00000058258	1.20964	1.73821	1.46188	1.17916	3.87222	3.93398	3.87453	382.695	1.39722	3.89358	55.2737	5.78852	0.851441	6.7985	1.06e-11	4.71e-10	Idi1	isopentenyl-diphosphate delta isomerase
ENSMUSG00000105561	3.03449	3.28695	2.35555	3.28315	1.41494	1.55009	1.68272	221.604	2.99004	1.54925	0.0647146	-3.94976	0.58135	-6.79412	1.09e-11	4.84e-10	Gm43462	predicted gene 43462
ENSMUSG00000062190	3.20492	2.92874	2.56958	3.12061	4.8257	4.701	4.61097	948.687	2.95596	4.71255	5.10587	2.35216	0.346563	6.7871	1.14e-11	5.07e-10	Lancl2	LanC (bacterial lantibiotic synthetase component C)-like 2
ENSMUSG00000033174	2.59596	2.51285	2.8546	3.38728	5.06223	5.19395	5.05382	1200.36	2.83767	5.10333	7.74343	2.95297	0.43518	6.78563	1.16e-11	5.11e-10	Mgll	monoglyceride lipase
ENSMUSG00000081248	2.07838	2.18715	1.80139	2.29378	1	1	1	55.4182	2.09018	1	0.00166017	-9.23445	1.36109	-6.78458	1.16e-11	5.14e-10	Gm13787	predicted gene 13787
ENSMUSG00000018919	2.57307	2.46181	3.29189	2.05683	1.21481	1.35905	1.33954	139.383	2.5959	1.30447	0.0306588	-5.02756	0.741094	-6.78396	1.17e-11	5.15e-10	Tm4sf5	transmembrane 4 superfamily member 5
ENSMUSG00000103793	1.63587	1.44164	1.51585	1.54446	2.62594	2.43605	2.37509	90.1512	1.53445	2.47903	8.15587	3.02784	0.446544	6.7806	1.2e-11	5.26e-10	Pcdhga6	protocadherin gamma subfamily A, 6
ENSMUSG00000048304	4.74309	4.51946	4.69648	4.57495	3.18068	3.38928	3.54051	1168.4	4.63349	3.37016	0.322504	-1.63261	0.240781	-6.78047	1.2e-11	5.26e-10	Slitrk3	SLIT and NTRK-like family, member 3
ENSMUSG00000100153	1.48232	1.83718	1.52845	1.60783	2.82816	2.8559	2.93107	147.159	1.61395	2.87171	10.0422	3.32801	0.492297	6.76016	1.38e-11	6.03e-10	Gm5601	predicted pseudogene 5601
ENSMUSG00000073678	5.02126	5.1508	4.94419	4.617	3.29448	3.40536	3.64977	1452.98	4.93331	3.44987	0.272788	-1.87415	0.277237	-6.76009	1.38e-11	6.03e-10	Pgap1	post-GPI attachment to proteins 1
ENSMUSG00000113698	3.29874	3.03322	3.35587	3.09512	1.90966	1.89372	1.52434	273.397	3.19574	1.77591	0.111153	-3.16939	0.46896	-6.75832	1.4e-11	6.09e-10	AC124586.1
ENSMUSG00000075596	3.38637	3.12432	3.38952	3.02522	1.87313	1.94757	2.18407	297.335	3.23136	2.00159	0.17436	-2.51986	0.372935	-6.75683	1.41e-11	6.14e-10	B130006D01Rik	RIKEN cDNA B130006D01 gene
ENSMUSG00000030591	4.05858	3.73696	4.10484	4.07885	5.23564	5.38552	5.2936	1746	3.99481	5.30492	2.90418	1.53813	0.227851	6.7506	1.47e-11	6.4e-10	Psmd8	proteasome (prosome, macropain) 26S subunit, non-ATPase, 8
ENSMUSG00000038034	5.18621	5.48406	5.81275	4.95499	7.33608	7.4016	7.29494	7029.83	5.3595	7.34421	4.15206	2.05383	0.304873	6.73666	1.62e-11	7.03e-10	Igsf8	immunoglobulin superfamily, member 8
ENSMUSG00000053870	2.05956	2.30912	1.93956	1.9639	3.23346	3.46782	3.37108	276.084	2.06803	3.35746	5.69465	2.50961	0.372609	6.73523	1.64e-11	7.09e-10	Fpgt	fucose-1-phosphate guanylyltransferase
ENSMUSG00000104018	2.75477	2.94466	2.68096	3.43504	1.70605	1.58056	1.78829	214.862	2.95386	1.69163	0.107101	-3.22295	0.478834	-6.73084	1.69e-11	7.29e-10	4833412K13Rik	RIKEN cDNA 4833412K13 gene
ENSMUSG00000021711	3.71631	3.7247	3.88531	3.81258	4.77484	4.76401	4.87966	1261.22	3.78473	4.80617	2.39204	1.25824	0.186961	6.72996	1.7e-11	7.32e-10	Trappc13	trafficking protein particle complex 13
ENSMUSG00000004364	3.50239	3.56453	3.62912	4.19019	5.59648	5.52603	5.55687	1888.05	3.72156	5.55979	4.43187	2.14791	0.319503	6.72268	1.78e-11	7.68e-10	Cul3	cullin 3
ENSMUSG00000110342	3.53534	3.68909	3.14497	2.85063	1.79443	1.39014	1.35603	303.137	3.30501	1.51353	0.0453754	-4.46195	0.664715	-6.71257	1.91e-11	8.22e-10	Gm45263	predicted gene 45263
ENSMUSG00000068742	4.44129	4.28452	4.13633	3.4534	6.35603	6.32205	6.19185	3108.15	4.07889	6.28998	5.43835	2.44317	0.364018	6.71167	1.92e-11	8.25e-10	Cry2	cryptochrome 2 (photolyase-like)
ENSMUSG00000020271	3.63135	3.7387	3.64908	4.10447	5.36911	5.43592	5.14725	1666.65	3.7809	5.31742	3.5515	1.82843	0.272615	6.70699	1.99e-11	8.5e-10	Fbxw11	F-box and WD-40 domain protein 11
ENSMUSG00000020277	5.62883	5.72501	5.47143	5.1033	7.07594	7.17091	7.07914	6350.28	5.48214	7.10866	3.24212	1.69694	0.253105	6.70449	2.02e-11	8.63e-10	Pfkl	phosphofructokinase, liver, B-type
ENSMUSG00000093858	2.38927	2.32542	2.52993	2.9717	1.24011	1.41889	1.47909	123.952	2.55408	1.37936	0.0560852	-4.15624	0.620023	-6.70336	2.04e-11	8.68e-10	Gm19967	predicted gene, 19967
ENSMUSG00000009654	1	1.12795	1	1	2.01565	2.20677	2.09697	41.8788	1.03199	2.10646	312.649	8.2884	1.23696	6.70062	2.08e-11	8.83e-10	Oit3	oncoprotein induced transcript 3
ENSMUSG00000020591	3.06321	2.94149	4.23082	4.38667	1.75165	1.50648	1.83567	476.797	3.65555	1.69793	0.0484283	-4.368	0.653774	-6.68122	2.37e-11	1.01e-09	Ntsr2	neurotensin receptor 2
ENSMUSG00000033487	5.38088	5.73231	5.23339	5.47943	4.16937	3.82668	4.01652	2220.55	5.4565	4.00419	0.306595	-1.70559	0.255311	-6.68044	2.38e-11	1.01e-09	Fndc3a	fibronectin type III domain containing 3A
ENSMUSG00000091421	1.89226	1.70556	1.97228	2.03331	3.04575	3.16807	2.97767	199.657	1.90085	3.06383	5.87057	2.5535	0.382366	6.67815	2.42e-11	1.02e-09	Gm4202	predicted gene 4202
ENSMUSG00000093668	3.07861	2.61682	2.84338	1.93767	1.26297	1.37493	1.40138	141.759	2.61912	1.34643	0.0387963	-4.68794	0.702243	-6.67566	2.46e-11	1.04e-09	Pou5f2	POU domain class 5, transcription factor 2
ENSMUSG00000019935	2.26904	2.49456	2.1879	2.83943	1.49029	1.35905	1.40138	108.03	2.44773	1.41691	0.0748299	-3.74024	0.560904	-6.66823	2.59e-11	1.09e-09	Slc17a8	solute carrier family 17 (sodium-dependent inorganic phosphate cotransporter), member 8
ENSMUSG00000020034	2.93571	2.46181	3.37093	3.0766	5.08467	5.10678	5.02787	1201.44	2.96126	5.07311	6.59667	2.72174	0.408409	6.66424	2.66e-11	1.12e-09	Tcp11l2	t-complex 11 (mouse) like 2
ENSMUSG00000067336	4.94241	4.93903	5.61362	5.64348	3.3658	3.28504	3.66153	1863.48	5.28464	3.43745	0.200949	-2.3151	0.347661	-6.65907	2.76e-11	1.16e-09	Bmpr2	bone morphogenetic protein receptor, type II (serine/threonine kinase)
ENSMUSG00000022974	5.11379	4.89678	4.61385	4.42972	6.53056	6.79592	6.42193	4165.85	4.76353	6.5828	3.89235	1.96064	0.294462	6.65838	2.77e-11	1.16e-09	Paxbp1	PAX3 and PAX7 binding protein 1
ENSMUSG00000029819	6.91242	8.70692	9.48387	8.16598	5.21502	4.36327	4.83231	17897.6	8.3173	4.80353	0.0652456	-3.93797	0.591697	-6.65539	2.83e-11	1.18e-09	Npy	neuropeptide Y
ENSMUSG00000026475	1.20964	1	1	1.32661	2.69356	2.75941	2.61583	104.871	1.13406	2.6896	80.4248	6.32957	0.951691	6.65086	2.91e-11	1.22e-09	Rgs16	regulator of G-protein signaling 16
ENSMUSG00000040536	2.07838	2.64547	1.67974	3.03297	5.88197	6.00992	5.79009	1969.97	2.35914	5.89399	24.1981	4.59682	0.691653	6.64614	3.01e-11	1.25e-09	Necab1	N-terminal EF-hand calcium binding protein 1
ENSMUSG00000102424	1	1	1	1	2.05665	1.97603	1.96251	33.5101	1	1.9984	414.218	8.69425	1.30825	6.64573	3.02e-11	1.26e-09	Paupar	Pax6 upstream antisense RNA
ENSMUSG00000061306	4.38346	4.28217	4.12772	4.32441	5.3092	5.42795	5.50326	2002.01	4.27944	5.41347	2.4752	1.30754	0.196772	6.64496	3.03e-11	1.26e-09	Slc38a10	solute carrier family 38, member 10
ENSMUSG00000023249	1	1	1	1	2.07647	1.97603	1.95125	33.758	1	2.00125	417.282	8.70488	1.31009	6.64449	3.04e-11	1.26e-09	Parp3	poly (ADP-ribose) polymerase family, member 3
ENSMUSG00000063887	5.09659	5.33528	4.88965	5.44226	3.54686	3.74443	3.85431	1796.41	5.19095	3.7152	0.28723	-1.79972	0.271013	-6.64071	3.12e-11	1.29e-09	Nlgn1	neuroligin 1
ENSMUSG00000022477	5.15505	5.00655	5.35437	5.17269	6.32357	6.41785	6.38242	4097.39	5.17217	6.37462	2.44726	1.29117	0.194496	6.63854	3.17e-11	1.31e-09	Aco2	aconitase 2, mitochondrial
ENSMUSG00000098620	2.07215	1.90788	2.05777	2.17436	1.24011	1.18786	1.32219	52.4384	2.05304	1.25005	0.0561934	-4.15345	0.626257	-6.63219	3.31e-11	1.36e-09	Gm27209	predicted gene 27209
ENSMUSG00000025139	3.84915	2.92874	3.96522	3.89326	6.11269	6.03805	6.03404	2532.61	3.65909	6.0616	6.64521	2.73231	0.412447	6.62464	3.48e-11	1.43e-09	Tollip	toll interacting protein
ENSMUSG00000004113	6.05242	5.98652	5.09635	5.42227	3.47136	3.8137	3.7387	2445.32	5.63939	3.67459	0.191418	-2.3852	0.360172	-6.6224	3.53e-11	1.45e-09	Cacna1b	calcium channel, voltage-dependent, N type, alpha 1B subunit
ENSMUSG00000022995	6.74835	6.17824	5.79773	6.59437	3.95867	4.08626	4.54808	4037.2	6.32967	4.19767	0.187919	-2.41182	0.364306	-6.62032	3.58e-11	1.47e-09	Enah	ENAH actin regulator
ENSMUSG00000040028	3.54435	3.71589	3.23922	3.56508	4.82229	4.8867	4.90465	1204.87	3.51613	4.87121	3.22849	1.69086	0.25544	6.6194	3.61e-11	1.48e-09	Elavl1	ELAV (embryonic lethal, abnormal vision)-like 1 (Hu antigen R)
ENSMUSG00000087370	3.36397	3.54663	3.16699	3.50567	4.88247	4.61844	4.66611	1070.91	3.39582	4.72234	3.25126	1.701	0.256989	6.61895	3.62e-11	1.48e-09	Tmem170b	transmembrane protein 170B
ENSMUSG00000026817	3.96244	3.3987	3.94443	3.46039	5.42175	5.4857	5.38155	1738.41	3.69149	5.42967	4.15005	2.05313	0.310437	6.61368	3.75e-11	1.52e-09	Ak1	adenylate kinase 1
ENSMUSG00000028766	1.92256	2.04765	2.43427	1.64913	4.28113	4.0163	4.19151	526.452	2.01341	4.16298	12.6139	3.65694	0.552913	6.61394	3.74e-11	1.52e-09	Alpl	alkaline phosphatase, liver/bone/kidney
ENSMUSG00000019998	3.98612	4.03665	4.32502	3.73149	5.58315	5.53453	5.49828	1994.45	4.01982	5.53866	3.3682	1.75198	0.264879	6.61426	3.73e-11	1.52e-09	Stx7	syntaxin 7
ENSMUSG00000002341	4.89992	4.34898	4.57342	4.39666	2.43035	2.86078	3.04348	1011.83	4.55475	2.7782	0.178409	-2.48674	0.376131	-6.61137	3.81e-11	1.54e-09	Ncan	neurocan
ENSMUSG00000028670	3.62289	3.72997	3.43311	3.67307	4.70736	4.82725	4.70689	1157.91	3.61476	4.74717	2.67345	1.4187	0.214624	6.61017	3.84e-11	1.55e-09	Lypla2	lysophospholipase 2
ENSMUSG00000093044	2.1149	2.32001	2.00995	2.12824	1	1	1.21504	60.4113	2.14328	1.07168	0.0111225	-6.49038	0.982275	-6.6075	3.91e-11	1.58e-09	Snord8	small nucleolar RNA, C/D box 8
ENSMUSG00000023964	4.22651	5.01363	4.8257	3.68259	2.29457	1.55009	2.03229	895.795	4.43711	1.95898	0.053409	-4.22677	0.639902	-6.60534	3.97e-11	1.6e-09	Calcr	calcitonin receptor
ENSMUSG00000028488	4.37259	4.1025	4.531	5.54877	7.54794	7.6365	7.51476	7264.77	4.63872	7.5664	8.0272	3.0049	0.455106	6.60263	4.04e-11	1.63e-09	Sh3gl2	SH3-domain GRB2-like 2
ENSMUSG00000033061	6.81584	7.66077	8.79684	7.97365	4.66859	4.50349	5.20646	11952.2	7.81178	4.79285	0.0984441	-3.34455	0.506685	-6.60085	4.09e-11	1.64e-09	Resp18	regulated endocrine-specific protein 18
ENSMUSG00000024912	1	1.12795	1	1	1.98359	2.09615	2.14836	39.4644	1.03199	2.07603	294.553	8.20239	1.24332	6.59719	4.19e-11	1.68e-09	Fosl1	fos-like antigen 1
ENSMUSG00000102681	2.65849	2.60013	2.08076	3.28474	1.41494	1.44573	1.41537	151.299	2.65603	1.42535	0.0538897	-4.21385	0.63894	-6.59506	4.25e-11	1.7e-09	Gm37221	predicted gene, 37221
ENSMUSG00000051726	3.11632	2.98205	4.09713	2.94923	1.70605	1.49495	1.79525	318.511	3.28618	1.66541	0.0663412	-3.91395	0.593477	-6.59495	4.25e-11	1.7e-09	Kcnf1	potassium voltage-gated channel, subfamily F, member 1
ENSMUSG00000083695	2.27919	2.77553	3.0142	2.1906	1.15197	1.32492	1.40138	127.552	2.56488	1.29276	0.0335488	-4.8976	0.743049	-6.59122	4.36e-11	1.74e-09	Rnf138rt1	ring finger protein 138, retrogene 1
ENSMUSG00000019775	5.11497	4.92709	4.64418	5.44602	3.50382	3.47997	3.47795	1575.69	5.03306	3.48725	0.256239	-1.96444	0.298151	-6.58873	4.44e-11	1.77e-09	Rgs17	regulator of G-protein signaling 17
ENSMUSG00000042453	3.75537	3.31816	3.53961	3.77762	5.00829	4.94004	5.1034	1339.67	3.59769	5.01724	3.34122	1.74038	0.2644	6.58234	4.63e-11	1.84e-09	Reln	reelin
ENSMUSG00000082315	3.65971	3.67458	3.3784	2.8052	1.30351	1.55009	1.80897	328.934	3.37947	1.55419	0.0483364	-4.37075	0.664211	-6.58036	4.69e-11	1.86e-09	Gm16523	predicted gene, 16523
ENSMUSG00000039105	3.88468	3.63387	4.26847	4.27953	5.75167	5.75227	5.78397	2259.01	4.01664	5.76263	3.95767	1.98465	0.301998	6.57174	4.97e-11	1.97e-09	Atp6v1g1	ATPase, H+ transporting, lysosomal V1 subunit G1
ENSMUSG00000102902	3.82739	3.79329	3.18865	4.07885	1.33918	1.32492	1.8864	450.871	3.72205	1.51684	0.0336432	-4.89354	0.745354	-6.5654	5.19e-11	2.05e-09	Gm38263	predicted gene, 38263
ENSMUSG00000036478	3.48748	2.95097	3.50786	3.56894	5.04334	5.10058	4.98169	1286.17	3.37881	5.04187	4.18874	2.06652	0.314994	6.56049	5.36e-11	2.12e-09	Btg1	B cell translocation gene 1, anti-proliferative
ENSMUSG00000041741	2.6513	2.64547	2.933	3.50026	5.21372	5.17775	5.01248	1247.8	2.93251	5.13465	7.08868	2.82552	0.431253	6.55188	5.68e-11	2.23e-09	Pde3a	phosphodiesterase 3A, cGMP inhibited
ENSMUSG00000032179	1	1	1	1	2.09105	1.98161	1.89859	33.137	1	1.99042	409.605	8.67809	1.32441	6.55244	5.66e-11	2.23e-09	Bmp5	bone morphogenetic protein 5
ENSMUSG00000020869	2.71445	3.16491	3.43847	2.32244	5.46964	5.50277	5.5068	1576.81	2.91007	5.49307	9.35294	3.22542	0.492477	6.54939	5.78e-11	2.27e-09	Lrrc59	leucine rich repeat containing 59
ENSMUSG00000063524	5.86491	5.13468	6.38768	6.7192	8.87064	8.97196	8.85061	18863.7	6.02662	8.89774	7.09622	2.82705	0.43226	6.54017	6.15e-11	2.41e-09	Eno1	enolase 1, alpha non-neuron
ENSMUSG00000025190	4.88962	3.93773	4.81376	5.22501	7.14177	7.24438	7.18225	5830.2	4.71653	7.18947	5.97138	2.57806	0.394283	6.53862	6.21e-11	2.43e-09	Got1	glutamic-oxaloacetic transaminase 1, soluble
ENSMUSG00000104277	3.74143	3.71942	3.27992	4.02987	1.9446	1.98716	2.38234	466.339	3.69266	2.1047	0.13535	-2.88524	0.441518	-6.53482	6.37e-11	2.49e-09	Gm38299	predicted gene, 38299
ENSMUSG00000086657	2.38927	2.20551	2.44224	2.24542	1.54493	1.52875	1.59498	91.0783	2.32061	1.55622	0.166799	-2.58381	0.395996	-6.52484	6.81e-11	2.65e-09	Stamos	signal transducing adaptor molecule (SH3 domain and ITAM motif) 1, opposite strand
ENSMUSG00000036198	5.2271	5.56318	6.04839	6.42901	2.71258	1.6279	2.83963	2557.2	5.81692	2.39337	0.0437702	-4.51391	0.691961	-6.52335	6.88e-11	2.67e-09	Arhgap36	Rho GTPase activating protein 36
ENSMUSG00000020169	1	1.22146	1	1	2.46429	2.31014	2.17967	61.1748	1.05537	2.31803	175.395	7.45446	1.14385	6.51698	7.17e-11	2.79e-09	Best3	bestrophin 3
ENSMUSG00000034098	4.33848	4.46971	4.46533	4.6519	5.60277	5.62615	5.57621	2329.39	4.48135	5.60171	2.40189	1.26417	0.194008	6.51607	7.22e-11	2.8e-09	Fstl5	follistatin-like 5
ENSMUSG00000073656	4.53449	4.9844	4.70226	4.03448	2.91337	2.29028	2.28403	999.991	4.56391	2.49589	0.121494	-3.04105	0.466758	-6.51525	7.26e-11	2.81e-09	Gm10558	predicted gene 10558
ENSMUSG00000022707	2.57307	2.75726	2.75282	2.17026	4.21985	4.28504	4.21357	626.486	2.56335	4.23949	5.65583	2.49974	0.383991	6.50989	7.52e-11	2.9e-09	Gbe1	glucan (1,4-alpha-), branching enzyme 1
ENSMUSG00000027951	3.58331	3.3134	3.10894	2.60418	5.34283	5.34903	5.28041	1465.1	3.15246	5.32409	6.4367	2.68632	0.413162	6.50186	7.93e-11	3.06e-09	Adar	adenosine deaminase, RNA-specific
ENSMUSG00000006418	3.3052	3.63199	3.83826	3.27677	5.21112	5.13129	5.01995	1393.29	3.51305	5.12079	3.90814	1.96648	0.302999	6.49007	8.58e-11	3.3e-09	Rnf114	ring finger protein 114
ENSMUSG00000061878	1.20964	1.28572	1	1	2.41647	2.49723	2.50837	77.7976	1.12384	2.47402	80.4492	6.33001	0.975297	6.49033	8.56e-11	3.3e-09	Sphk1	sphingosine kinase 1
ENSMUSG00000034300	3.11632	2.8494	3.47187	3.35749	4.9397	4.76582	4.78041	1082.51	3.19877	4.82864	4.27681	2.09654	0.323137	6.48806	8.69e-11	3.33e-09	Fam53c	family with sequence similarity 53, member C
ENSMUSG00000108954	2.97781	2.84598	2.7221	3.09512	1.49029	1.75124	1.8422	199.509	2.91025	1.69458	0.121383	-3.04236	0.468908	-6.48817	8.69e-11	3.33e-09	Gm44901	predicted gene 44901
ENSMUSG00000100394	2.6513	2.92553	2.65162	3.37545	1.26297	1.53953	1.61359	195.089	2.90098	1.47203	0.0571114	-4.13008	0.637365	-6.47992	9.18e-11	3.51e-09	Gm28791	predicted gene 28791
ENSMUSG00000109575	5.47419	4.81646	4.29559	3.73035	2.19593	2.28224	2.59811	1075.16	4.57915	2.35876	0.0865161	-3.53089	0.545019	-6.47847	9.27e-11	3.54e-09	Gm44831	predicted gene 44831
ENSMUSG00000006411	1	1.22146	1	1.27344	2.39532	2.42198	2.40024	70.2648	1.12373	2.40585	66.7664	6.06105	0.935897	6.47619	9.41e-11	3.58e-09	Nectin4	nectin cell adhesion molecule 4
ENSMUSG00000025240	2.42504	2.62508	2.5589	1.93232	4.35496	4.19232	4.28027	616.96	2.38534	4.27585	7.46892	2.9009	0.448357	6.47007	9.8e-11	3.73e-09	Sacm1l	SAC1 suppressor of actin mutations 1-like (yeast)
ENSMUSG00000067215	3.85059	3.96016	4.74063	4.32291	2.70446	2.69705	2.48231	784.659	4.21857	2.62794	0.184688	-2.43684	0.376769	-6.46772	9.95e-11	3.78e-09	Usp51	ubiquitin specific protease 51
ENSMUSG00000040722	5.6039	5.33641	5.72512	5.37355	6.74419	6.88403	6.86824	5569.55	5.50974	6.83215	2.62499	1.39231	0.215333	6.46585	1.01e-10	3.82e-09	Scamp5	secretory carrier membrane protein 5
ENSMUSG00000039579	5.01496	5.14824	5.81639	5.42988	3.6304	3.12729	3.65501	1951.31	5.35237	3.4709	0.200598	-2.31762	0.359011	-6.45555	1.08e-10	4.08e-09	Grin3a	glutamate receptor ionotropic, NMDA3A
ENSMUSG00000057236	3.49868	4.09444	4.18696	3.46039	5.78871	5.8802	5.71647	2211.7	3.81012	5.79513	4.83176	2.27255	0.352252	6.45148	1.11e-10	4.18e-09	Rbbp4	retinoblastoma binding protein 4, chromatin remodeling factor
ENSMUSG00000057522	4.36862	3.9057	4.08158	4.70213	6.12745	6.13984	6.05643	2892.28	4.26451	6.10791	4.09903	2.03528	0.315603	6.44887	1.13e-10	4.25e-09	Spop	speckle-type POZ protein
ENSMUSG00000044014	2.86527	3.33934	3.60571	2.97977	1.33918	1.75124	1.71461	273.078	3.19752	1.60168	0.0668851	-3.90217	0.60511	-6.4487	1.13e-10	4.25e-09	Npy5r	neuropeptide Y receptor Y5
ENSMUSG00000108474	3.31375	2.89958	2.70013	3.39463	1.54493	1.39014	1.80897	239.746	3.07702	1.58135	0.0708432	-3.81923	0.592458	-6.44641	1.15e-10	4.3e-09	Gm44895	predicted gene 44895
ENSMUSG00000062488	1.17122	1	1	1	2.19593	2.10103	2.29977	49.6763	1.04281	2.19891	222.906	7.80029	1.2103	6.44494	1.16e-10	4.34e-09	Ifit3b	interferon-induced protein with tetratricopeptide repeats 3B
ENSMUSG00000007950	4.52918	3.57241	3.94567	4.55917	6.37586	6.50408	6.39984	3414.47	4.15161	6.4266	5.57551	2.4791	0.384744	6.44352	1.17e-10	4.37e-09	Abhd8	abhydrolase domain containing 8
ENSMUSG00000071540	1	1	1	1	2.08135	2.03551	1.82908	32.7854	1	1.98198	405.253	8.66268	1.34448	6.44313	1.17e-10	4.38e-09	3425401B19Rik	RIKEN cDNA 3425401B19 gene
ENSMUSG00000056486	4.43276	4.08497	4.5204	5.04445	6.53039	6.56747	6.47473	3842.63	4.52065	6.5242	4.44693	2.15281	0.334253	6.44067	1.19e-10	4.44e-09	Chn1	chimerin 1
ENSMUSG00000048307	3.87482	3.72646	4.56075	4.27178	6.02922	6.06442	6.06654	2720.04	4.10845	6.05339	4.47942	2.16331	0.336066	6.43716	1.22e-10	4.54e-09	Ankrd46	ankyrin repeat domain 46
ENSMUSG00000107858	3.9343	3.83124	3.31747	3.98008	1.33918	1.67173	2.01141	470.228	3.76577	1.67411	0.0519393	-4.26703	0.662963	-6.43631	1.22e-10	4.55e-09	Gm43879	predicted gene, 43879
ENSMUSG00000032096	4.33237	4.5733	4.74693	4.81094	5.95204	6.00738	5.99451	2927	4.61589	5.98464	2.84356	1.5077	0.234347	6.43361	1.25e-10	4.63e-09	Arcn1	archain 1
ENSMUSG00000030088	3.45717	2.97281	2.91983	3.54949	1.58482	1.94176	1.8864	289.09	3.22482	1.80433	0.111469	-3.16529	0.492213	-6.43073	1.27e-10	4.71e-09	Aldh1l1	aldehyde dehydrogenase 1 family, member L1
ENSMUSG00000024966	3.85776	4.16155	4.73712	4.60905	6.38106	6.4249	6.27885	3392.54	4.34137	6.3616	4.58903	2.19819	0.34187	6.4299	1.28e-10	4.73e-09	Stip1	stress-induced phosphoprotein 1
ENSMUSG00000041740	4.57116	4.42989	4.35752	4.59365	5.54928	5.53135	5.54279	2266.27	4.48806	5.54114	2.28397	1.19155	0.185428	6.4259	1.31e-10	4.84e-09	Rnf10	ring finger protein 10
ENSMUSG00000023043	2.6477	2.30363	2.8518	2.59593	1.37139	1.64581	1.45471	132.796	2.59977	1.49064	0.0886654	-3.49548	0.544501	-6.41961	1.37e-10	5.04e-09	Krt18	keratin 18
ENSMUSG00000028864	1	1.25564	1	1	2.58161	2.33731	2.41084	74.1764	1.06391	2.44325	155.621	7.28189	1.13626	6.40865	1.47e-10	5.41e-09	Hgf	hepatocyte growth factor
ENSMUSG00000104625	3.16018	3.50599	2.96151	3.77983	1.45423	1.85569	1.87403	325.57	3.35188	1.72798	0.0816945	-3.61362	0.56402	-6.4069	1.49e-10	5.46e-09	Gm42448	predicted gene 42448
ENSMUSG00000037624	4.24399	3.9837	4.71159	4.6602	2.96052	2.72184	2.96673	926.709	4.39987	2.88303	0.222032	-2.17116	0.338899	-6.4065	1.49e-10	5.47e-09	Kcnk2	potassium channel, subfamily K, member 2
ENSMUSG00000020427	2.64408	2.88639	2.87672	3.48801	1.41494	1.7587	1.62268	217.002	2.9738	1.59877	0.0809047	-3.62763	0.567158	-6.39616	1.59e-10	5.84e-09	Igfbp3	insulin-like growth factor binding protein 3
ENSMUSG00000028158	4.38444	4.53336	4.56868	4.16695	3.26345	2.91783	2.81506	941.725	4.41336	2.99878	0.259396	-1.94677	0.304409	-6.39525	1.6e-10	5.86e-09	Mttp	microsomal triglyceride transfer protein
ENSMUSG00000103924	2.56921	2.81478	3.06717	2.55665	1.47859	1.75124	1.64914	165.789	2.75195	1.62632	0.116209	-3.10521	0.485751	-6.3926	1.63e-10	5.96e-09	Gm37895	predicted gene, 37895
ENSMUSG00000029616	6.35016	6.14876	6.9621	7.02022	4.36755	4.37125	4.88731	5040	6.62031	4.54204	0.202643	-2.30299	0.360338	-6.39119	1.65e-10	6e-09	Erp29	endoplasmic reticulum protein 29
ENSMUSG00000091509	4.14621	3.75771	3.15382	4.17446	2.3701	2.11071	2.13462	535.412	3.80805	2.20514	0.138014	-2.85711	0.447328	-6.38706	1.69e-10	6.16e-09	Gm17066	predicted gene 17066
ENSMUSG00000107643	4.79706	4.40847	3.16262	4.41012	1.92732	1.89989	2.37872	758.814	4.19457	2.06864	0.0753465	-3.73032	0.584663	-6.38028	1.77e-10	6.42e-09	Gm43885	predicted gene, 43885
ENSMUSG00000107707	4.24073	3.86659	3.70583	2.63125	1.7216	1.34242	1.79525	440.893	3.6111	1.61975	0.0435852	-4.52002	0.708557	-6.37919	1.78e-10	6.46e-09	Gm44286	predicted gene, 44286
ENSMUSG00000078851	2.37555	2.10328	2.62491	2.34344	3.73153	3.78132	3.68091	409.669	2.36179	3.73125	4.86882	2.28357	0.358049	6.37782	1.8e-10	6.51e-09	Hist3h2a	histone cluster 3, H2a
ENSMUSG00000063902	2.20592	2.37797	2.46966	1.68025	4.36598	4.33086	4.30592	618.263	2.18345	4.33425	10.6462	3.41227	0.535078	6.37713	1.8e-10	6.53e-09	Gm7964	predicted gene 7964
ENSMUSG00000113810	3.13111	2.61267	2.41817	3.66829	1.38646	1.49495	1.64045	222.473	2.95756	1.50729	0.0545868	-4.1953	0.657944	-6.37639	1.81e-10	6.55e-09	AC126673.2
ENSMUSG00000058624	4.69096	3.68728	4.3893	5.53825	1.38646	1.80185	2.22273	1042.16	4.57645	1.80368	0.033785	-4.88747	0.766784	-6.37398	1.84e-10	6.64e-09	Gda	guanine deaminase
ENSMUSG00000097839	2.41621	2.33614	2.23248	2.38422	1.63978	1.60943	1.51341	94.886	2.34226	1.58754	0.181774	-2.45978	0.386801	-6.3593	2.03e-10	7.29e-09	Gm26909	predicted gene, 26909
ENSMUSG00000037681	3.70358	4.5034	4.03273	2.62319	1.91559	1.58056	1.82244	508.237	3.71572	1.77286	0.0559356	-4.16009	0.65421	-6.35895	2.03e-10	7.3e-09	Esyt3	extended synaptotagmin-like protein 3
ENSMUSG00000035150	2.04033	1.75914	1.89145	1.37216	3.83149	3.7728	3.7387	365.739	1.76577	3.781	15.6503	3.96812	0.624106	6.35809	2.04e-10	7.33e-09	Eif2s3x	eukaryotic translation initiation factor 2, subunit 3, structural gene X-linked
ENSMUSG00000019889	4.34759	4.88987	5.04003	4.77758	6.40244	6.5003	6.29939	3768.52	4.76377	6.40071	3.3991	1.76515	0.277823	6.35351	2.1e-10	7.54e-09	Ptprk	protein tyrosine phosphatase, receptor type, K
ENSMUSG00000027634	5.54968	5.20923	5.29182	5.69061	6.81451	6.85271	6.81188	5453.53	5.43533	6.82637	2.75463	1.46186	0.230189	6.35069	2.14e-10	7.66e-09	Ndrg3	N-myc downstream regulated gene 3
ENSMUSG00000037503	4.04863	3.93622	3.60414	3.36799	5.32931	5.46548	5.55926	1782.48	3.73925	5.45135	4.04027	2.01445	0.317275	6.34923	2.16e-10	7.73e-09	Fam168b	family with sequence similarity 168, member B
ENSMUSG00000105936	2.60724	2.58746	2.38523	2.07975	1.46657	1.26548	1.21504	99.6789	2.41492	1.3157	0.0502836	-4.31377	0.679817	-6.34548	2.22e-10	7.9e-09	Gm43544	predicted gene 43544
ENSMUSG00000036437	3.25043	4.44679	4.03273	4.65487	2.29457	2.20677	2.38954	705.683	4.0962	2.29696	0.11993	-3.05974	0.482214	-6.34519	2.22e-10	7.91e-09	Npy1r	neuropeptide Y receptor Y1
ENSMUSG00000046668	3.47052	2.63735	3.07891	3.62076	5.41763	5.36183	5.43869	1558.83	3.20188	5.40605	6.45113	2.68955	0.424022	6.34295	2.25e-10	8.01e-09	Cxxc5	CXXC finger 5
ENSMUSG00000030421	3.75844	3.80329	3.71313	3.43646	4.83645	4.84734	5.03034	1287.61	3.67783	4.90471	2.852	1.51197	0.238381	6.34268	2.26e-10	8.01e-09	Uri1	URI1, prefoldin-like chaperone
ENSMUSG00000003847	4.88617	4.82534	4.63137	5.06464	3.47434	3.20946	3.66543	1374.42	4.85188	3.44974	0.293309	-1.76951	0.279065	-6.34084	2.29e-10	8.09e-09	Nfat5	nuclear factor of activated T cells 5
ENSMUSG00000031626	5.80715	5.89894	4.88965	5.24674	3.45029	3.62335	3.71763	2159.16	5.46062	3.59709	0.202058	-2.30716	0.364135	-6.33599	2.36e-10	8.31e-09	Sorbs2	sorbin and SH3 domain containing 2
ENSMUSG00000057406	5.60055	5.58657	5.26388	5.38784	4.21549	4.37205	4.3198	2338.53	5.45971	4.30245	0.395851	-1.33697	0.211002	-6.3363	2.35e-10	8.31e-09	Nsd2	nuclear receptor binding SET domain protein 2
ENSMUSG00000029544	3.03976	2.04765	2.74369	2.52188	4.86158	4.85246	4.8198	963.707	2.58825	4.84461	8.61476	3.10681	0.490337	6.33608	2.36e-10	8.31e-09	Cabp1	calcium binding protein 1
ENSMUSG00000006920	3.89307	3.54262	3.5835	3.16492	5.34678	5.22055	5.09824	1492.13	3.54603	5.22186	4.08223	2.02936	0.3203	6.33579	2.36e-10	8.31e-09	Ezh1	enhancer of zeste 1 polycomb repressive complex 2 subunit
ENSMUSG00000106229	3.51346	3.48101	3.55276	3.68259	2.27878	2.36752	2.63617	436.114	3.55746	2.42749	0.265317	-1.91421	0.302352	-6.33106	2.43e-10	8.54e-09	Gm19409	predicted gene, 19409
ENSMUSG00000103748	2.6258	2.37797	3.21628	1.75883	1	1	1.15213	124.149	2.49472	1.05071	0.00268873	-8.53886	1.34871	-6.33113	2.43e-10	8.54e-09	Gm38243	predicted gene, 38243
ENSMUSG00000020334	2.81284	3.19129	3.01666	2.87493	1.7662	1.53953	1.92827	216.451	2.97393	1.74467	0.129918	-2.94432	0.465104	-6.33047	2.44e-10	8.56e-09	Slc22a4	solute carrier family 22 (organic cation transporter), member 4
ENSMUSG00000106149	3.06837	3.19129	2.90115	2.73861	1.15197	1.52875	1.56584	204.913	2.97485	1.41552	0.0455649	-4.45593	0.705	-6.32047	2.61e-10	9.11e-09	Gm43430	predicted gene 43430
ENSMUSG00000090286	2.73814	2.75726	2.45014	2.92214	1.75897	1.5706	1.442	156.587	2.71692	1.59052	0.110603	-3.17653	0.50259	-6.32033	2.61e-10	9.11e-09	Gm17615	predicted gene, 17615
ENSMUSG00000022377	4.10128	4.44784	4.55037	3.77762	5.95902	6.11953	6.00781	2743.2	4.21928	6.02879	4.02791	2.01003	0.31805	6.31986	2.62e-10	9.13e-09	Asap1	ArfGAP with SH3 domain, ankyrin repeat and PH domain1
ENSMUSG00000109429	3.49496	3.65623	4.01176	2.28282	1.71387	1.60943	1.72234	357.832	3.36144	1.68188	0.0598454	-4.06261	0.64328	-6.31547	2.69e-10	9.37e-09	Gm45223	predicted gene 45223
ENSMUSG00000105981	2.70416	2.71988	2.43027	3.41787	1.61296	1.59997	1.66615	186.452	2.81805	1.62636	0.0988422	-3.33873	0.529127	-6.30988	2.79e-10	9.7e-09	2810428J06Rik	RIKEN cDNA 2810428J06 gene
ENSMUSG00000038828	5.88952	5.75016	5.67008	5.84787	4.27361	4.65413	4.62806	2949.01	5.78941	4.5186	0.37411	-1.41847	0.22517	-6.29954	2.99e-10	1.04e-08	Tmem214	transmembrane protein 214
ENSMUSG00000037855	3.34328	3.15689	2.48885	3.39316	5.19848	5.21129	5.20428	1343.01	3.09554	5.20468	6.24547	2.64281	0.420017	6.29216	3.13e-10	1.08e-08	Zfp365	zinc finger protein 365
ENSMUSG00000004633	2.56533	2.40831	2.30717	2.88582	4.07233	4.04671	4.03055	545.36	2.54166	4.04986	4.94241	2.30522	0.366719	6.28606	3.26e-10	1.13e-08	Chn2	chimerin 2
ENSMUSG00000114579	1.45143	1.40342	1.41666	1.10348	2.62013	2.83621	2.7566	116.125	1.34375	2.73764	24.974	4.64235	0.739211	6.28015	3.38e-10	1.17e-08	AC160980.1
ENSMUSG00000039037	4.12629	3.57045	3.52132	3.15618	1.9671	2.00898	2.29977	433.837	3.59356	2.09195	0.140118	-2.83529	0.452408	-6.2671	3.68e-10	1.27e-08	St6galnac5	ST6 (alpha-N-acetyl-neuraminyl-2,3-beta-galactosyl-1,3)-N-acetylgalactosaminide alpha-2,6-sialyltransferase 5
ENSMUSG00000106414	3.38637	3.16757	2.94344	3.88714	1.99441	1.5706	1.8422	330.544	3.34613	1.8024	0.0971017	-3.36436	0.53701	-6.26498	3.73e-10	1.28e-08	Gm43320	predicted gene 43320
ENSMUSG00000038132	3.60066	3.62634	3.53133	3.44213	2.66585	2.76205	2.61876	463.263	3.55012	2.68222	0.377804	-1.40429	0.224203	-6.26347	3.77e-10	1.29e-08	Rbm24	RNA binding motif protein 24
ENSMUSG00000092323	2.56145	2.66551	2.53359	2.07521	1.26297	1.51774	1.33954	107.792	2.45894	1.37342	0.0635095	-3.97688	0.635067	-6.26215	3.8e-10	1.3e-08	BB365896	expressed sequence BB365896
ENSMUSG00000020182	3.69395	3.32761	4.3685	4.16443	1.97813	2.24521	2.39669	573.273	3.88862	2.20668	0.13033	-2.93975	0.46953	-6.26106	3.82e-10	1.31e-08	Ddc	dopa decarboxylase
ENSMUSG00000032557	5.33109	5.21844	5.01594	5.21542	4.20234	4.14076	4.03254	1929.63	5.19522	4.12522	0.416979	-1.26195	0.201671	-6.2575	3.91e-10	1.34e-08	Uba5	ubiquitin-like modifier activating enzyme 5
ENSMUSG00000041112	4.42323	4.31827	4.16714	3.61454	5.90651	6.04895	5.87362	2567.56	4.1308	5.94303	4.0806	2.02878	0.324381	6.2543	3.99e-10	1.36e-08	Elmo1	engulfment and cell motility 1
ENSMUSG00000030057	5.20237	5.0959	5.95281	5.36454	7.305	7.35746	7.2486	6943.19	5.40391	7.30369	3.88739	1.9588	0.313531	6.24756	4.17e-10	1.42e-08	Cnbp	cellular nucleic acid binding protein
ENSMUSG00000103867	4.6854	4.24148	2.98184	4.29108	2.22571	2.14381	2.15741	686.861	4.04995	2.17564	0.0982514	-3.34738	0.535798	-6.24746	4.17e-10	1.42e-08	9630010A21Rik	RIKEN cDNA 9630010A21 gene
ENSMUSG00000106648	2.10891	2.42316	1.86991	2.82357	1.21481	1.24241	1	87.7366	2.30639	1.15241	0.0173592	-5.84816	0.936544	-6.2444	4.25e-10	1.45e-08	Gm43176	predicted gene 43176
ENSMUSG00000061080	6.43824	6.53772	6.37896	6.47934	5.41387	5.39954	5.56776	5108.86	6.45857	5.46039	0.478006	-1.0649	0.170632	-6.24093	4.35e-10	1.47e-08	Lsamp	limbic system-associated membrane protein
ENSMUSG00000107362	4.32008	3.97785	3.65972	3.88202	2.46762	2.00357	2.53384	602.794	3.95992	2.33501	0.159069	-2.65228	0.424966	-6.24115	4.34e-10	1.47e-08	Gm40309	predicted gene, 40309
ENSMUSG00000103646	3.37012	3.71234	3.30572	4.34449	1.50172	1.95334	2.02191	460.112	3.68317	1.82566	0.0751638	-3.73382	0.599097	-6.23241	4.59e-10	1.55e-08	Gm37706	predicted gene, 37706
ENSMUSG00000005362	3.43982	3.56848	3.58829	3.72691	4.80799	4.72604	4.53349	1111.99	3.58087	4.68917	2.64377	1.4026	0.225437	6.22168	4.92e-10	1.66e-08	Crbn	cereblon
ENSMUSG00000020894	5.89432	4.72963	5.77779	6.51178	8.57557	8.65345	8.58202	15343.1	5.72838	8.60368	7.11643	2.83115	0.455329	6.21781	5.04e-10	1.7e-08	Vamp2	vesicle-associated membrane protein 2
ENSMUSG00000004530	4.35061	3.87134	4.59067	4.34079	5.84756	6.00024	5.85012	2591.41	4.28835	5.89931	3.47606	1.79745	0.289243	6.21433	5.15e-10	1.73e-08	Coro1c	coronin, actin binding protein 1C
ENSMUSG00000049420	3.10887	3.31578	3.64297	3.4562	2.38098	2.3062	2.31142	370.225	3.38096	2.33286	0.26564	-1.91245	0.307719	-6.21493	5.13e-10	1.73e-08	Tmem200a	transmembrane protein 200A
ENSMUSG00000114624	3.80825	3.71234	3.62912	3.62941	1.71387	2.1758	2.33055	456.649	3.69478	2.07341	0.133993	-2.89977	0.466798	-6.21204	5.23e-10	1.76e-08	AC156025.2
ENSMUSG00000104362	5.71978	5.74762	5.21991	4.31991	3.1334	3.20016	3.25141	1844.57	5.25181	3.19499	0.151234	-2.72514	0.438992	-6.20773	5.38e-10	1.8e-08	Gm37928	predicted gene, 37928
ENSMUSG00000016356	1	1.25564	1	1	2.26275	2.34113	2.72494	75.6963	1.06391	2.44294	157.942	7.30325	1.17661	6.20704	5.4e-10	1.81e-08	Col20a1	collagen, type XX, alpha 1
ENSMUSG00000006395	4.39619	4.00397	4.06699	3.84878	2.8059	2.892	2.98419	728.855	4.07898	2.89403	0.299297	-1.74035	0.280516	-6.20412	5.5e-10	1.84e-08	Hyi	hydroxypyruvate isomerase (putative)
ENSMUSG00000022132	1.97304	2.33079	2.86571	2.02853	1	1	1.21504	86.265	2.29952	1.07168	0.00776174	-7.0094	1.13045	-6.20053	5.63e-10	1.88e-08	Cldn10	claudin 10
ENSMUSG00000025733	4.11324	4.03946	3.79916	4.50155	2.72598	2.83869	2.8897	739.767	4.11335	2.81812	0.262543	-1.92937	0.311261	-6.19857	5.7e-10	1.9e-08	Rhot2	ras homolog family member T2
ENSMUSG00000057098	1.65781	1.31289	1.16391	1	4.08292	4.05371	4.14264	452.537	1.28365	4.09309	98.7571	6.62581	1.06902	6.19801	5.72e-10	1.9e-08	Ebf1	early B cell factor 1
ENSMUSG00000019961	3.03713	2.89629	3.08357	2.40076	4.50343	4.62445	4.55291	838.735	2.85444	4.56026	5.05385	2.33738	0.377402	6.19335	5.89e-10	1.96e-08	Tmpo	thymopoietin
ENSMUSG00000074607	4.33033	3.75599	4.16504	4.38595	5.67805	5.70037	5.69645	2244.27	4.15933	5.69162	3.32824	1.73476	0.280245	6.19015	6.01e-10	1.99e-08	Tox2	TOX high mobility group box family member 2
ENSMUSG00000105568	5.29778	4.5481	4.85577	4.93709	3.42271	2.67741	2.86134	1351.01	4.90968	2.98715	0.173887	-2.52377	0.408052	-6.18493	6.21e-10	2.06e-08	Gm42971	predicted gene 42971
ENSMUSG00000028222	5.74089	5.54234	5.66126	5.87675	4.65778	4.53719	4.66548	2864.01	5.70531	4.62015	0.428859	-1.22142	0.19752	-6.18378	6.26e-10	2.07e-08	Calb1	calbindin 1
ENSMUSG00000020268	1.49702	1.64717	1.30623	1.29225	2.78069	2.76993	2.63905	118.038	1.43567	2.72989	16.0276	4.00249	0.647315	6.18322	6.28e-10	2.08e-08	Lyrm7	LYR motif containing 7
ENSMUSG00000021665	1.91509	2.06891	1.6892	1.65706	3.08032	3.215	3.09817	207.419	1.83257	3.13116	7.32846	2.87351	0.464825	6.18192	6.33e-10	2.09e-08	Hexb	hexosaminidase B
ENSMUSG00000024331	3.20261	3.64137	2.96662	2.23006	1.47859	1.65457	1.62268	238.575	3.01016	1.58528	0.0669428	-3.90093	0.631176	-6.18041	6.39e-10	2.11e-08	Dsc2	desmocollin 2
ENSMUSG00000061171	1.95893	2.66153	3.024	2.51598	1.45423	1.24241	1.37178	126.502	2.54011	1.35614	0.0476511	-4.39135	0.710863	-6.17749	6.51e-10	2.14e-08	Slc38a11	solute carrier family 38, member 11
ENSMUSG00000109320	3.20954	3.18867	3.44734	1.9993	1.46657	1.41889	1.60436	226.473	2.96121	1.49661	0.0503835	-4.31091	0.697803	-6.17782	6.5e-10	2.14e-08	Gm44679	predicted gene 44679
ENSMUSG00000027167	2.07838	2.42807	2.17258	2.11526	3.44574	3.31101	3.21384	282.362	2.19857	3.32353	4.33711	2.11674	0.342804	6.17476	6.63e-10	2.17e-08	Elp4	elongator acetyltransferase complex subunit 4
ENSMUSG00000048355	5.55792	5.50124	6.0011	5.43092	4.13098	3.94157	4.33112	2523.32	5.62279	4.13456	0.302318	-1.72586	0.279487	-6.17511	6.61e-10	2.17e-08	Arxes1	adipocyte-related X-chromosome expressed sequence 1
ENSMUSG00000020123	1.74812	2.52189	2.15176	3.2639	1.15197	1.15342	1.28428	117.192	2.42142	1.19655	0.0158047	-5.98351	0.969747	-6.17017	6.82e-10	2.23e-08	Avpr1a	arginine vasopressin receptor 1A
ENSMUSG00000080544	2.17279	1.98063	1.89145	2.07975	1.33918	1.35905	1.32219	52.0474	2.03115	1.34014	0.10362	-3.27063	0.530192	-6.16877	6.88e-10	2.25e-08	Gm22714	predicted gene, 22714
ENSMUSG00000018470	1.679	2.01106	1	1.68025	5.13266	5.18272	5.02391	1053.66	1.59258	5.1131	63.9776	5.99949	0.972688	6.16795	6.92e-10	2.26e-08	Kcnab3	potassium voltage-gated channel, shaker-related subfamily, beta member 3
ENSMUSG00000075318	6.75232	6.83954	6.44146	6.87919	5.2046	5.24968	5.55994	5832.56	6.72813	5.33807	0.358033	-1.48183	0.240256	-6.16772	6.93e-10	2.26e-08	Scn2a	sodium channel, voltage-gated, type II, alpha
ENSMUSG00000106710	2.9499	2.21757	2.22763	2.68358	1.26297	1.48313	1.442	121.041	2.51967	1.39603	0.0621311	-4.00854	0.650289	-6.16424	7.08e-10	2.3e-08	Gm43166	predicted gene 43166
ENSMUSG00000022269	3.54435	3.58415	3.62602	3.81042	2.47427	2.43605	2.74614	481.522	3.64124	2.55215	0.291826	-1.77682	0.288289	-6.16333	7.12e-10	2.31e-08	2018-03-11	membrane-associated ring finger (C3HC4) 11
ENSMUSG00000046808	2.28422	2.25288	2.22275	2.43311	1.55519	1.63693	1.5455	88.9027	2.29824	1.5792	0.188405	-2.40809	0.390781	-6.16224	7.17e-10	2.32e-08	Atp10d	ATPase, class V, type 10D
ENSMUSG00000023571	3.40043	3.73696	4.22074	4.4311	2.48416	2.44302	2.30366	619.81	3.94731	2.41028	0.168834	-2.56632	0.416587	-6.16035	7.26e-10	2.35e-08	C1qtnf12	C1q and tumor necrosis factor related 12
ENSMUSG00000021704	3.42616	3.50186	3.06244	3.1509	1.86688	2.06127	2.2477	318.021	3.28534	2.05862	0.185243	-2.43251	0.394956	-6.15894	7.32e-10	2.37e-08	Mtx3	metaxin 3
ENSMUSG00000001260	5.03503	5.21966	5.68359	5.49601	3.71663	3.7556	4.066	2049.04	5.35857	3.84608	0.284729	-1.81234	0.294406	-6.15592	7.46e-10	2.41e-08	Gabrg1	gamma-aminobutyric acid (GABA) A receptor, subunit gamma 1
ENSMUSG00000107041	3.75998	3.337	3.83026	3.81904	1.55519	1.75124	2.22694	443.296	3.68657	1.84445	0.0855654	-3.54683	0.57621	-6.15544	7.49e-10	2.41e-08	Gm42735	predicted gene 42735
ENSMUSG00000042425	4.65485	4.61775	4.22175	3.48801	1.92147	2.20677	2.57405	776.922	4.24559	2.2341	0.102392	-3.28782	0.534144	-6.1553	7.49e-10	2.41e-08	Frmpd3	FERM and PDZ domain containing 3
ENSMUSG00000021838	4.14272	3.48521	3.73192	4.25458	1.97263	2.24939	2.52436	573.954	3.90361	2.24879	0.143532	-2.80056	0.45516	-6.15291	7.61e-10	2.44e-08	Samd4	sterile alpha motif domain containing 4
ENSMUSG00000107826	4.27513	3.56058	3.36154	4.59675	1.75165	1.6279	2.25588	595.991	3.9485	1.87848	0.0671143	-3.89724	0.633791	-6.14909	7.79e-10	2.5e-08	Gm44242	predicted gene, 44242
ENSMUSG00000102397	2.02068	2.11	1.91242	2.3189	1	1.15342	1	55.1131	2.0905	1.05114	0.00608797	-7.35982	1.19697	-6.14871	7.81e-10	2.5e-08	Gm37573	predicted gene, 37573
ENSMUSG00000027087	1.83624	2.10328	1.57598	1.55398	3.52264	3.38928	3.363	267.501	1.76737	3.42497	11.2868	3.49657	0.569221	6.14273	8.11e-10	2.59e-08	Itgav	integrin alpha V
ENSMUSG00000104597	4.62943	4.33541	3.53465	4.97694	2.36645	2.32962	2.70064	891.624	4.36911	2.46557	0.125743	-2.99144	0.486994	-6.14267	8.11e-10	2.59e-08	B230334C09Rik	RIKEN cDNA B230334C09 gene
ENSMUSG00000037239	3.48373	3.23495	3.35777	3.17013	2.03125	2.32187	2.32294	337.09	3.31164	2.22535	0.244418	-2.03258	0.331004	-6.14063	8.22e-10	2.62e-08	Spred3	sprouty-related, EVH1 domain containing 3
ENSMUSG00000027827	3.79185	3.31578	3.89428	4.49758	6.1657	6.11647	6.05159	2707.39	3.87487	6.11126	5.61973	2.4905	0.405644	6.13962	8.27e-10	2.64e-08	Kcnab1	potassium voltage-gated channel, shaker-related subfamily, beta member 1
ENSMUSG00000102764	2.66919	3.01539	2.86017	2.24542	1.54493	1.48313	1.69886	156.139	2.69754	1.57564	0.102286	-3.28932	0.535882	-6.13814	8.35e-10	2.66e-08	Gm37183	predicted gene, 37183
ENSMUSG00000047428	3.79634	3.51831	3.50277	3.09696	1.70605	2.18919	2.06272	377.595	3.4786	1.98599	0.13297	-2.91083	0.474366	-6.13625	8.45e-10	2.68e-08	Dlk2	delta like non-canonical Notch ligand 2
ENSMUSG00000061186	3.58331	3.57438	3.90699	4.06811	2.72598	2.49392	2.49867	545.453	3.7832	2.57286	0.258522	-1.95164	0.318145	-6.13444	8.55e-10	2.71e-08	Sfmbt2	Scm-like with four mbt domains 2
ENSMUSG00000029093	2.77444	2.09651	2.89306	3.20608	5.07993	5.1782	5.03428	1178.99	2.74252	5.09747	8.50843	3.08889	0.50361	6.1335	8.6e-10	2.72e-08	Sorcs2	sortilin-related VPS10 domain containing receptor 2
ENSMUSG00000112295	3.37216	3.37618	2.68738	3.38876	1.33918	1.8088	1.70678	275.947	3.20612	1.61825	0.0708924	-3.81823	0.622578	-6.13293	8.63e-10	2.73e-08	AC153801.2
ENSMUSG00000053675	1	1	1	1	1.99977	1.93591	1.79525	27.897	1	1.91031	344.83	8.42974	1.37486	6.13136	8.71e-10	2.75e-08	Tgm5	transglutaminase 5
ENSMUSG00000007812	3.1262	2.99123	2.80912	2.69631	4.23628	4.25596	4.0145	661.039	2.90572	4.16891	3.49858	1.80677	0.295031	6.124	9.13e-10	2.88e-08	Zfp655	zinc finger protein 655
ENSMUSG00000079317	2.73142	2.78995	2.93562	2.47378	4.00505	4.0577	3.8723	551.399	2.73269	3.97835	3.65523	1.86996	0.305462	6.12174	9.26e-10	2.91e-08	Trappc2	trafficking protein particle complex 2
ENSMUSG00000068457	4.03106	4.19833	3.77154	4.10096	2.57859	2.84116	2.95125	683.675	4.02547	2.79033	0.280315	-1.83488	0.29977	-6.12095	9.3e-10	2.93e-08	Uty	ubiquitously transcribed tetratricopeptide repeat gene, Y chromosome
ENSMUSG00000109606	3.5153	3.28452	3.84224	4.1158	1.53447	1.34242	2.01668	442.371	3.68947	1.63119	0.0498657	-4.32581	0.706933	-6.11912	9.41e-10	2.95e-08	Gm45537	predicted gene 45537
ENSMUSG00000089861	1.96602	1.88211	2.16741	2.66812	1.10748	1	1	68.0105	2.17092	1.03583	0.00263659	-8.56711	1.40017	-6.1186	9.44e-10	2.96e-08	Gm16139	predicted gene 16139
ENSMUSG00000074024	5.5976	6.35854	5.94829	5.74237	4.48552	4.03866	4.19151	3084.29	5.9117	4.23856	0.265192	-1.91489	0.313191	-6.11414	9.71e-10	3.04e-08	4632427E13Rik	RIKEN cDNA 4632427E13 gene
ENSMUSG00000021775	4.01326	4.28334	3.56255	3.3635	5.94477	5.8465	5.6689	2249.46	3.80566	5.82006	4.9192	2.29842	0.376114	6.11098	9.9e-10	3.1e-08	Nr1d2	nuclear receptor subfamily 1, group D, member 2
ENSMUSG00000105019	2.9499	2.22354	1.76038	2.03806	1.21481	1.24241	1.18627	84.4984	2.24297	1.2145	0.0241514	-5.37175	0.879317	-6.109	1e-09	3.13e-08	Gm43547	predicted gene 43547
ENSMUSG00000037643	2.88326	3.255	3.12483	3.27836	4.38314	4.26801	4.30756	779.731	3.13536	4.31957	3.05426	1.61082	0.263761	6.10711	1.01e-09	3.16e-08	Prkci	protein kinase C, iota
ENSMUSG00000063434	5.5131	5.3895	5.08151	5.49105	4.0091	3.65431	4.13803	2079.13	5.36879	3.93381	0.310254	-1.68848	0.276953	-6.09661	1.08e-09	3.37e-08	Sorcs3	sortilin-related VPS10 domain containing receptor 3
ENSMUSG00000026204	7.22512	7.04821	7.95146	7.87486	5.64155	5.56319	5.75717	9929.59	7.52491	5.65397	0.248597	-2.00812	0.329456	-6.09526	1.09e-09	3.4e-08	Ptprn	protein tyrosine phosphatase, receptor type, N
ENSMUSG00000070644	5.61725	5.48812	5.47941	3.88816	2.47095	2.67174	3.09021	1657.15	5.11823	2.7443	0.0991111	-3.33481	0.547451	-6.09152	1.12e-09	3.47e-08	Etnk2	ethanolamine kinase 2
ENSMUSG00000109625	3.33491	3.52036	3.80326	1.94826	1.21481	1.44573	1.5455	290.543	3.1517	1.40202	0.0275689	-5.18081	0.850501	-6.09148	1.12e-09	3.47e-08	3110080E11Rik	RIKEN cDNA 3110080E11 gene
ENSMUSG00000084826	1	1	1	1	1.8149	1.88751	1.99002	27.0168	1	1.89748	333.952	8.3835	1.37686	6.08886	1.14e-09	3.52e-08	AI847159	expressed sequence AI847159
ENSMUSG00000102950	2.38014	2.21156	2.05193	2.19862	1	1.32492	1.21504	69.2181	2.21056	1.17999	0.0322283	-4.95553	0.813975	-6.08806	1.14e-09	3.53e-08	Gm37018	predicted gene, 37018
ENSMUSG00000063015	4.33339	4.22438	4.36759	3.93537	5.45946	5.44796	5.43349	1999.75	4.21518	5.44697	2.66335	1.41324	0.232171	6.08708	1.15e-09	3.55e-08	Ccni	cyclin I
ENSMUSG00000027643	4.9869	6.69662	7.6268	5.63153	3.32979	2.00357	2.15741	4202.3	6.23546	2.49692	0.032043	-4.96385	0.815676	-6.08556	1.16e-09	3.58e-08	Ghrh	growth hormone releasing hormone
ENSMUSG00000108890	3.11384	3.20169	2.7221	3.67068	1	1.28669	1.53503	261.311	3.17708	1.27391	0.0207171	-5.59303	0.919144	-6.08504	1.16e-09	3.59e-08	Gm44847	predicted gene 44847
ENSMUSG00000059173	3.94105	3.02434	3.12933	3.91347	1.97263	2.11551	2.09215	404.764	3.50205	2.0601	0.13831	-2.85402	0.46927	-6.08184	1.19e-09	3.65e-08	Pde1a	phosphodiesterase 1A, calmodulin-dependent
ENSMUSG00000063626	5.82917	5.92387	6.13483	5.49535	4.54413	4.23331	4.45965	3018.92	5.84581	4.41237	0.323546	-1.62796	0.267703	-6.08121	1.19e-09	3.66e-08	Unc5d	unc-5 netrin receptor D
ENSMUSG00000026797	6.66276	5.71466	6.39966	6.61103	8.25444	8.31926	8.2299	13792.8	6.34703	8.26787	3.80161	1.92661	0.316851	6.08049	1.2e-09	3.67e-08	Stxbp1	syntaxin binding protein 1
ENSMUSG00000110499	2.48078	2.17472	2.29358	2.09323	1.21481	1.40478	1.4289	78.3266	2.26057	1.3495	0.0766978	-3.70467	0.609401	-6.0792	1.21e-09	3.69e-08	Gm45873	predicted gene 45873
ENSMUSG00000034595	1	1	1	1	1.85421	2.09615	1.80214	28.7142	1	1.9175	354.918	8.47134	1.3935	6.0792	1.21e-09	3.69e-08	Ppp1r18	protein phosphatase 1, regulatory subunit 18
ENSMUSG00000036469	4.25157	4.53435	4.59145	4.10883	3.23168	3.11739	3.24788	953.345	4.37155	3.19898	0.329284	-1.60259	0.263672	-6.07799	1.22e-09	3.72e-08	2018-03-01	membrane-associated ring finger (C3HC4) 1
ENSMUSG00000035969	4.17044	4.17816	4.32408	3.67546	5.56801	5.66148	5.55755	2094.43	4.08703	5.59568	3.30263	1.72361	0.283651	6.07654	1.23e-09	3.74e-08	Rusc2	RUN and SH3 domain containing 2
ENSMUSG00000028597	2.71103	2.90612	3.34064	3.92147	1.86688	1.79484	1.60436	300.323	3.21982	1.75536	0.0913521	-3.45242	0.56815	-6.0766	1.23e-09	3.74e-08	Gpx7	glutathione peroxidase 7
ENSMUSG00000056158	6.19764	5.90427	6.15172	6.56297	4.63199	4.49548	4.90087	3901.55	6.20415	4.67612	0.309351	-1.69268	0.278584	-6.07602	1.23e-09	3.75e-08	Car10	carbonic anhydrase 10
ENSMUSG00000009876	1	1	1	1	1.86057	1.85569	1.94557	26.2575	1	1.88728	324.568	8.34238	1.37314	6.0754	1.24e-09	3.76e-08	Cox4i2	cytochrome c oxidase subunit 4I2
ENSMUSG00000055320	4.36165	4.37794	3.68222	4.42345	2.85722	2.59235	2.86373	792.391	4.21131	2.7711	0.227352	-2.137	0.351972	-6.0715	1.27e-09	3.84e-08	Tead1	TEA domain family member 1
ENSMUSG00000019139	4.63356	4.62147	4.22074	4.19348	3.11595	3.18516	3.2965	984.573	4.41731	3.1992	0.316824	-1.65825	0.273115	-6.07161	1.27e-09	3.84e-08	Isyna1	myo-inositol 1-phosphate synthase A1
ENSMUSG00000018548	4.27301	4.17307	4.41598	4.58931	5.56496	5.56837	5.52996	2201.28	4.36284	5.55443	2.54931	1.35011	0.222476	6.06856	1.29e-09	3.9e-08	Trim37	tripartite motif-containing 37
ENSMUSG00000039753	4.68461	4.63901	4.52286	4.59983	5.47145	5.54087	5.5128	2319.22	4.61158	5.50837	2.01726	1.0124	0.166855	6.06752	1.3e-09	3.92e-08	Fbxl5	F-box and leucine-rich repeat protein 5
ENSMUSG00000069911	2.86829	2.22354	2.289	2.5365	4.29604	3.93398	4.18527	574.631	2.47933	4.13843	5.82088	2.54124	0.418854	6.06712	1.3e-09	3.93e-08	Fam196b	family with sequence similarity 196, member B
ENSMUSG00000022708	6.65531	6.42139	6.60156	7.24857	5.17998	4.5955	4.88677	5572.55	6.73171	4.88742	0.249048	-2.0055	0.330593	-6.06637	1.31e-09	3.94e-08	Zbtb20	zinc finger and BTB domain containing 20
ENSMUSG00000056612	3.11384	2.83911	2.97679	3.28633	1.93888	2.12976	2.11598	255.06	3.05402	2.06154	0.23547	-2.08639	0.34398	-6.06543	1.32e-09	3.95e-08	Ppp1r14b	protein phosphatase 1, regulatory (inhibitor) subunit 14B
ENSMUSG00000105304	3.44176	3.17023	3.52466	3.88304	2.2587	2.38964	2.35305	414.69	3.50492	2.3338	0.232902	-2.1022	0.346584	-6.06549	1.32e-09	3.95e-08	Gm43696	predicted gene 43696
ENSMUSG00000055254	6.23434	6.19074	6.62499	6.45803	4.91164	4.52151	5.08643	4413.31	6.37703	4.83986	0.315282	-1.66528	0.274817	-6.05962	1.36e-09	4.09e-08	Ntrk2	neurotrophic tyrosine kinase, receptor, type 2
ENSMUSG00000108993	4.20658	3.8198	3.25156	3.18738	1.69012	1.87494	2.19279	438.956	3.61633	1.91928	0.0974151	-3.35971	0.554652	-6.05734	1.38e-09	4.15e-08	Gm44846	predicted gene 44846
ENSMUSG00000042826	2.32365	2.43295	2.59757	1.98934	3.88884	3.86146	3.75339	439.683	2.33588	3.83457	5.53831	2.46944	0.407748	6.0563	1.39e-09	4.17e-08	Fgf11	fibroblast growth factor 11
ENSMUSG00000026739	2.79059	2.66153	2.45014	2.92635	3.95237	3.99773	3.90869	537.169	2.70715	3.95293	3.6741	1.87739	0.310256	6.0511	1.44e-09	4.3e-08	Bmi1	Bmi1 polycomb ring finger oncogene
ENSMUSG00000025103	3.91246	3.81487	3.94073	4.27876	5.24753	5.23105	5.23923	1683.76	3.9867	5.23927	2.76905	1.46939	0.242972	6.04758	1.47e-09	4.38e-08	Btbd1	BTB (POZ) domain containing 1
ENSMUSG00000031785	5.07435	4.74674	5.29373	5.70494	3.46538	3.0688	3.63392	1760.2	5.20494	3.38937	0.205406	-2.28345	0.377584	-6.04754	1.47e-09	4.38e-08	Adgrg1	adhesion G protein-coupled receptor G1
ENSMUSG00000095690	1.45143	1.92461	2.06358	1.83549	3.65671	3.47087	3.36624	290.24	1.81878	3.49794	10.7021	3.41982	0.566196	6.04	1.54e-09	4.59e-08	Rab11b-ps2	RAB11B, member RAS oncogene family, pseudogene 2
ENSMUSG00000025817	3.94508	4.13823	3.67626	4.23796	2.76531	2.82624	2.91971	680.155	3.99938	2.83709	0.298951	-1.74202	0.288477	-6.03868	1.55e-09	4.62e-08	Nudt5	nudix (nucleoside diphosphate linked moiety X)-type motif 5
ENSMUSG00000016831	3.75228	3.55263	3.94443	3.73149	4.8781	4.90816	4.80429	1284.74	3.74521	4.86352	2.58457	1.36993	0.226885	6.03797	1.56e-09	4.63e-08	Tox4	TOX high mobility group box family member 4
ENSMUSG00000004535	4.69333	4.5781	4.71087	4.95787	5.88821	5.92475	5.81771	2865.48	4.73504	5.87689	2.39426	1.25958	0.208655	6.03665	1.57e-09	4.66e-08	Tax1bp1	Tax1 (human T cell leukemia virus type I) binding protein 1
ENSMUSG00000020415	2.35697	2.50374	2.45014	2.53359	3.34628	3.22052	3.38551	314.33	2.46111	3.31744	2.84818	1.51004	0.250289	6.0332	1.61e-09	4.76e-08	Pttg1	pituitary tumor-transforming gene 1
ENSMUSG00000040365	2.8743	3.0909	3.40421	3.5894	2.09586	2.04072	2.14836	311.3	3.2397	2.09498	0.200009	-2.32186	0.38489	-6.03254	1.61e-09	4.77e-08	Trim41	tripartite motif-containing 41
ENSMUSG00000053062	1.94457	2.27008	2.28441	1.60783	3.89105	4.08236	3.82341	439.701	2.02672	3.93227	10.1005	3.33635	0.553593	6.02672	1.67e-09	4.94e-08	Jam2	junction adhesion molecule 2
ENSMUSG00000054008	3.50239	3.72646	3.66876	3.48938	4.63069	4.64365	4.51945	1062.96	3.59675	4.59793	2.41209	1.27029	0.210902	6.0231	1.71e-09	5.04e-08	Ndst1	N-deacetylase/N-sulfotransferase (heparan glucosaminyl) 1
ENSMUSG00000105378	3.06063	3.0595	3.07891	2.78889	1.37139	1.61874	1.86145	215.78	2.99698	1.61719	0.0917033	-3.44688	0.572391	-6.0219	1.72e-09	5.07e-08	Gm42515	predicted gene 42515
ENSMUSG00000003435	4.85331	5.10056	4.76428	4.52123	6.32317	6.24722	6.08109	3465.08	4.80984	6.21716	2.88563	1.52889	0.253874	6.02223	1.72e-09	5.07e-08	Supt5	suppressor of Ty 5
ENSMUSG00000017929	4.16356	4.47486	4.22175	4.02525	3.20643	3.1604	3.16202	854.581	4.22136	3.17628	0.365918	-1.45041	0.240896	-6.02088	1.73e-09	5.09e-08	B4galt5	UDP-Gal:betaGlcNAc beta 1,4-galactosyltransferase, polypeptide 5
ENSMUSG00000005640	1	1	1	1	1.75897	1.91207	2.01668	27.1519	1	1.89591	335.619	8.39068	1.39573	6.0117	1.84e-09	5.38e-08	Insrr	insulin receptor-related receptor
ENSMUSG00000097018	1	1	1	1	1.83481	1.86216	1.92827	25.5138	1	1.87508	315.375	8.30092	1.38113	6.01023	1.85e-09	5.43e-08	Gm26872	predicted gene, 26872
ENSMUSG00000056938	2.44249	2.45706	2.54451	1.95872	3.83379	3.87967	3.89447	452.93	2.35069	3.86931	5.57508	2.47899	0.412608	6.00811	1.88e-09	5.49e-08	Acbd4	acyl-Coenzyme A binding domain containing 4
ENSMUSG00000110038	2.74815	2.63328	2.45799	2.57365	1.73679	1.86216	1.84867	145.298	2.60327	1.81587	0.239988	-2.05897	0.342959	-6.00353	1.93e-09	5.64e-08	Gm45570	predicted gene 45570
ENSMUSG00000037885	2.50967	2.39829	2.24213	1.76554	4.11139	4.22096	3.9399	520.804	2.22891	4.09075	8.11859	3.02123	0.503299	6.00285	1.94e-09	5.66e-08	Stk35	serine/threonine kinase 35
ENSMUSG00000020175	4.40881	4.48103	4.57893	4.07528	3.09429	3.33481	3.05584	955.042	4.38601	3.16165	0.314397	-1.66934	0.278101	-6.00265	1.94e-09	5.66e-08	Rab36	RAB36, member RAS oncogene family
ENSMUSG00000040843	3.95045	3.81816	3.88274	3.84878	4.8274	4.71295	4.70007	1262.38	3.87503	4.74681	2.10154	1.07145	0.178747	5.99423	2.04e-09	5.95e-08	Tiprl	TIP41, TOR signalling pathway regulator-like (S. cerevisiae)
ENSMUSG00000037818	3.97959	4.35683	4.23082	4.15939	3.25295	3.18327	3.14682	834.113	4.18166	3.19435	0.387283	-1.36854	0.228334	-5.99359	2.05e-09	5.96e-08	Abhd18	abhydrolase domain containing 18
ENSMUSG00000075296	2.84088	2.51738	1.98502	3.62694	1.24011	1	1.35603	178.631	2.74256	1.19872	0.0150343	-6.0556	1.01113	-5.98896	2.11e-09	6.13e-08	Aldh3b2	aldehyde dehydrogenase 3 family, member B2
ENSMUSG00000028072	1.34184	1.42297	2.18282	1.48322	4.18194	4.3431	4.20919	531.353	1.60771	4.24474	31.3885	4.97216	0.830552	5.98658	2.14e-09	6.21e-08	Ntrk1	neurotrophic tyrosine kinase, receptor, type 1
ENSMUSG00000022438	2.71787	2.72745	3.04096	3.38433	1.87313	1.906	1.92242	227.833	2.96765	1.90052	0.179224	-2.48017	0.414359	-5.98555	2.16e-09	6.24e-08	Parvb	parvin, beta
ENSMUSG00000047989	1.94457	2.29812	2.25168	1.79818	3.60221	3.53189	3.41704	316.419	2.07314	3.51705	6.46123	2.69181	0.449745	5.98519	2.16e-09	6.25e-08	Ino80c	INO80 complex subunit C
ENSMUSG00000041957	3.73832	3.29904	3.45263	2.98379	1.53447	2.03551	1.92827	333.668	3.36845	1.83275	0.106666	-3.22883	0.539722	-5.98239	2.2e-09	6.35e-08	Pkp2	plakophilin 2
ENSMUSG00000002107	6.76828	6.4011	6.37784	7.34336	4.97696	4.63507	4.92124	5572.9	6.72264	4.84443	0.23646	-2.08033	0.347853	-5.9805	2.22e-09	6.41e-08	Celf2	CUGBP, Elav-like family member 2
ENSMUSG00000024937	4.34961	3.84258	4.40714	5.0841	2.80839	2.29827	2.66182	927.387	4.42086	2.58949	0.147651	-2.75974	0.461646	-5.97804	2.26e-09	6.5e-08	Ehbp1l1	EH domain binding protein 1-like 1
ENSMUSG00000025373	3.81859	3.255	3.39872	3.47841	4.7713	4.86321	4.91911	1184.1	3.48768	4.85121	3.25136	1.70104	0.284672	5.97546	2.29e-09	6.6e-08	Rnf41	ring finger protein 41
ENSMUSG00000024383	4.55033	4.37131	4.00234	4.4311	3.01657	3.27097	3.00994	914.067	4.33877	3.09916	0.304762	-1.71424	0.287117	-5.97054	2.36e-09	6.79e-08	Map3k2	mitogen-activated protein kinase kinase kinase 2
ENSMUSG00000069631	3.88608	3.92409	3.94812	4.15518	3.1334	2.9294	2.97549	693.208	3.97837	3.01276	0.379913	-1.39626	0.233935	-5.96858	2.39e-09	6.86e-08	Strada	STE20-related kinase adaptor alpha
ENSMUSG00000024403	5.4548	4.60466	5.49978	5.05525	7.02542	7.0787	6.96178	5696.53	5.15362	7.02197	3.84475	1.94289	0.325567	5.96772	2.41e-09	6.89e-08	Atp6v1g2	ATPase, H+ transporting, lysosomal V1 subunit G2
ENSMUSG00000105326	2.70071	3.18867	2.75887	1.83549	1.30351	1.37493	1.46706	147.163	2.62094	1.38183	0.0457453	-4.45023	0.746059	-5.96499	2.45e-09	7e-08	6030400A10Rik	RIKEN cDNA 6030400A10 gene
ENSMUSG00000107886	3.59721	3.09372	2.83491	3.77873	1.91559	1.88125	2.11598	335.637	3.32614	1.97094	0.140426	-2.83212	0.475183	-5.96005	2.52e-09	7.2e-08	Gm43880	predicted gene, 43880
ENSMUSG00000032387	1.17122	1	1	1.63295	4.58101	4.64365	4.54531	684.436	1.20104	4.58999	189.746	7.56793	1.27036	5.95733	2.56e-09	7.32e-08	Rbpms2	RNA binding protein with multiple splicing 2
ENSMUSG00000110929	1.58937	2.02588	2.48504	2.5365	1.10748	1.15342	1	69.6873	2.15919	1.08697	0.00722782	-7.11222	1.1952	-5.95067	2.67e-09	7.61e-08	AC134606.1
ENSMUSG00000000202	2.56921	2.74617	3.38768	3.06348	1.7662	1.34242	1.52434	207.562	2.94163	1.54432	0.0725681	-3.78452	0.636058	-5.94996	2.68e-09	7.63e-08	Btbd17	BTB (POZ) domain containing 17
ENSMUSG00000035960	1.62458	1.56869	1.63013	1.80453	2.48744	2.50383	2.55875	100.55	1.65698	2.51667	5.5855	2.48169	0.417472	5.94456	2.77e-09	7.88e-08	Apex1	apurinic/apyrimidinic endonuclease 1
ENSMUSG00000111910	2.99154	3.84742	3.03372	3.63187	1.61296	2.07639	1.84867	344.129	3.37614	1.846	0.104906	-3.25283	0.5473	-5.94342	2.79e-09	7.92e-08	AC162908.1
ENSMUSG00000093930	4.43845	4.61402	4.88902	5.35002	6.6734	6.69956	6.63022	4410.42	4.82288	6.66773	3.86306	1.94974	0.328079	5.94292	2.8e-09	7.94e-08	Hmgcs1	3-hydroxy-3-methylglutaryl-Coenzyme A synthase 1
ENSMUSG00000091905	1.38197	1.36106	1.44733	1.34248	2.03125	2.08632	2.10176	45.3279	1.38321	2.07311	8.09513	3.01705	0.507885	5.94042	2.84e-09	8.05e-08	Gm6395	predicted gene 6395
ENSMUSG00000045205	3.6564	3.68004	3.67027	3.54425	2.85002	2.85834	2.69517	511.915	3.63774	2.80117	0.405003	-1.304	0.219647	-5.93678	2.91e-09	8.22e-08	Dpy19l4	dpy-19-like 4 (C. elegans)
ENSMUSG00000031492	1	1.33785	1	1	5.82566	5.92017	5.78397	1797.14	1.08446	5.84327	2002.37	10.9675	1.84819	5.93417	2.95e-09	8.34e-08	Chrnb3	cholinergic receptor, nicotinic, beta polypeptide 3
ENSMUSG00000097379	2.4073	3.09372	3.27188	3.53636	1.80131	1.84259	1.74503	256.839	3.07732	1.79631	0.118832	-3.073	0.517999	-5.93245	2.98e-09	8.42e-08	Gm26873	predicted gene, 26873
ENSMUSG00000026554	4.93241	4.58288	4.37486	4.3599	5.99291	6.00203	5.99274	2909.07	4.56251	5.9959	2.97721	1.57396	0.265333	5.93201	2.99e-09	8.43e-08	Dcaf8	DDB1 and CUL4 associated factor 8
ENSMUSG00000022763	3.70837	4.07953	3.55276	4.44973	2.04657	2.17129	2.59811	602.145	3.9476	2.27199	0.142749	-2.80844	0.474164	-5.92293	3.16e-09	8.9e-08	Aifm3	apoptosis-inducing factor, mitochondrion-associated 3
ENSMUSG00000033965	3.69072	4.3702	4.73712	4.45247	1.52379	1.94176	2.43862	786.248	4.31263	1.96806	0.065848	-3.92472	0.662745	-5.92191	3.18e-09	8.94e-08	Slc16a2	solute carrier family 16 (monocarboxylic acid transporters), member 2
ENSMUSG00000075528	2.6868	2.92553	2.5589	2.74592	1.80131	1.59035	1.87403	165.404	2.72929	1.75523	0.176676	-2.50082	0.422491	-5.91923	3.23e-09	9.08e-08	Aarsd1	alanyl-tRNA synthetase domain containing 1
ENSMUSG00000060733	2.54577	2.61267	2.42222	2.73371	3.48177	3.57487	3.60304	390.499	2.57859	3.55323	3.03396	1.6012	0.270613	5.91695	3.28e-09	9.19e-08	Ipmk	inositol polyphosphate multikinase
ENSMUSG00000025512	4.89992	4.75776	5.08427	5.006	3.84974	3.6179	3.93777	1547.58	4.93699	3.8018	0.383043	-1.38442	0.234147	-5.91261	3.37e-09	9.43e-08	Chid1	chitinase domain containing 1
ENSMUSG00000026389	1.60135	2.02588	1.93956	1.84753	3.00598	3.07702	2.99067	188.916	1.85358	3.02456	6.19154	2.6303	0.444902	5.91208	3.38e-09	9.44e-08	Steap3	STEAP family member 3
ENSMUSG00000056124	5.90693	5.33922	6.04811	6.52974	3.80014	3.66755	4.30592	3115.17	5.956	3.92454	0.192989	-2.37341	0.401587	-5.91007	3.42e-09	9.55e-08	B4galt6	UDP-Gal:betaGlcNAc beta 1,4-galactosyltransferase, polypeptide 6
ENSMUSG00000060044	2.62212	3.56848	3.43847	3.84246	1.35566	1.85569	1.72999	337.876	3.36788	1.64711	0.0632966	-3.98173	0.674839	-5.90027	3.63e-09	1.01e-07	Tmem26	transmembrane protein 26
ENSMUSG00000051790	5.43985	4.89984	5.07042	4.68423	3.52551	3.50098	3.75095	1592.26	5.02358	3.59248	0.288147	-1.79512	0.304292	-5.89935	3.65e-09	1.02e-07	Nlgn2	neuroligin 2
ENSMUSG00000011752	4.10727	3.23999	4.99849	4.1399	6.9893	7.01824	6.94441	4800.44	4.12141	6.98398	8.00384	3.00069	0.508974	5.89557	3.73e-09	1.04e-07	Pgam1	phosphoglycerate mutase 1
ENSMUSG00000028156	4.00813	4.31251	4.74274	3.96275	5.96005	5.98044	5.99047	2687.97	4.25653	5.97699	3.73893	1.90263	0.322797	5.89419	3.77e-09	1.05e-07	Eif4e	eukaryotic translation initiation factor 4E
ENSMUSG00000075478	3.75691	3.67458	3.97006	4.19759	2.55725	2.48057	2.85655	604.478	3.89978	2.63146	0.254261	-1.97562	0.335312	-5.89189	3.82e-09	1.06e-07	Slitrk1	SLIT and NTRK-like family, member 1
ENSMUSG00000023169	4.96548	5.16421	5.04571	4.71186	6.25385	6.19174	6.09832	3544.65	4.97181	6.1813	2.47938	1.30998	0.222404	5.89008	3.86e-09	1.07e-07	Slc38a1	solute carrier family 38, member 1
ENSMUSG00000054360	2.54181	2.38309	2.86847	4.36282	1.15197	1.50648	1.35603	285.271	3.03905	1.33816	0.0208792	-5.58179	0.947644	-5.89017	3.86e-09	1.07e-07	Bsx	brain specific homeobox
ENSMUSG00000104704	2.05956	2.32001	1.81717	3.35598	1	1.21687	1.21504	115.205	2.38818	1.14397	0.0117029	-6.41699	1.09	-5.88717	3.93e-09	1.08e-07	Gm43133	predicted gene 43133
ENSMUSG00000035232	2.01404	2.06891	1.54074	2.33997	3.94393	3.90432	3.90433	429.986	1.99092	3.91752	10.5292	3.39632	0.576839	5.88782	3.91e-09	1.08e-07	Pdk3	pyruvate dehydrogenase kinase, isoenzyme 3
ENSMUSG00000020650	3.82153	4.21079	4.49563	4.31766	2.81336	2.94995	3.06807	813.509	4.2114	2.9438	0.28218	-1.82531	0.310054	-5.88708	3.93e-09	1.08e-07	Bcap29	B cell receptor associated protein 29
ENSMUSG00000038156	4.088	4.2256	4.54716	3.95401	5.55509	5.71321	5.5531	2171.33	4.20369	5.60714	3.01984	1.59447	0.270947	5.88481	3.99e-09	1.09e-07	Spon1	spondin 1, (f-spondin) extracellular matrix protein
ENSMUSG00000029001	4.28149	4.02395	3.9809	3.98103	5.11793	5.17956	5.07214	1623.98	4.06685	5.12321	2.37218	1.24622	0.211736	5.8857	3.96e-09	1.09e-07	Fbxo44	F-box protein 44
ENSMUSG00000021820	5.14412	4.82936	5.12932	4.82048	3.83722	3.28504	3.28451	1503.62	4.98082	3.46892	0.27353	-1.87023	0.317756	-5.88575	3.96e-09	1.09e-07	Camk2g	calcium/calmodulin-dependent protein kinase II gamma
ENSMUSG00000037257	3.53353	3.60349	3.70291	3.41354	4.67113	4.46151	4.61427	1043.16	3.56337	4.5823	2.46258	1.30017	0.220903	5.88571	3.96e-09	1.09e-07	Aagab	alpha- and gamma-adaptin binding protein
ENSMUSG00000049112	2.42504	2.26438	2.86847	2.63392	1.40096	1.47101	1.66615	125.921	2.54795	1.51271	0.102566	-3.28537	0.558366	-5.8839	4.01e-09	1.1e-07	Oxtr	oxytocin receptor
ENSMUSG00000086448	3.59548	3.50186	3.69555	3.61579	2.73659	2.35629	2.55566	466.113	3.60217	2.54952	0.303435	-1.72054	0.292446	-5.88329	4.02e-09	1.1e-07	9330162012Rik	cDNA RIKEN 9330162012 gene
ENSMUSG00000103343	2.32848	2.74988	2.00378	2.54518	1.26297	1.15342	1.442	100.084	2.40683	1.28613	0.0428726	-4.5438	0.772733	-5.88016	4.1e-09	1.12e-07	Gm37052	predicted gene, 37052
ENSMUSG00000097929	2.94707	2.62096	3.30965	3.24436	4.6163	4.6124	4.64237	913.714	3.03051	4.62369	4.32156	2.11155	0.359269	5.87736	4.17e-09	1.14e-07	Tunar	Tcl1 upstream neural differentiation associated RNA
ENSMUSG00000004961	6.12948	6.31924	7.23849	6.77385	4.5951	4.60431	4.90841	5160.91	6.61526	4.70261	0.226419	-2.14293	0.36503	-5.87057	4.34e-09	1.18e-07	Syt5	synaptotagmin V
ENSMUSG00000107917	4.10248	3.65067	3.04816	4.01689	2.15174	2.26595	2.35676	496.203	3.70455	2.25815	0.165076	-2.5988	0.44276	-5.86953	4.37e-09	1.19e-07	Gm44235	predicted gene, 44235
ENSMUSG00000113137	2.64408	1.82787	2.08076	2.19462	1.24011	1	1.24037	70.5288	2.18683	1.16016	0.0239778	-5.38216	0.917759	-5.86446	4.51e-09	1.23e-07	AC157515.2
ENSMUSG00000039533	4.86458	4.40739	5.50924	5.51501	2.92022	3.15075	3.44173	1596.98	5.07405	3.1709	0.176133	-2.50526	0.427367	-5.86208	4.57e-09	1.24e-07	Mmd2	monocyte to macrophage differentiation-associated 2
ENSMUSG00000026830	1.12111	1.12795	1	1	1.90369	1.95334	2.08245	32.7225	1.06226	1.97982	146.116	7.19097	1.22682	5.86147	4.59e-09	1.24e-07	Ermn	ermin, ERM-like protein
ENSMUSG00000110465	2.02728	1.88211	1.83262	2.02853	1	1	1.18627	40.3458	1.94264	1.06209	0.0124943	-6.32258	1.07858	-5.86196	4.57e-09	1.24e-07	Gm45832	predicted gene 45832
ENSMUSG00000103591	2.76792	2.7046	3.47187	2.90304	1.82159	1.40478	1.62268	214.784	2.96186	1.61635	0.0891368	-3.48784	0.595126	-5.86067	4.61e-09	1.25e-07	Gm38365	predicted gene, 38365
ENSMUSG00000048279	4.70201	4.97283	4.48728	4.37154	3.33971	3.37301	3.48833	1186.14	4.63341	3.40035	0.326248	-1.61596	0.275905	-5.85693	4.71e-09	1.27e-07	Sacs	sacsin
ENSMUSG00000037685	5.5717	5.89589	6.12283	5.49831	4.49557	4.19232	4.35192	2864.71	5.77218	4.34661	0.322226	-1.63386	0.279053	-5.855	4.77e-09	1.29e-07	Atp8a1	ATPase, aminophospholipid transporter (APLT), class I, type 8A, member 1
ENSMUSG00000040254	3.13844	2.62508	3.00681	3.72346	1.21481	1.56044	1.69084	256.587	3.12345	1.4887	0.049242	-4.34397	0.74188	-5.85534	4.76e-09	1.29e-07	Sema3d	sema domain, immunoglobulin domain (Ig), short basic domain, secreted, (semaphorin) 3D
ENSMUSG00000020078	2.7076	2.58746	3.26379	2.86174	4.35021	4.41208	4.39184	748.368	2.85515	4.38471	4.36081	2.12459	0.362908	5.85437	4.79e-09	1.29e-07	Vps26a	VPS26 retromer complex component A
ENSMUSG00000025905	4.85119	4.65088	4.17761	4.75343	2.36279	1.53953	2.51799	988.129	4.60828	2.1401	0.0737513	-3.76119	0.643674	-5.84331	5.12e-09	1.38e-07	Oprk1	opioid receptor, kappa 1
ENSMUSG00000107576	2.64408	2.79709	3.38212	2.42671	1.28398	1.47101	1.66615	179.77	2.8125	1.47371	0.063157	-3.98491	0.682756	-5.83651	5.33e-09	1.43e-07	Gm44093	predicted gene, 44093
ENSMUSG00000024993	3.63807	3.57438	3.75187	3.46318	4.5991	4.63176	4.50812	1056.48	3.60688	4.57966	2.35223	1.23403	0.211487	5.83501	5.38e-09	1.44e-07	Fam45a	family with sequence similarity 45, member A
ENSMUSG00000001440	5.37106	4.83257	5.57614	5.91347	3.72162	3.60417	3.89006	2139.82	5.42331	3.73862	0.238954	-2.0652	0.353874	-5.83596	5.35e-09	1.44e-07	Kpnb1	karyopherin (importin) beta 1
ENSMUSG00000104969	2.8347	2.47127	2.59411	2.92425	1.32185	1.66321	1.64045	153.337	2.70608	1.54184	0.0970341	-3.36536	0.576931	-5.83321	5.44e-09	1.45e-07	Gm43445	predicted gene 43445
ENSMUSG00000064225	4.20435	4.01827	4.59844	3.88304	2.74449	2.79585	3.01629	782.006	4.17603	2.85221	0.259856	-1.94421	0.333246	-5.83418	5.41e-09	1.45e-07	Paqr9	progestin and adipoQ receptor family member IX
ENSMUSG00000107937	1.85266	2.18095	1.78527	2.1906	1.26297	1.28669	1.26325	49.176	2.00237	1.27097	0.0677201	-3.88427	0.665882	-5.83328	5.43e-09	1.45e-07	Gm44200	predicted gene, 44200
ENSMUSG00000036095	4.96548	5.11378	4.33997	4.92487	3.15251	3.54925	3.35323	1354.05	4.83602	3.35166	0.263867	-1.92212	0.329536	-5.83281	5.45e-09	1.45e-07	Dgkb	diacylglycerol kinase, beta
ENSMUSG00000074634	2.96393	2.71608	2.38104	2.95334	1.71387	1.86216	1.69886	172.766	2.7536	1.7583	0.166338	-2.58781	0.443881	-5.82996	5.54e-09	1.48e-07	Tmem267	transmembrane protein 267
ENSMUSG00000107483	2.75477	2.50374	2.20796	2.86395	1.46657	1.63693	1.64914	134.805	2.58261	1.58421	0.123044	-3.02276	0.519034	-5.82381	5.75e-09	1.53e-07	Gm44288	predicted gene, 44288
ENSMUSG00000103133	1.81091	2.14291	2.8462	2.38088	1.15197	1	1.28428	87.1766	2.29522	1.14541	0.0173746	-5.84687	1.00409	-5.82303	5.78e-09	1.54e-07	Gm37303	predicted gene, 37303
ENSMUSG00000058420	3.52262	3.28452	3.57064	4.14246	2.41297	2.01969	1.92827	448.202	3.63006	2.12031	0.146774	-2.76833	0.475685	-5.81968	5.9e-09	1.57e-07	Syt17	synaptotagmin XVII
ENSMUSG00000047810	2.00734	1.97286	1	1.70991	5.21372	5.19395	5.25069	1147.06	1.67253	5.21945	54.4705	5.7674	0.991399	5.81744	5.98e-09	1.58e-07	Ccdc88b	coiled-coil domain containing 88B
ENSMUSG00000042229	3.08878	2.8562	2.23732	2.73861	4.58438	4.60904	4.38254	798.348	2.73023	4.52532	5.66327	2.50163	0.430157	5.81562	6.04e-09	1.6e-07	Rabif	RAB interacting factor
ENSMUSG00000021257	2.27413	2.54417	2.15701	2.05683	3.57205	3.45402	3.43867	329.103	2.25803	3.48825	4.56972	2.19211	0.377206	5.81142	6.19e-09	1.64e-07	Angel1	angel homolog 1
ENSMUSG00000021273	4.27726	4.13168	5.11644	4.66197	6.49528	6.52304	6.44166	3789.91	4.54684	6.48666	4.20088	2.07069	0.356456	5.80911	6.28e-09	1.66e-07	Fdft1	farnesyl diphosphate farnesyl transferase 1
ENSMUSG00000027692	6.944	7.00377	6.44724	6.71185	5.45983	5.48935	5.53136	6163.99	6.77672	5.49351	0.384867	-1.37757	0.237135	-5.80921	6.28e-09	1.66e-07	Tnik	TRAF2 and NCK interacting kinase
ENSMUSG00000026831	2.29919	2.33079	2.30717	1.88823	1.32185	1.26548	1.45471	72.3415	2.20634	1.34735	0.0806242	-3.63264	0.625395	-5.80856	6.3e-09	1.66e-07	1700007K13Rik	RIKEN cDNA 1700007K13 gene
ENSMUSG00000021039	3.36397	3.56256	3.45087	2.93888	4.75648	4.79804	4.68508	1066.39	3.32907	4.74653	3.49814	1.80659	0.311386	5.80176	6.56e-09	1.73e-07	Snw1	SNW domain containing 1
ENSMUSG00000108398	1	1	1	1	1.87934	1.87494	1.76699	23.5248	1	1.84042	290.784	8.18381	1.41107	5.79973	6.64e-09	1.74e-07	Gm30191	predicted gene, 30191
ENSMUSG00000063480	3.33281	3.1808	3.41874	3.73149	4.66732	4.76159	4.6982	1069.06	3.41596	4.70904	3.115	1.63923	0.282621	5.80011	6.63e-09	1.74e-07	Snu13	SNU13 homolog, small nuclear ribonucleoprotein (U4/U6.U5)
ENSMUSG00000089999	1.45143	1.49329	1.59826	1.37216	2.21306	2.32962	2.36413	68.9307	1.47878	2.30227	7.67329	2.93984	0.50726	5.79554	6.81e-09	1.78e-07	Gm6485	predicted gene 6485
ENSMUSG00000105434	4.05486	4.18449	4.43	3.9724	2.07647	2.11551	2.81754	704.546	4.16044	2.3365	0.141397	-2.82218	0.486927	-5.79589	6.8e-09	1.78e-07	Gm43359	predicted gene 43359
ENSMUSG00000106755	1.45143	1.42297	1.60908	1.68025	2.40595	2.62239	2.44204	91.9028	1.54093	2.49013	7.82827	2.96869	0.512355	5.79421	6.86e-09	1.79e-07	Tpi-rs11	triosephosphate isomerase related sequence 11
ENSMUSG00000091264	4.19876	3.86818	4.10484	3.70259	5.27683	5.30291	5.15857	1683.22	3.96859	5.2461	2.82855	1.50006	0.258875	5.79454	6.85e-09	1.79e-07	Smim13	small integral membrane protein 13
ENSMUSG00000073102	3.2682	3.5822	3.09977	2.99973	2.15174	2.27819	2.03229	312.997	3.23748	2.15407	0.228181	-2.13175	0.368188	-5.78984	7.05e-09	1.84e-07	Drc1	dynein regulatory complex subunit 1
ENSMUSG00000020732	1	1	1	1	1.90966	1.94757	1.70678	24.6692	1	1.85467	304.927	8.25232	1.42692	5.78333	7.32e-09	1.91e-07	Rab37	RAB37, member RAS oncogene family
ENSMUSG00000041730	1	1	1	1	1.92732	2.07138	1.6577	27.2068	1	1.88547	336.287	8.39355	1.45152	5.7826	7.36e-09	1.92e-07	Prrxl1	paired related homeobox protein-like 1
ENSMUSG00000026469	6.54193	6.40914	6.31011	6.8416	5.06943	4.90762	5.35152	5023.27	6.5257	5.10952	0.34708	-1.52666	0.264146	-5.7796	7.49e-09	1.95e-07	Xpr1	xenotropic and polytropic retrovirus receptor 1
ENSMUSG00000043418	1	1	1	1	2.13348	1.77337	1.74503	27.2143	1	1.88396	336.403	8.39405	1.45239	5.77949	7.49e-09	1.95e-07	Lrit2	leucine-rich repeat, immunoglobulin-like and transmembrane domains 2
ENSMUSG00000021969	5.89945	5.83546	5.43043	5.63482	4.49199	4.39338	4.61691	2801.6	5.70004	4.50076	0.389107	-1.36176	0.235718	-5.77708	7.6e-09	1.97e-07	Zdhhc20	zinc finger, DHHC domain containing 20
ENSMUSG00000107756	3.11632	3.53457	3.13382	3.85088	1.46657	1.78775	2.06272	346.29	3.4089	1.77235	0.0899657	-3.47448	0.60162	-5.77521	7.69e-09	1.99e-07	Gm44164	predicted gene, 44164
ENSMUSG00000013033	6.35041	5.97861	6.1839	6.36375	4.6831	4.77364	5.14497	4034.77	6.21917	4.86724	0.360837	-1.47058	0.254727	-5.77317	7.78e-09	2.01e-07	Adgrl1	adhesion G protein-coupled receptor L1
ENSMUSG00000057531	3.8649	3.31816	4.47635	3.90643	5.93981	6.01397	5.87252	2457.24	3.89146	5.9421	4.90917	2.29548	0.397561	5.7739	7.75e-09	2.01e-07	Dtnbp1	dystrobrevin binding protein 1
ENSMUSG00000043542	3.74609	3.94374	3.98808	3.62941	4.97645	4.91198	4.87087	1358.05	3.82683	4.91977	2.50568	1.3252	0.229575	5.77241	7.81e-09	2.02e-07	Zc2hc1a	zinc finger, C2HC-type containing 1A
ENSMUSG00000026245	3.77525	3.82961	3.96764	3.70609	4.80165	4.83187	4.68696	1256.05	3.81965	4.77349	2.25446	1.17278	0.203208	5.77135	7.86e-09	2.03e-07	Farsb	phenylalanyl-tRNA synthetase, beta subunit
ENSMUSG00000028298	1.89226	3.0391	5.75066	2.45206	1.44153	1.10851	1.15213	646.855	3.28352	1.23406	0.00514931	-7.60141	1.31864	-5.76458	8.19e-09	2.11e-07	Cga	glycoprotein hormones, alpha subunit
ENSMUSG00000104271	2.53386	2.52189	1.69853	3.01156	1.38646	1.32492	1.26325	114.895	2.44146	1.32488	0.0418867	-4.57736	0.794071	-5.76442	8.19e-09	2.11e-07	Gm37891	predicted gene, 37891
ENSMUSG00000086308	1	1	1	1	1.83481	1.96476	1.73755	24.0564	1	1.84571	297.349	8.21601	1.42557	5.76331	8.25e-09	2.12e-07	G630016G05Rik	RIKEN cDNA G630016G05 gene
ENSMUSG00000031934	4.23637	4.41386	5.53041	4.50221	2.89261	2.81367	2.96892	1181.17	4.67071	2.89173	0.169383	-2.56164	0.444739	-5.75987	8.42e-09	2.16e-07	Panx1	pannexin 1
ENSMUSG00000024647	4.18411	3.63387	4.58598	4.51601	6.07299	6.09535	6.13742	2870.22	4.22999	6.10192	4.1516	2.05367	0.356714	5.75718	8.55e-09	2.19e-07	Cbln2	cerebellin 2 precursor protein
ENSMUSG00000050786	2.59218	2.4853	2.65491	2.41057	3.57896	3.34321	3.45088	359.432	2.53574	3.45768	2.94929	1.56037	0.271193	5.75372	8.73e-09	2.24e-07	Ccdc126	coiled-coil domain containing 126
ENSMUSG00000029635	3.65474	4.20083	3.6985	3.87585	2.66865	2.68305	2.85174	599.11	3.85748	2.73448	0.298806	-1.74272	0.302983	-5.75187	8.83e-09	2.25e-07	Cdk8	cyclin-dependent kinase 8
ENSMUSG00000029250	3.31375	3.34864	3.82892	2.91581	5.06464	5.21394	5.05963	1339.54	3.35178	5.11274	4.47627	2.1623	0.37593	5.75187	8.83e-09	2.25e-07	Polr2b	polymerase (RNA) II (DNA directed) polypeptide B
ENSMUSG00000030380	3.76764	4.01542	3.55276	3.79521	2.79839	2.62535	2.8372	566.31	3.78276	2.75365	0.330515	-1.59721	0.277634	-5.75295	8.77e-09	2.25e-07	Mzf1	myeloid zinc finger 1
ENSMUSG00000096014	3.04501	2.48994	3.39872	2.66812	1	1	1.38687	191.512	2.90045	1.12896	0.0113728	-6.45827	1.12295	-5.75116	8.86e-09	2.26e-07	Sox1	SRY (sex determining region Y)-box 1
ENSMUSG00000087968	2.37093	2.28699	1.99757	1.76554	1.26297	1.28669	1.33954	61.2281	2.10526	1.2964	0.0658411	-3.92487	0.682613	-5.74977	8.94e-09	2.28e-07	Gm25395	predicted gene, 25395
ENSMUSG00000030042	2.52586	2.64142	3.233	2.25679	4.69684	4.66453	4.5714	853.669	2.66427	4.64426	6.63341	2.72975	0.475069	5.74601	9.14e-09	2.33e-07	Pole4	polymerase (DNA-directed), epsilon 4 (p12 subunit)
ENSMUSG00000060240	4.5934	3.62634	4.23483	4.3838	6.02479	6.08648	5.9642	2737.46	4.20959	6.02515	4.00829	2.00299	0.348666	5.74471	9.21e-09	2.34e-07	Cend1	cell cycle exit and neuronal differentiation 1
ENSMUSG00000002308	3.31588	3.60157	4.285	4.18111	2.24646	2.33731	2.54012	568.436	3.84589	2.37463	0.176309	-2.50382	0.435919	-5.74378	9.26e-09	2.35e-07	Cd320	CD320 antigen
ENSMUSG00000102461	2.00059	2.55733	2.82922	3.15266	1.26297	1.15342	1.49081	144.3	2.63495	1.3024	0.0342422	-4.86808	0.847865	-5.74158	9.38e-09	2.38e-07	Gm37166	predicted gene, 37166
ENSMUSG00000061207	4.28466	4.22192	4.44993	3.73948	3.02288	2.94995	2.85174	792.97	4.174	2.94152	0.289267	-1.78953	0.311679	-5.74157	9.38e-09	2.38e-07	Stk19	serine/threonine kinase 19
ENSMUSG00000003813	2.66919	2.83566	2.48504	1.70991	4.92706	4.99249	4.83118	991.078	2.42495	4.91691	11.1249	3.47572	0.605463	5.74059	9.43e-09	2.39e-07	Rad23a	RAD23 homolog A, nucleotide excision repair protein
ENSMUSG00000020402	5.56526	4.77621	5.87704	5.66299	7.40474	7.46019	7.38127	7480.97	5.47037	7.4154	3.95719	1.98448	0.345803	5.73876	9.54e-09	2.41e-07	Vdac1	voltage-dependent anion channel 1
ENSMUSG00000022295	4.6686	3.99965	4.85059	5.37821	7.00323	7.01192	6.9435	5201.01	4.72426	6.98622	5.09005	2.34768	0.409151	5.73794	9.58e-09	2.42e-07	Atp6v1c1	ATPase, H+ transporting, lysosomal V1 subunit C1
ENSMUSG00000094910	4.35162	3.59579	4.19007	4.41223	2.88092	2.77255	2.80759	759.226	4.13743	2.82036	0.254975	-1.97157	0.343632	-5.73746	9.61e-09	2.42e-07	D430019H16Rik	RIKEN cDNA D430019H16 gene
ENSMUSG00000112449	1.679	1.42297	1.58723	1.39959	2.71796	2.72184	2.28798	102.986	1.5222	2.57593	9.70709	3.27904	0.571834	5.73425	9.79e-09	2.47e-07	Srp54b	signal recognition particle 54B
ENSMUSG00000018909	4.13921	4.11849	4.03273	4.36936	5.25133	5.21218	5.13125	1738.61	4.16495	5.19825	2.30737	1.20625	0.210514	5.73003	1e-08	2.52e-07	Arrb1	arrestin, beta 1
ENSMUSG00000085794	1	1.12795	1	1.17916	1.89767	2.05618	1.92242	31.4572	1.07678	1.95876	74.0131	6.20971	1.08364	5.73044	1e-08	2.52e-07	Vax2os	ventral anterior homeobox 2, opposite strand
ENSMUSG00000029673	1.82789	1.7275	1.79338	1.69525	2.42343	2.48393	2.48231	100.803	1.76101	2.46322	3.92122	1.9713	0.344118	5.72856	1.01e-08	2.54e-07	Auts2	autism susceptibility candidate 2
ENSMUSG00000107136	3.95979	3.26244	2.62491	3.43362	1.40096	1.7437	1.8864	327.691	3.32019	1.67702	0.0708228	-3.81964	0.666841	-5.72797	1.02e-08	2.55e-07	Gm42466	predicted gene 42466
ENSMUSG00000097445	2.52987	2.39829	2.70329	2.39087	1.46657	1.72837	1.64914	120.521	2.50558	1.61469	0.158223	-2.65997	0.464647	-5.72471	1.04e-08	2.6e-07	Gm26631	predicted gene, 26631
ENSMUSG00000045312	2.34282	2.87641	3.40604	2.15785	5.27268	5.24278	5.29647	1322.16	2.69578	5.27064	9.86045	3.30165	0.57694	5.7227	1.05e-08	2.62e-07	Lhfpl2	lipoma HMGIC fusion partner-like 2
ENSMUSG00000074629	2.78415	2.81478	2.8546	2.02373	1.53447	1.47101	1.63163	143.064	2.61931	1.5457	0.0988686	-3.33834	0.583807	-5.71824	1.08e-08	2.69e-07	4930518I15Rik	RIKEN cDNA 4930518I15 gene
ENSMUSG00000074909	3.63303	3.344	3.63837	3.27836	4.57493	4.61375	4.61823	1023.75	3.47344	4.6023	2.71317	1.43998	0.251817	5.71836	1.08e-08	2.69e-07	Ranbp6	RAN binding protein 6
ENSMUSG00000038526	1	1.31289	1	1	2.54798	2.77777	2.58914	97.8584	1.07822	2.6383	131.269	7.03638	1.23082	5.71681	1.09e-08	2.71e-07	Car14	carbonic anhydrase 14
ENSMUSG00000029403	4.10847	4.55785	4.51384	4.07439	2.88092	3.06466	3.22469	892.917	4.31364	3.05676	0.296697	-1.75294	0.30667	-5.71605	1.09e-08	2.72e-07	Cdkl2	cyclin-dependent kinase-like 2 (CDC2-related kinase)
ENSMUSG00000015812	1.85266	1.55447	2.18282	2.60691	1.15197	1.15342	1.15213	58.7754	2.04922	1.15251	0.0172143	-5.86025	1.0256	-5.71397	1.1e-08	2.75e-07	Gnrh1	gonadotropin releasing hormone 1
ENSMUSG00000022472	3.68263	3.68367	3.85412	3.37842	4.74451	4.8284	4.89655	1221.99	3.64971	4.82315	2.73313	1.45055	0.253873	5.71369	1.11e-08	2.75e-07	Desi1	desumoylating isopeptidase 1
ENSMUSG00000021007	5.60809	5.51324	4.97725	4.6525	3.70787	3.46782	3.53909	1793.02	5.18777	3.57159	0.243656	-2.03708	0.356739	-5.71029	1.13e-08	2.79e-07	Spata7	spermatogenesis associated 7
ENSMUSG00000048040	6.49711	6.55522	7.31577	6.84948	5.12116	5.2042	5.33127	6077.43	6.8044	5.21888	0.301625	-1.72917	0.302817	-5.7103	1.13e-08	2.79e-07	Arxes2	adipocyte-related X-chromosome expressed sequence 2
ENSMUSG00000072625	1	1	1	1	1.68201	1.86216	2.02191	25.0215	1	1.85536	309.286	8.2728	1.44856	5.71106	1.12e-08	2.79e-07	Gdf2	growth differentiation factor 2
ENSMUSG00000025478	1.7291	2.15576	1.56449	1.7383	3.50673	3.01829	3.40452	246.071	1.79691	3.30985	9.4873	3.246	0.568665	5.70811	1.14e-08	2.83e-07	Dpysl4	dihydropyrimidinase-like 4
ENSMUSG00000028364	1.17122	1.64717	2.28441	2.35721	5.57037	5.56492	5.35663	1433	1.865	5.49731	40.9384	5.35538	0.938255	5.70781	1.14e-08	2.83e-07	Tnc	tenascin C
ENSMUSG00000022389	5.2695	4.71318	4.41333	4.06362	6.71672	6.73894	6.7195	4395.35	4.61491	6.72505	4.65502	2.21879	0.388832	5.70628	1.15e-08	2.85e-07	Tef	thyrotroph embryonic factor
ENSMUSG00000109286	4.72695	4.49429	4.45679	3.9953	3.02707	2.21544	2.57708	900.029	4.41833	2.60653	0.163425	-2.6133	0.458262	-5.70264	1.18e-08	2.91e-07	Gm44541	predicted gene 44541
ENSMUSG00000042804	3.61779	4.1564	4.6023	4.64952	6.22756	6.31406	6.21301	3145.06	4.2565	6.25154	4.49044	2.16686	0.380077	5.70109	1.19e-08	2.93e-07	Gpr153	G protein-coupled receptor 153
ENSMUSG00000030043	2.91847	2.42316	3.22676	3.0597	4.56337	4.58046	4.55979	855.181	2.90702	4.56787	4.7294	2.24166	0.393286	5.69982	1.2e-08	2.95e-07	Tacr1	tachykinin receptor 1
ENSMUSG00000106944	3.31162	3.88237	2.849	2.54518	1.8149	1.48313	1.74503	280.263	3.14704	1.68102	0.0805697	-3.63362	0.637481	-5.69997	1.2e-08	2.95e-07	Gm43843	predicted gene 43843
ENSMUSG00000024190	2.80335	2.71988	2.80912	3.28951	4.21462	4.32922	4.2786	706.956	2.90547	4.27414	3.76486	1.9126	0.335579	5.69939	1.2e-08	2.95e-07	Dusp1	dual specificity phosphatase 1
ENSMUSG00000051111	4.39228	4.44574	5.0793	5.38606	3.06214	3.20389	3.30669	1339.67	4.82585	3.1909	0.217143	-2.20328	0.386767	-5.69666	1.22e-08	3e-07	Sv2c	synaptic vesicle glycoprotein 2c
ENSMUSG00000044254	1.61308	1.36106	1	1	4.32298	4.23419	4.19595	517.655	1.24354	4.25104	124.958	6.9653	1.22297	5.6954	1.23e-08	3.02e-07	Pcsk9	proprotein convertase subtilisin/kexin type 9
ENSMUSG00000060882	4.74994	4.85954	5.66641	5.31977	3.21369	3.05009	3.70382	1688.15	5.14892	3.32253	0.201428	-2.31166	0.40597	-5.69417	1.24e-08	3.03e-07	Kcnd2	potassium voltage-gated channel, Shal-related family, member 2
ENSMUSG00000045314	1	1	1	1	1.89767	1.99266	1.66615	24.8113	1	1.85216	306.679	8.26059	1.45087	5.69353	1.24e-08	3.04e-07	Sowahb	sosondowah ankyrin repeat domain family member B
ENSMUSG00000102602	4.49048	4.00541	2.91452	3.93141	1.82823	1.68013	2.28005	552.109	3.83546	1.92947	0.0805119	-3.63465	0.638896	-5.68896	1.28e-08	3.12e-07	A930004J17Rik	RIKEN cDNA A930004J17 gene
ENSMUSG00000039910	3.28574	3.12706	3.63683	3.74402	4.88955	4.86208	4.92018	1199.16	3.44841	4.8906	3.45904	1.79037	0.31476	5.68805	1.28e-08	3.13e-07	Cited2	Cbp/p300-interacting transactivator, with Glu/Asp-rich carboxy-terminal domain, 2
ENSMUSG00000087437	4.13921	3.53659	3.1908	3.64168	2.15174	2.12976	2.46236	458.978	3.62707	2.24796	0.179599	-2.47715	0.435744	-5.68488	1.31e-08	3.19e-07	Gm13112	predicted gene 13112
ENSMUSG00000043648	2.45112	3.15957	2.78868	2.41381	1.57512	1.72057	1.41537	158.251	2.70329	1.57036	0.101254	-3.30394	0.581316	-5.68356	1.32e-08	3.21e-07	Pld6	phospholipase D family, member 6
ENSMUSG00000026848	4.21658	4.30788	4.28982	4.22597	3.46387	3.42125	3.54902	939.846	4.26006	3.47805	0.488437	-1.03376	0.181894	-5.68328	1.32e-08	3.21e-07	Tor1b	torsin family 1, member B
ENSMUSG00000028803	4.94838	4.61309	5.48776	5.49403	3.17323	3.3615	3.71387	1692.32	5.13581	3.4162	0.22149	-2.17469	0.382934	-5.67901	1.35e-08	3.29e-07	Nipal3	NIPA-like domain containing 3
ENSMUSG00000030785	2.96114	2.74617	4.45336	3.92546	1.87313	1.75124	1.93984	440.016	3.52153	1.85474	0.0785432	-3.67037	0.646416	-5.67803	1.36e-08	3.31e-07	Cox6a2	cytochrome c oxidase subunit VIa polypeptide 2
ENSMUSG00000102009	2.77118	2.40331	2.32502	2.93054	1.69012	1.63693	1.72234	143.055	2.60751	1.68313	0.160405	-2.64021	0.46585	-5.66751	1.45e-08	3.51e-07	4933400F21Rik	RIKEN cDNA 4933400F21 gene
ENSMUSG00000021384	1	1	1	1	1.92732	1.7047	1.85509	23.0981	1	1.82903	285.523	8.15746	1.43965	5.6663	1.46e-08	3.53e-07	Susd3	sushi domain containing 3
ENSMUSG00000042258	5.31786	5.49872	5.22792	4.6708	3.75235	3.84997	3.7631	1821.25	5.17882	3.78847	0.305372	-1.71136	0.30202	-5.66639	1.46e-08	3.53e-07	Isl1	ISL1 transcription factor, LIM/homeodomain
ENSMUSG00000033419	6.09027	5.56222	5.62312	5.96555	7.15981	7.15116	7.12369	6980.18	5.81029	7.14489	2.60211	1.37968	0.243657	5.6624	1.49e-08	3.61e-07	Snap91	synaptosomal-associated protein 91
ENSMUSG00000017831	2.53386	2.28699	3.41331	2.40404	5.07326	4.99506	4.9632	1100.32	2.65955	5.01051	8.5579	3.09726	0.54712	5.66102	1.5e-08	3.63e-07	Rab5a	RAB5A, member RAS oncogene family
ENSMUSG00000106491	3.75691	3.89952	3.49426	4.17612	2.35172	1.55009	1.86777	512.862	3.8317	1.92319	0.0909492	-3.4588	0.611305	-5.65805	1.53e-08	3.69e-07	Gm42446	predicted gene 42446
ENSMUSG00000071424	5.68615	5.44698	5.29468	5.48542	3.09628	3.48148	4.11004	2120.13	5.47831	3.5626	0.212388	-2.23523	0.3951	-5.65738	1.54e-08	3.7e-07	Grid2	glutamate receptor, ionotropic, delta 2
ENSMUSG00000105412	2.42504	2.38818	2.41411	3.20777	1.44153	1.56044	1.63163	142.605	2.60877	1.54454	0.0991987	-3.33353	0.589412	-5.6557	1.55e-08	3.73e-07	Gm43768	predicted gene 43768
ENSMUSG00000000766	2.63315	2.74988	3.10894	3.53107	1.91559	1.65457	1.82908	235.955	3.00576	1.79975	0.134224	-2.89729	0.512373	-5.65465	1.56e-08	3.75e-07	Oprm1	opioid receptor, mu 1
ENSMUSG00000091890	3.79485	3.55462	3.3728	3.30683	2.45083	1.93001	2.19279	400.489	3.50728	2.19121	0.191999	-2.38083	0.421179	-5.65278	1.58e-08	3.79e-07	A830073O21Rik	RIKEN cDNA A830073O21 gene
ENSMUSG00000068748	5.3045	6.05239	6.56381	6.19307	4.32136	3.98101	4.28527	3375.9	6.02844	4.19588	0.227151	-2.13827	0.378365	-5.65136	1.59e-08	3.82e-07	Ptprz1	protein tyrosine phosphatase, receptor type Z, polypeptide 1
ENSMUSG00000026994	1.55177	2.24124	2.17258	2.25679	1	1.18786	1.18627	55.3526	2.05559	1.12471	0.0183565	-5.76757	1.02096	-5.64918	1.61e-08	3.85e-07	Galnt3	polypeptide N-acetylgalactosaminyltransferase 3
ENSMUSG00000104583	2.33328	2.14936	1.91242	3.39316	1	1.15342	1.30383	122.987	2.44705	1.15242	0.0136758	-6.19223	1.09602	-5.64972	1.61e-08	3.85e-07	Gm42701	predicted gene 42701
ENSMUSG00000105940	3.55865	4.07544	2.4619	4.44286	1.90966	1.83595	1.96251	490.114	3.63471	1.90271	0.0784755	-3.67161	0.649883	-5.64965	1.61e-08	3.85e-07	Gm42635	predicted gene 42635
ENSMUSG00000029676	2.95834	3.17023	3.09977	2.64455	4.45122	4.3431	4.08628	731.852	2.96822	4.29353	3.60922	1.85169	0.327797	5.64888	1.61e-08	3.85e-07	Pot1a	protection of telomeres 1A
ENSMUSG00000046607	3.82739	3.10214	3.11122	3.81904	1.58482	2.16222	1.86777	374.441	3.46495	1.8716	0.105164	-3.24928	0.575248	-5.64849	1.62e-08	3.86e-07	Hrk	harakiri, BCL2 interacting protein (contains only BH3 domain)
ENSMUSG00000048699	2.17839	2.06891	2.38104	1.81707	1	1.24241	1	58.7346	2.11135	1.0808	0.0144454	-6.11324	1.0827	-5.64629	1.64e-08	3.9e-07	Krt90	keratin 90
ENSMUSG00000030126	4.88893	4.9494	4.70009	4.68074	3.72037	3.88643	3.89447	1436.31	4.80479	3.83376	0.436761	-1.19508	0.212079	-5.63508	1.75e-08	4.16e-07	Tmcc1	transmembrane and coiled coil domains 1
ENSMUSG00000026349	6.23866	6.60227	6.2378	5.36923	4.36833	4.32099	4.39338	3623.14	6.11199	4.3609	0.24475	-2.03062	0.360372	-5.63477	1.75e-08	4.17e-07	Ccnt2	cyclin T2
ENSMUSG00000020978	4.35564	4.71492	4.68632	4.89007	5.8534	5.95669	5.86123	2829.86	4.66174	5.89044	2.55426	1.3529	0.240151	5.63356	1.77e-08	4.19e-07	Klhdc2	kelch domain containing 2
ENSMUSG00000041078	4.46378	4.06584	4.56313	3.46179	2.08135	2.58012	2.59214	726.318	4.13864	2.41787	0.148793	-2.74862	0.487981	-5.63263	1.77e-08	4.21e-07	Grid1	glutamate receptor, ionotropic, delta 1
ENSMUSG00000107804	3.64476	3.07672	2.36837	3.01939	1.50172	1.28669	1.74503	236.512	3.02731	1.51115	0.0571572	-4.12892	0.733139	-5.63184	1.78e-08	4.22e-07	Gm44439	predicted gene, 44439
ENSMUSG00000022055	5.39839	4.12905	5.10072	5.30252	7.13745	7.19619	7.1687	6010.23	4.98267	7.16745	4.73868	2.24449	0.398708	5.6294	1.81e-08	4.28e-07	Nefl	neurofilament, light polypeptide
ENSMUSG00000084132	1.99378	1.44164	1.83262	2.33299	1	1	1	41.3051	1.90026	1	0.00222496	-8.81201	1.56625	-5.62618	1.84e-08	4.35e-07	Gm15982	predicted gene 15982
ENSMUSG00000103183	3.18156	3.1991	3.36531	2.89446	2.2299	2.32962	2.17526	297.143	3.16011	2.24493	0.291763	-1.77713	0.315855	-5.62642	1.84e-08	4.35e-07	Gm37090	predicted gene, 37090
ENSMUSG00000038069	2.35697	2.37283	2.08076	2.41381	3.41027	3.25854	3.23901	290.468	2.30609	3.30261	3.53602	1.82212	0.32392	5.62523	1.85e-08	4.36e-07	Cdkn2aip	CDKN2A interacting protein
ENSMUSG00000039830	2.72804	2.12988	1.86259	2.06606	1	1	1.24037	72.1911	2.19665	1.08012	0.0116239	-6.42676	1.14239	-5.6257	1.85e-08	4.36e-07	Olig2	oligodendrocyte transcription factor 2
ENSMUSG00000103197	2.15005	2.45706	1.44733	2.90731	1	1.18786	1.15213	87.7326	2.24044	1.11333	0.00959879	-6.70293	1.1916	-5.62514	1.85e-08	4.36e-07	Gm37642	predicted gene, 37642
ENSMUSG00000054720	3.62119	3.72822	4.20957	4.29948	2.44405	2.12028	2.7142	619.741	3.96462	2.42618	0.180759	-2.46786	0.439181	-5.61923	1.92e-08	4.5e-07	Lrrc8c	leucine rich repeat containing 8 family, member C
ENSMUSG00000104140	2.62212	2.50374	2.33384	2.1021	1.59436	1.53953	1.38687	100.823	2.39045	1.50692	0.124996	-3.00004	0.533855	-5.61958	1.91e-08	4.5e-07	Gm37140	predicted gene, 37140
ENSMUSG00000028163	4.38247	4.05202	3.80734	4.19266	2.77814	2.55525	3.04141	731.294	4.10862	2.7916	0.261465	-1.93531	0.344556	-5.61682	1.95e-08	4.56e-07	Nfkb1	nuclear factor of kappa light polypeptide gene enhancer in B cells 1, p105
ENSMUSG00000035713	4.40784	4.08904	3.70876	4.23796	6.01267	5.55033	5.51773	2243.57	4.1109	5.69357	3.51823	1.81485	0.323314	5.61327	1.99e-08	4.65e-07	Usp35	ubiquitin specific peptidase 35
ENSMUSG00000049538	3.02122	2.83911	2.86571	2.76521	1.21481	1.60943	1.68272	183.569	2.87281	1.50232	0.0739815	-3.75669	0.669468	-5.61146	2.01e-08	4.7e-07	Adamts16	a disintegrin-like and metallopeptidase (reprolysin type) with thrombospondin type 1 motif, 16
ENSMUSG00000027800	2.48911	2.14291	2.74369	4.24035	1.26297	1.34242	1.5455	251.922	2.90401	1.38363	0.0283524	-5.14038	0.91658	-5.60822	2.04e-08	4.78e-07	Tm4sf1	transmembrane 4 superfamily member 1
ENSMUSG00000104661	2.33328	2.63328	2.289	1.93232	1.50172	1.32492	1.38687	86.6034	2.29697	1.4045	0.0904232	-3.46716	0.618619	-5.60468	2.09e-08	4.87e-07	Gm42768	predicted gene 42768
ENSMUSG00000112914	2.17839	2.39325	2.09763	1.30992	1	1	1	52.9253	1.9948	1	0.00174057	-9.16623	1.63577	-5.60363	2.1e-08	4.9e-07	AC118230.1
ENSMUSG00000034993	3.88888	2.8528	4.28597	5.2436	1.89161	1.96476	2.2518	759.23	4.06781	2.03606	0.0685329	-3.86706	0.690259	-5.60233	2.11e-08	4.93e-07	Vat1	vesicle amine transport 1
ENSMUSG00000104449	2.52987	2.43782	1.50292	2.24542	1.15197	1.10851	1.26325	73.3154	2.17901	1.17458	0.0207524	-5.59058	0.998673	-5.598	2.17e-08	5.05e-07	Gm37255	predicted gene, 37255
ENSMUSG00000108217	2.25879	2.35726	2.15701	2.36062	1.21481	1.50648	1.4289	81.3001	2.28342	1.3834	0.0924084	-3.43583	0.613899	-5.59674	2.18e-08	5.08e-07	Gm43883	predicted gene, 43883
ENSMUSG00000111086	2.13848	2.08282	2.02819	2.44893	1.24011	1.44573	1.38687	68.635	2.1746	1.35757	0.0909534	-3.45873	0.618226	-5.5946	2.21e-08	5.14e-07	AC125206.1
ENSMUSG00000028525	4.23419	3.93168	5.0958	4.60168	6.48709	6.57555	6.47491	3796.65	4.46584	6.51251	4.52044	2.17646	0.389059	5.59417	2.22e-08	5.14e-07	Pde4b	phosphodiesterase 4B, cAMP specific
ENSMUSG00000073096	1.68933	1.42297	1.30623	1	3.54686	3.60968	3.54193	282.778	1.35463	3.56616	45.2407	5.49955	0.983024	5.59452	2.21e-08	5.14e-07	Lrrc61	leucine rich repeat containing 61
ENSMUSG00000028931	3.87906	2.8562	3.01174	4.00942	5.82566	5.89319	5.79125	2140.94	3.43911	5.8367	6.71747	2.74792	0.491257	5.59364	2.22e-08	5.15e-07	Kcnab2	potassium voltage-gated channel, shaker-related subfamily, beta member 2
ENSMUSG00000040945	3.15538	2.61267	2.87123	2.83492	4.3059	4.08529	3.98905	637.602	2.86855	4.12674	3.51135	1.81203	0.324498	5.58409	2.35e-08	5.44e-07	Rcc2	regulator of chromosome condensation 2
ENSMUSG00000005262	3.77828	4.18069	3.82222	3.33163	5.3456	5.34943	5.39958	1713.33	3.77821	5.36487	3.61918	1.85566	0.33237	5.58312	2.36e-08	5.46e-07	Ufd1	ubiquitin recognition factor in ER-associated degradation 1
ENSMUSG00000066877	2.4338	2.19943	2.4462	2.4799	3.33971	3.26032	3.24611	296.541	2.38983	3.28205	3.0328	1.60065	0.286716	5.5827	2.37e-08	5.47e-07	Nck2	non-catalytic region of tyrosine kinase adaptor protein 2
ENSMUSG00000027210	1.78468	1.22146	1	2.21053	5.95334	5.89841	5.94084	1939.11	1.55417	5.93086	106.088	6.72912	1.20599	5.57976	2.41e-08	5.56e-07	Meis2	Meis homeobox 2
ENSMUSG00000039542	8.12046	8.07269	8.38323	8.20324	7.15195	7.08425	7.25985	17664.6	8.19491	7.16535	0.481822	-1.05343	0.18889	-5.57693	2.45e-08	5.64e-07	Ncam1	neural cell adhesion molecule 1
ENSMUSG00000049744	1	1	1	1.14631	1.89767	1.93591	2.05269	31.3681	1.03658	1.96209	147.074	7.2004	1.29155	5.57502	2.47e-08	5.7e-07	Arhgap15	Rho GTPase activating protein 15
ENSMUSG00000020612	6.50699	6.30062	6.76085	6.9809	8.12037	8.07377	8.00361	13209.3	6.63734	8.06592	2.71789	1.44248	0.258782	5.57414	2.49e-08	5.72e-07	Prkar1a	protein kinase, cAMP dependent regulatory, type I, alpha
ENSMUSG00000038860	5.44032	5.42596	4.83361	4.73672	3.51398	3.56069	3.81645	1703.87	5.10915	3.63038	0.278055	-1.84656	0.331308	-5.57354	2.5e-08	5.74e-07	Garnl3	GTPase activating RANGAP domain-like 3
ENSMUSG00000027525	3.93023	4.00828	4.06473	3.93141	5.06127	4.88891	4.77039	1420.92	3.98366	4.90686	2.17117	1.11847	0.200719	5.57232	2.51e-08	5.77e-07	Phactr3	phosphatase and actin regulator 3
ENSMUSG00000109648	5.5427	5.26478	4.91097	5.90605	3.13724	3.17379	3.93136	2032.57	5.40613	3.41413	0.185899	-2.42741	0.435764	-5.57046	2.54e-08	5.83e-07	Svet1	subventricular expressed transcript 1
ENSMUSG00000031119	2.59596	2.98512	3.06481	3.30683	2.05665	1.75124	1.79525	230.121	2.98818	1.86771	0.167705	-2.57601	0.462906	-5.56486	2.62e-08	6.01e-07	Gpc4	glypican 4
ENSMUSG00000061462	1	1	1	1	1.7662	1.87494	1.75975	21.2888	1	1.8003	263.142	8.0397	1.44495	5.564	2.64e-08	6.03e-07	Obscn	obscurin, cytoskeletal calmodulin and titin-interacting RhoGEF
ENSMUSG00000021669	4.07948	3.85863	3.74051	3.87996	2.77814	3.06673	2.85655	633.894	3.88965	2.90047	0.361678	-1.46722	0.263773	-5.56244	2.66e-08	6.08e-07	Col4a3bp	collagen, type IV, alpha 3 (Goodpasture antigen) binding protein
ENSMUSG00000109505	3.85203	3.4641	3.40238	3.15793	2.40241	1.95334	2.21427	390.235	3.46911	2.19001	0.195055	-2.35805	0.424719	-5.55203	2.82e-08	6.45e-07	Gm44677	predicted gene 44677
ENSMUSG00000026546	2.63315	2.50831	2.53724	2.58205	1.97813	1.86216	1.85509	143.213	2.56519	1.89846	0.309757	-1.69079	0.304579	-5.55125	2.84e-08	6.46e-07	Cfap45	cilia and flagella associated protein 45
ENSMUSG00000052372	4.85966	4.89907	3.97248	4.42275	2.90419	2.91084	3.23187	1058.27	4.53849	3.01563	0.229498	-2.12345	0.38251	-5.55136	2.83e-08	6.46e-07	Il1rapl1	interleukin 1 receptor accessory protein-like 1
ENSMUSG00000039904	2.29422	2.24708	2.53359	2.76281	3.71788	3.88531	3.6379	429.997	2.45943	3.74703	4.24904	2.08714	0.375993	5.55099	2.84e-08	6.47e-07	Gpr37	G protein-coupled receptor 37
ENSMUSG00000108088	4.57289	4.05202	3.36531	4.38595	2.66585	2.03551	2.10176	691.894	4.09404	2.26771	0.124316	-3.00791	0.541905	-5.55063	2.85e-08	6.47e-07	Gm44229	predicted gene, 44229
ENSMUSG00000021288	6.03978	5.40032	6.39988	6.51373	8.01845	8.03637	8.00985	11583.4	6.08843	8.02156	3.81753	1.93264	0.348283	5.54906	2.87e-08	6.52e-07	Klc1	kinesin light chain 1
ENSMUSG00000087629	2.16149	1.93285	1.77707	2.85063	1.15197	1.15342	1.30383	75.2636	2.18051	1.20307	0.0270507	-5.20819	0.9388	-5.54771	2.89e-08	6.57e-07	Gm12246	predicted gene 12246
ENSMUSG00000110945	4.15549	3.94374	3.85937	3.85821	2.88092	3.09737	2.73559	664.966	3.9542	2.90463	0.344104	-1.53908	0.277577	-5.54472	2.94e-08	6.66e-07	AC133650.1
ENSMUSG00000102326	2.62212	2.57034	1.67974	3.12241	1.28398	1.15342	1.40138	126.327	2.49865	1.27959	0.0309547	-5.0137	0.904175	-5.54505	2.94e-08	6.66e-07	Gm37788	predicted gene, 37788
ENSMUSG00000030336	2.34756	1.63481	2.02819	1.80453	1.21481	1.10851	1.15213	45.2376	1.95377	1.15848	0.026267	-5.2506	0.946961	-5.54469	2.94e-08	6.66e-07	Cd27	CD27 antigen
ENSMUSG00000000579	3.16018	3.58415	2.84338	2.51598	1.8149	1.89989	1.82908	246.103	3.02592	1.84795	0.143586	-2.80001	0.505097	-5.54351	2.96e-08	6.7e-07	Dynlt1c	dynein light chain Tctex-type 1C
ENSMUSG00000038623	3.136	3.1105	2.72521	3.37247	2.16521	2.11071	2.03229	268.379	3.08604	2.10274	0.242248	-2.04544	0.369036	-5.54267	2.98e-08	6.73e-07	Tm6sf1	transmembrane 6 superfamily member 1
ENSMUSG00000005583	4.55644	4.37904	4.20139	4.83624	2.78323	3.12729	3.3235	1018.77	4.49328	3.07801	0.264295	-1.91978	0.34658	-5.53921	3.04e-08	6.85e-07	Mef2c	myocyte enhancer factor 2C
ENSMUSG00000069808	3.27261	3.15957	3.71458	3.29109	2.34428	2.43605	2.35676	369.19	3.35946	2.37903	0.291272	-1.77956	0.321347	-5.53782	3.06e-08	6.9e-07	Fam57a	family with sequence similarity 57, member A
ENSMUSG00000070720	1	1.31289	1	1	2.67423	2.55839	2.48888	89.4682	1.07822	2.57384	119.706	6.90336	1.24694	5.53624	3.09e-08	6.96e-07	Tmem200b	transmembrane protein 200B
ENSMUSG00000112142	2.01404	2.36248	1.73456	2.02853	1.26297	1.15342	1.30383	52.7681	2.0349	1.24008	0.0524912	-4.25178	0.768281	-5.53415	3.13e-08	7.03e-07	AC115891.3
ENSMUSG00000021130	5.12729	4.96409	6.03593	5.78534	3.80014	3.48902	3.86558	2236.34	5.47816	3.71825	0.222994	-2.16492	0.391228	-5.53365	3.14e-08	7.05e-07	Galnt16	polypeptide N-acetylgalactosaminyltransferase 16
ENSMUSG00000102664	3.62966	2.95097	3.19508	3.16143	1.74426	2.11071	2.12999	302.195	3.23428	1.99499	0.171542	-2.54337	0.459803	-5.53143	3.18e-08	7.13e-07	Gm38380	predicted gene, 38380
ENSMUSG00000078591	4.34961	3.52036	3.43311	3.88918	1.65702	1.8088	2.38594	511.382	3.79806	1.95059	0.0956131	-3.38665	0.612588	-5.52842	3.23e-08	7.24e-07	Hs3st4	heparan sulfate (glucosamine) 3-O-sulfotransferase 4
ENSMUSG00000085385	2.9695	3.25002	3.30376	3.01156	2.34054	2.31406	2.25995	294.972	3.13371	2.30485	0.332016	-1.59068	0.287774	-5.52752	3.25e-08	7.27e-07	Snhg17	small nucleolar RNA host gene 17
ENSMUSG00000108953	1.66849	2.18715	2.19295	2.08426	1	1	1.21504	50.8326	2.03322	1.07168	0.0132239	-6.2407	1.12941	-5.52566	3.28e-08	7.34e-07	Gm45129	predicted gene 45129
ENSMUSG00000002617	4.17159	4.69566	4.69865	4.73279	3.48916	3.02258	3.03933	1096.97	4.57467	3.18369	0.277774	-1.84801	0.334771	-5.52024	3.39e-08	7.57e-07	Zfp40	zinc finger protein 40
ENSMUSG00000048915	4.96417	5.14438	4.61615	5.61189	3.5995	2.96571	3.47049	1618.53	5.08415	3.34523	0.21655	-2.20723	0.399952	-5.51873	3.41e-08	7.62e-07	Efna5	ephrin A5
ENSMUSG00000103803	1.95178	2.28138	2.15176	3.0096	1.26297	1.37493	1.41537	98.9792	2.34863	1.35109	0.0579973	-4.10787	0.744406	-5.51832	3.42e-08	7.63e-07	Gm37064	predicted gene, 37064
ENSMUSG00000035934	2.02728	2.21156	2.46966	1.76554	3.6658	3.69882	3.61655	361.049	2.11851	3.66039	6.66077	2.73569	0.496019	5.51529	3.48e-08	7.75e-07	Pknox2	Pbx/knotted 1 homeobox 2
ENSMUSG00000038077	4.42514	4.30091	4.15447	4.40093	5.28344	5.21703	5.2388	1869.4	4.32036	5.24643	2.09889	1.06962	0.193941	5.51521	3.48e-08	7.75e-07	Kcna6	potassium voltage-gated channel, shaker-related, subfamily, member 6
ENSMUSG00000031007	5.60976	5.8513	6.25035	6.12058	7.33568	7.3667	7.29074	7915.58	5.958	7.33104	2.65615	1.40934	0.255612	5.51358	3.52e-08	7.82e-07	Atp6ap2	ATPase, H+ transporting, lysosomal accessory protein 2
ENSMUSG00000027832	1	1.25564	1	1	2.18725	2.24939	2.21001	51.2561	1.06391	2.21555	105.87	6.72616	1.22013	5.51266	3.53e-08	7.85e-07	Ptx3	pentraxin related gene
ENSMUSG00000107094	2.62948	2.66948	2.59411	1.72426	1.28398	1.24241	1.45471	104.851	2.40433	1.32703	0.0494201	-4.33876	0.787319	-5.5108	3.57e-08	7.93e-07	Gm43294	predicted gene 43294
ENSMUSG00000039662	3.8038	3.31816	3.03614	3.36949	4.91164	4.99763	4.76386	1181.7	3.38189	4.89105	3.69152	1.88421	0.342017	5.50912	3.61e-08	8e-07	Icmt	isoprenylcysteine carboxyl methyltransferase
ENSMUSG00000042613	4.49958	4.35907	4.27725	5.20576	3.18068	3.06052	3.17517	1117.62	4.58541	3.13879	0.250463	-1.99733	0.36258	-5.50866	3.62e-08	8.01e-07	Pbxip1	pre B cell leukemia transcription factor interacting protein 1
ENSMUSG00000021609	2.18396	2.37283	3.7547	4.12013	1.59436	1.58056	1.50224	309.879	3.10791	1.55905	0.045639	-4.45359	0.809024	-5.50489	3.69e-08	8.17e-07	Slc6a3	solute carrier family 6 (neurotransmitter transporter, dopamine), member 3
ENSMUSG00000057880	5.19849	4.92333	5.52433	5.43126	6.57865	6.57846	6.60172	4664.31	5.26935	6.58628	2.61964	1.38937	0.252437	5.50382	3.72e-08	8.21e-07	Abat	4-aminobutyrate aminotransferase
ENSMUSG00000020664	4.07459	4.16924	4.30324	4.32141	5.1322	5.12286	5.1034	1700.82	4.21712	5.11949	2.07751	1.05486	0.191664	5.50366	3.72e-08	8.21e-07	Dld	dihydrolipoamide dehydrogenase
ENSMUSG00000086872	2.28422	1.68285	1.50292	1.88255	1	1	1	35.4114	1.83813	1	0.00259923	-8.5877	1.56246	-5.49625	3.88e-08	8.56e-07	Gm14225	predicted gene 14225
ENSMUSG00000027879	3.50978	3.56453	4.12013	3.53504	5.16079	5.14941	5.00697	1445.37	3.68237	5.10573	3.26553	1.70732	0.310846	5.4925	3.96e-08	8.73e-07	Sec22b	SEC22 homolog B, vesicle trafficking protein
ENSMUSG00000046215	2.75477	1.82787	2.37261	3.57023	1.15197	1.44573	1.26325	161.792	2.63137	1.28698	0.0264113	-5.2427	0.955597	-5.48631	4.1e-08	9.04e-07	Rprml	reprimo-like
ENSMUSG00000048332	2.41621	2.37797	3.71313	3.70142	6.10153	6.11906	6.02543	2396.48	3.05218	6.08201	11.1963	3.48495	0.635331	5.48526	4.13e-08	9.07e-07	Lhfp	lipoma HMGIC fusion partner
ENSMUSG00000024817	4.93975	5.35877	5.05192	5.01433	4.13284	4.01013	4.04937	1796.38	5.09119	4.06411	0.426616	-1.22899	0.224043	-5.48551	4.12e-08	9.07e-07	Uhrf2	ubiquitin-like, containing PHD and RING finger domains 2
ENSMUSG00000021846	1.85266	2.21156	1.8985	2.13253	3.11204	3.14881	2.94902	212.293	2.02381	3.06996	4.53613	2.18146	0.397761	5.48435	4.15e-08	9.11e-07	Peli2	pellino 2
ENSMUSG00000113775	2.26393	2.29812	2.00378	2.26055	1.26297	1.43252	1.50224	72.6314	2.20659	1.39925	0.109434	-3.19187	0.582116	-5.48321	4.18e-08	9.16e-07	CT025604.2
ENSMUSG00000085687	3.48748	2.90612	2.66148	3.52443	1.93888	2.05106	1.8864	281.63	3.14488	1.95878	0.16444	-2.60437	0.475078	-5.48198	4.21e-08	9.21e-07	Gm16153	predicted gene 16153
ENSMUSG00000026751	4.31493	3.16224	2.62491	3.82118	1.28398	1.65457	1.86777	402.401	3.48082	1.60211	0.047677	-4.39056	0.801062	-5.48092	4.23e-08	9.26e-07	Nr5a1	nuclear receptor subfamily 5, group A, member 1
ENSMUSG00000112824	2.52183	2.06188	1.73456	1.65706	1.15197	1.15342	1	51.1065	1.99383	1.1018	0.0132118	-6.24203	1.13972	-5.47682	4.33e-08	9.47e-07	AC164624.1
ENSMUSG00000091475	2.57307	2.40331	2.15176	2.2416	1.54493	1.30641	1.53503	92.2187	2.34244	1.46212	0.115683	-3.11175	0.568495	-5.47366	4.41e-08	9.63e-07	2810468N07Rik	RIKEN cDNA 2810468N07 gene
ENSMUSG00000113894	3.136	2.57034	2.54451	2.69884	1.45423	1.37493	1.78126	161.319	2.73742	1.53681	0.0926363	-3.43228	0.627146	-5.47285	4.43e-08	9.66e-07	AC129597.1
ENSMUSG00000022469	3.50609	3.85384	3.66425	3.26713	2.34054	2.23256	2.62168	443.947	3.57283	2.39826	0.247389	-2.01514	0.368266	-5.47198	4.45e-08	9.7e-07	Rapgef3	Rap guanine nucleotide exchange factor (GEF) 3
ENSMUSG00000029878	4.47212	3.84581	3.97248	4.88907	2.54487	2.46025	2.96012	847.711	4.29487	2.65508	0.180679	-2.4685	0.451344	-5.46922	4.52e-08	9.84e-07	Dbpht2	DNA binding protein with his-thr domain
ENSMUSG00000029221	4.96286	4.99659	4.73219	4.81572	5.80831	5.81925	5.78572	2888.6	4.87684	5.80443	2.03007	1.02153	0.186786	5.46897	4.53e-08	9.85e-07	Slc30a9	solute carrier family 30 (zinc transporter), member 9
ENSMUSG00000040599	2.16716	2.47597	2.41411	2.55665	3.36741	3.4571	3.38232	326.275	2.40347	3.40228	3.34515	1.74207	0.318657	5.46692	4.58e-08	9.95e-07	Mis12	MIS12 kinetochore complex component
ENSMUSG00000005534	4.50951	4.63625	4.3042	4.26086	3.1334	3.43069	3.43867	1016.81	4.4277	3.33425	0.366437	-1.44836	0.264952	-5.46652	4.59e-08	9.97e-07	Insr	insulin receptor
ENSMUSG00000040907	7.69321	7.64338	8.20908	7.38065	9.24606	9.27712	9.30937	30237.6	7.73158	9.27752	2.89011	1.53113	0.280137	5.46563	4.61e-08	1e-06	Atp1a3	ATPase, Na+/K+ transporting, alpha 3 polypeptide
ENSMUSG00000031986	2.75146	3.03322	2.41003	3.4562	1.78748	1.82926	1.75975	215.491	2.91273	1.79216	0.142181	-2.8142	0.51509	-5.46352	4.67e-08	1.01e-06	Sprtn	SprT-like N-terminal domain
ENSMUSG00000026767	2.45967	2.71988	2.23248	2.64719	3.67097	3.66094	3.69241	415.268	2.51481	3.67478	3.67997	1.87969	0.344086	5.46285	4.69e-08	1.01e-06	Mindy3	MINDY lysine 48 deubiquitinase 3
ENSMUSG00000017057	2.48078	3.11604	2.75887	1.79818	1	1.30641	1.33954	129.951	2.53847	1.21532	0.0235718	-5.4068	0.989942	-5.46173	4.72e-08	1.02e-06	Il13ra1	interleukin 13 receptor, alpha 1
ENSMUSG00000031696	4.47857	4.41708	5.15789	5.05794	6.49795	6.43778	6.34121	3842.3	4.77787	6.42564	3.37537	1.75505	0.321345	5.46157	4.72e-08	1.02e-06	Vps35	VPS35 retromer complex component
ENSMUSG00000104416	3.49309	2.6495	2.98184	2.96153	2.01039	1.98716	1.85509	245.542	3.02149	1.95088	0.188424	-2.40795	0.440893	-5.46152	4.72e-08	1.02e-06	Gm37067	predicted gene, 37067
ENSMUSG00000106404	4.23419	4.09309	3.02643	4.408	2.50369	2.01969	2.22273	618.841	3.94043	2.2487	0.130789	-2.93469	0.537568	-5.45921	4.78e-08	1.03e-06	Gm42919	predicted gene 42919
ENSMUSG00000040710	4.07948	4.49429	4.00941	3.76985	1.85421	1.84259	2.65333	654.219	4.08826	2.11671	0.107156	-3.22222	0.590265	-5.45894	4.79e-08	1.03e-06	St8sia4	ST8 alpha-N-acetyl-neuraminide alpha-2,8-sialyltransferase 4
ENSMUSG00000004317	4.80293	4.37683	4.70442	5.55227	2.96273	3.06052	3.4279	1370.32	4.85911	3.15038	0.204055	-2.29297	0.420187	-5.45703	4.84e-08	1.04e-06	Clcn5	chloride channel, voltage-sensitive 5
ENSMUSG00000032715	1.17122	1.31289	1	1.17916	1.95593	2.13447	2.09697	40.028	1.16582	2.06245	30.7192	4.94107	0.90581	5.45486	4.9e-08	1.05e-06	Trib3	tribbles pseudokinase 3
ENSMUSG00000036052	3.47431	3.36935	3.31356	3.02328	4.33185	4.60904	4.3771	883.962	3.29513	4.43933	2.85688	1.51444	0.277585	5.45579	4.88e-08	1.05e-06	Dnajb5	DnaJ heat shock protein family (Hsp40) member B5
ENSMUSG00000001909	5.78109	5.69284	5.03147	5.52312	4.28113	4.05571	4.12224	2370.22	5.50713	4.15302	0.331162	-1.59439	0.292233	-5.45589	4.87e-08	1.05e-06	Trmt1	tRNA methyltransferase 1
ENSMUSG00000037514	2.81913	2.84255	2.71899	3.01548	3.72037	3.77889	3.68476	489.858	2.84904	3.72801	2.52509	1.33633	0.245096	5.45229	4.97e-08	1.07e-06	Pank2	pantothenate kinase 2
ENSMUSG00000031283	1	1.36106	1.25895	1	2.59061	2.55525	2.607	91.5441	1.155	2.58429	57.6518	5.84929	1.07354	5.44859	5.08e-08	1.09e-06	Chrdl1	chordin-like 1
ENSMUSG00000015143	3.46672	2.99732	2.89846	3.64534	2.15174	2.08137	2.19279	320.943	3.25196	2.14197	0.213839	-2.2254	0.40866	-5.4456	5.16e-08	1.1e-06	Actn1	actinin, alpha 1
ENSMUSG00000013663	4.20212	4.33995	4.03965	4.00379	5.39605	5.30581	5.0543	1781.17	4.14638	5.25206	2.45583	1.29621	0.237965	5.44707	5.12e-08	1.1e-06	Pten	phosphatase and tensin homolog
ENSMUSG00000028476	3.01051	3.74391	2.99688	3.78314	2.22571	2.11071	2.12068	367.269	3.38361	2.15237	0.187372	-2.41603	0.443822	-5.44369	5.22e-08	1.11e-06	Reck	reversion-inducing-cysteine-rich protein with kazal motifs
ENSMUSG00000109942	2.27413	2.57034	2.02215	2.88365	1.15197	1.26548	1.47909	106.901	2.43757	1.29885	0.0450908	-4.47102	0.821242	-5.44422	5.2e-08	1.11e-06	Gm45262	predicted gene 45262
ENSMUSG00000103354	2.91267	2.60433	2.00378	3.25417	1.47859	1.21687	1.53503	160.088	2.69374	1.41016	0.0528469	-4.24204	0.77955	-5.44165	5.28e-08	1.12e-06	Gm38083	predicted gene, 38083
ENSMUSG00000028560	2.4073	2.70844	2.50771	2.11526	3.83836	3.72308	3.60711	418.947	2.43468	3.72285	4.31683	2.10997	0.387745	5.44164	5.28e-08	1.12e-06	Usp1	ubiquitin specific peptidase 1
ENSMUSG00000064851	2.55755	2.02588	2.10871	2.84393	1	1	1.30383	97.1605	2.38402	1.10128	0.0138215	-6.17694	1.13485	-5.44297	5.24e-08	1.12e-06	Gm24525	predicted gene, 24525
ENSMUSG00000037727	6.24538	6.34881	9.19366	8.94077	4.63199	2.76468	3.96207	14031.8	7.68216	3.78625	0.0395945	-4.65856	0.856625	-5.43827	5.38e-08	1.14e-06	Avp	arginine vasopressin
ENSMUSG00000001119	2.90976	4.04924	3.00185	2.53359	5.7385	5.81432	5.74283	1960.18	3.12361	5.76522	8.47707	3.08357	0.567323	5.43529	5.47e-08	1.16e-06	Col6a1	collagen, type VI, alpha 1
ENSMUSG00000041417	4.27726	4.22806	4.2278	4.27488	3.53836	3.35155	3.25141	912.283	4.252	3.38044	0.447711	-1.15936	0.213313	-5.43502	5.48e-08	1.16e-06	Pik3r1	phosphoinositide-3-kinase regulatory subunit 1
ENSMUSG00000086328	1	1	1	1	1.69813	1.83595	1.80214	20.1581	1	1.77874	249.167	7.96097	1.46753	5.42473	5.8e-08	1.23e-06	2700033N17Rik	RIKEN cDNA 2700033N17 gene
ENSMUSG00000034437	1.41818	1.45952	1.66037	1.32661	2.45758	2.45339	2.3381	80.2913	1.46617	2.41636	9.29514	3.21648	0.593187	5.42237	5.88e-08	1.24e-06	Gm9761	predicted gene 9761
ENSMUSG00000029053	4.24508	4.20457	4.3875	4.51274	5.35505	5.26424	5.2833	1929.92	4.33747	5.30086	2.15451	1.10736	0.204231	5.42209	5.89e-08	1.24e-06	Prkcz	protein kinase C, zeta
ENSMUSG00000025264	3.53895	3.14342	3.76875	3.50297	4.75588	4.77244	4.74171	1123.07	3.48852	4.75668	3.00275	1.58629	0.292554	5.42221	5.89e-08	1.24e-06	Tsr2	TSR2 20S rRNA accumulation
ENSMUSG00000048721	3.59548	3.25002	4.07711	4.11232	1.77336	2.03551	2.459	501.991	3.75873	2.08929	0.126488	-2.98293	0.550208	-5.42146	5.91e-08	1.25e-06	Fndc9	fibronectin type III domain containing 9
ENSMUSG00000039316	3.68749	3.17288	4.61231	3.8308	2.32924	2.38232	2.07755	567.704	3.82587	2.26303	0.144718	-2.78868	0.514685	-5.41823	6.02e-08	1.27e-06	Rftn1	raftlin lipid raft linker 1
ENSMUSG00000035686	2.59218	2.53085	2.6745	3.10975	4.046	3.97785	4.07376	571.71	2.72682	4.03254	3.79614	1.92453	0.355266	5.41715	6.06e-08	1.28e-06	Thrsp	thyroid hormone responsive
ENSMUSG00000041598	2.85008	2.25864	3.38768	1.48322	6.22456	6.28585	6.25169	2568.07	2.4949	6.25404	23.2398	4.53852	0.837922	5.4164	6.08e-08	1.28e-06	Cdc42ep4	CDC42 effector protein (Rho GTPase binding) 4
ENSMUSG00000021087	9.48072	9.54222	10.642	10.1219	7.9371	7.92822	8.19947	55102	9.94669	8.0216	0.247231	-2.01607	0.372362	-5.41427	6.15e-08	1.29e-06	Rtn1	reticulon 1
ENSMUSG00000004698	3.0735	3.06527	2.89846	2.85509	3.97015	3.72813	3.96834	569.4	2.97308	3.88888	2.54297	1.34652	0.248741	5.41333	6.19e-08	1.3e-06	Hdac9	histone deacetylase 9
ENSMUSG00000036863	1.12111	1.18088	1	1	1.90966	2.01969	1.80214	28.4429	1.0755	1.9105	81.3572	6.3462	1.17255	5.4123	6.22e-08	1.31e-06	Syde2	synapse defective 1, Rho GTPase, homolog 2 (C. elegans)
ENSMUSG00000055214	4.04488	3.83449	3.40968	4.79597	2.45421	2.43255	2.56795	684.183	4.02126	2.4849	0.170949	-2.54836	0.471095	-5.40944	6.32e-08	1.32e-06	Pld5	phospholipase D family, member 5
ENSMUSG00000103284	2.55363	2.40331	2.68418	3.49619	1.51288	1.5706	1.75243	183.589	2.78433	1.61197	0.0983742	-3.34558	0.618462	-5.40951	6.32e-08	1.32e-06	3110080O07Rik	RIKEN cDNA 3110080O07 gene
ENSMUSG00000089924	1.99378	1.5093	2.26584	2.85509	1.15197	1	1	74.8267	2.156	1.05066	0.00445644	-7.80989	1.44467	-5.40599	6.45e-08	1.35e-06	Gm15689	predicted gene 15689
ENSMUSG00000082132	2.3663	2.24124	1.9528	1.7853	1.21481	1.32492	1.35603	59.1251	2.08641	1.29859	0.0714949	-3.80602	0.704343	-5.40364	6.53e-08	1.36e-06	Gm13541	predicted gene 13541
ENSMUSG00000022066	1	1.31289	1.23168	1.14631	1.91559	2.00357	2.99498	72.484	1.17272	2.30471	51.5564	5.68808	1.05239	5.4049	6.48e-08	1.36e-06	Entpd4b	ectonucleoside triphosphate diphosphohydrolase 4B
ENSMUSG00000055204	6.36974	6.12323	6.29189	6.10943	5.33171	5.07893	5.24942	4299.63	6.22357	5.22002	0.47151	-1.08464	0.20068	-5.40483	6.49e-08	1.36e-06	Ankrd17	ankyrin repeat domain 17
ENSMUSG00000005357	3.92479	3.66543	4.35293	4.04365	2.62594	2.67741	2.98419	671.932	3.9967	2.76251	0.27459	-1.86465	0.345172	-5.40209	6.59e-08	1.37e-06	Slc1a6	solute carrier family 1 (high affinity aspartate/glutamate transporter), member 6
ENSMUSG00000056234	3.02655	2.81828	3.05294	2.88147	3.80014	3.75189	3.78825	526.14	2.94481	3.78009	2.36645	1.24272	0.230014	5.40282	6.56e-08	1.37e-06	Ncoa4	nuclear receptor coactivator 4
ENSMUSG00000044117	4.8146	4.03243	4.47381	5.11539	6.43319	6.49922	6.42754	3770.78	4.60906	6.45332	3.8887	1.95929	0.362807	5.40035	6.65e-08	1.38e-06	2900011O08Rik	RIKEN cDNA 2900011O08 gene
ENSMUSG00000074657	5.71862	5.481	5.83384	5.75675	6.64277	6.81867	6.70817	5572.07	5.69755	6.72321	2.11307	1.07934	0.199929	5.39863	6.72e-08	1.4e-06	Kif5a	kinesin family member 5A
ENSMUSG00000061751	5.64031	5.2463	4.58442	4.68945	3.13147	3.29895	3.60981	1589.69	5.04012	3.34675	0.218406	-2.19492	0.406828	-5.39519	6.85e-08	1.42e-06	Kalrn	kalirin, RhoGEF kinase
ENSMUSG00000020902	2.195	1.68285	2.35984	2.18252	1.26297	1.37493	1.28428	61.7617	2.10505	1.30739	0.0711893	-3.8122	0.70699	-5.39215	6.96e-08	1.45e-06	Ntn1	netrin 1
ENSMUSG00000051483	3.61268	3.38298	3.44734	3.33163	4.30508	4.35925	4.3051	869.831	3.44366	4.32315	2.22902	1.15641	0.214499	5.39123	7e-08	1.45e-06	Cbr1	carbonyl reductase 1
ENSMUSG00000040276	5.7321	4.68059	5.42174	5.76415	7.27023	7.35707	7.2431	6914.96	5.39965	7.29013	3.80555	1.9281	0.357775	5.38915	7.08e-08	1.47e-06	Pacsin1	protein kinase C and casein kinase substrate in neurons 1
ENSMUSG00000074649	2.81599	2.60851	2.38523	2.53067	3.55671	3.59169	3.67963	407.614	2.5851	3.60934	3.15819	1.6591	0.307881	5.38876	7.09e-08	1.47e-06	BC029722	cDNA sequence BC029722
ENSMUSG00000020634	3.08624	2.86298	2.08642	3.06536	4.86435	4.85926	4.7308	983.731	2.77525	4.81814	6.57623	2.71726	0.504378	5.38736	7.15e-08	1.48e-06	Ubxn2a	UBX domain protein 2A
ENSMUSG00000020140	2.25363	2.50831	2.10319	3.08959	4.52953	4.4786	4.35825	723.126	2.48868	4.45546	7.10073	2.82797	0.525029	5.38631	7.19e-08	1.49e-06	Lgr5	leucine rich repeat containing G protein coupled receptor 5
ENSMUSG00000103432	2.59218	2.49456	2.15701	2.57646	1.33918	1.18786	1.56584	106.108	2.45505	1.36429	0.067462	-3.88978	0.722282	-5.3854	7.23e-08	1.49e-06	6720464F23Rik	RIKEN cDNA 6720464F23 gene
ENSMUSG00000026841	2.91557	1.98063	1.50292	2.42028	5.01427	5.19126	5.23667	1143.89	2.20485	5.1474	17.1411	4.09939	0.761325	5.38455	7.26e-08	1.5e-06	Fibcd1	fibrinogen C domain containing 1
ENSMUSG00000020088	4.79264	4.87906	4.89028	4.69061	5.64604	5.77604	5.64017	2686.07	4.81315	5.68742	1.96172	0.97212	0.180652	5.38116	7.4e-08	1.52e-06	Sar1a	secretion associated Ras related GTPase 1A
ENSMUSG00000020638	2.88028	2.55296	2.5589	2.64719	3.59405	3.5875	3.58802	414.361	2.65983	3.58986	2.80737	1.48922	0.276825	5.37963	7.46e-08	1.53e-06	Cmpk2	cytidine monophosphate (UMP-CMP) kinase 2, mitochondrial
ENSMUSG00000000560	5.33766	5.37805	5.27357	5.40586	4.62286	4.5708	4.54531	2323.49	5.34879	4.57966	0.544689	-0.876494	0.162902	-5.3805	7.43e-08	1.53e-06	Gabra2	gamma-aminobutyric acid (GABA) A receptor, subunit alpha 2
ENSMUSG00000020917	4.22541	4.12905	4.94602	5.15315	6.5628	6.65162	6.56453	4083.78	4.61341	6.59298	4.24277	2.08501	0.387524	5.38034	7.43e-08	1.53e-06	Acly	ATP citrate lyase
ENSMUSG00000015341	3.74919	3.45556	3.99285	3.59573	4.85548	5.0401	4.83853	1303.33	3.69833	4.91137	2.79083	1.48069	0.275322	5.37803	7.53e-08	1.55e-06	Golga7	golgi autoantigen, golgin subfamily a, 7
ENSMUSG00000078300	1.36247	1.42297	1.56449	1.2312	2.43722	2.24521	2.40024	71.9976	1.39528	2.36089	11.7175	3.55059	0.660548	5.37523	7.65e-08	1.57e-06	Gm2606	predicted pseudogene 2606
ENSMUSG00000106574	1.242	1.40342	1.41666	1.10348	2.31781	2.61942	2.2518	73.5758	1.29139	2.39634	21.3554	4.41653	0.822142	5.37198	7.79e-08	1.6e-06	Gm2451	predicted pseudogene 2451
ENSMUSG00000045679	2.95553	3.09372	3.47013	2.41381	1.40096	1.60943	1.86145	224.271	2.9833	1.62395	0.0888324	-3.49277	0.650649	-5.36813	7.96e-08	1.63e-06	Pqlc3	PQ loop repeat containing
ENSMUSG00000062393	3.33281	3.36935	3.16699	4.97505	2.16074	1.7806	1.86777	547.02	3.71105	1.93637	0.0782401	-3.67595	0.685183	-5.36491	8.1e-08	1.66e-06	Dgkk	diacylglycerol kinase kappa
ENSMUSG00000068250	5.02126	5.17497	5.2923	5.68744	4.13284	3.75189	4.02054	2010.33	5.29399	3.96842	0.334055	-1.58184	0.294954	-5.363	8.18e-08	1.67e-06	Amn1	antagonist of mitotic exit network 1
ENSMUSG00000067242	4.55033	4.54908	4.68705	4.98261	3.37545	3.40216	3.74607	1255.63	4.69227	3.50789	0.351568	-1.50813	0.281167	-5.3638	8.15e-08	1.67e-06	Lgi1	leucine-rich repeat LGI family, member 1
ENSMUSG00000054383	2.55363	2.38309	2.97172	2.57365	1.33918	1.65457	1.66615	139.568	2.62052	1.5533	0.111554	-3.16418	0.590254	-5.36071	8.29e-08	1.69e-06	Pnma1	paraneoplastic antigen MA1
ENSMUSG00000021928	4.04738	3.9705	4.61844	4.01409	3.00172	3.05844	2.96232	799.265	4.16261	3.00749	0.314114	-1.67064	0.311708	-5.35962	8.34e-08	1.7e-06	Ebpl	emopamil binding protein-like
ENSMUSG00000038696	3.03185	3.20686	3.04336	3.06536	4.05971	3.92635	3.80125	609.781	3.08686	3.9291	2.31858	1.21324	0.226381	5.3593	8.35e-08	1.7e-06	Mapkap1	mitogen-activated protein kinase associated protein 1
ENSMUSG00000103722	2.52183	2.22948	2.05193	2.18252	1	1	1.30383	73.8487	2.24644	1.10128	0.0182575	-5.77537	1.07803	-5.35734	8.45e-08	1.71e-06	2700078F05Rik	RIKEN cDNA 2700078F05 gene
ENSMUSG00000031880	3.07606	3.0537	3.12483	3.8603	1.15197	1.78775	1.35603	295.578	3.27872	1.43192	0.0392273	-4.672	0.872065	-5.3574	8.44e-08	1.71e-06	Rrad	Ras-related associated with diabetes
ENSMUSG00000079297	1.17122	1.12795	1	1	1.8855	1.906	1.8422	26.1426	1.07479	1.8779	75.6012	6.24034	1.16461	5.3583	8.4e-08	1.71e-06	Gm2223	predicted pseudogene 2223
ENSMUSG00000055932	5.14297	4.93605	5.47059	4.98261	6.35525	6.48743	6.30732	4085.47	5.13306	6.38333	2.52103	1.33401	0.249023	5.35699	8.46e-08	1.72e-06	Fto	fat mass and obesity associated
ENSMUSG00000105485	4.2309	4.23173	2.79455	5.64675	1.95028	2.17129	2.23112	934.138	4.22598	2.11757	0.0642243	-3.96074	0.739825	-5.35361	8.62e-08	1.75e-06	Gm42447	predicted gene 42447
ENSMUSG00000055629	5.7519	5.35098	5.36756	5.01755	3.6304	3.80179	4.20919	2084.96	5.372	3.88046	0.29373	-1.76744	0.330224	-5.35223	8.69e-08	1.76e-06	B4galnt4	beta-1,4-N-acetyl-galactosaminyl transferase 4
ENSMUSG00000027849	2.74148	2.77553	2.36837	2.01404	4.11608	4.16032	4.12876	571.308	2.47486	4.13505	5.70931	2.51332	0.469756	5.35026	8.78e-08	1.78e-06	Syt6	synaptotagmin VI
ENSMUSG00000040554	1	1.31289	1	1	2.48744	2.59539	2.44886	81.7929	1.07822	2.51056	109.125	6.76984	1.26554	5.34937	8.83e-08	1.78e-06	Aipl1	aryl hydrocarbon receptor-interacting protein-like 1
ENSMUSG00000112547	1.89226	1.84638	2.30717	2.28649	1.35566	1.32492	1.38687	59.5283	2.08307	1.35582	0.0990748	-3.33534	0.623742	-5.3473	8.93e-08	1.8e-06	AC164550.2
ENSMUSG00000025495	5.22328	4.93754	5.20883	5.12097	4.18996	4.06366	4.28444	1871.84	5.12266	4.17935	0.462764	-1.11165	0.2079	-5.34705	8.94e-08	1.8e-06	Ptdss2	phosphatidylserine synthase 2
ENSMUSG00000031737	1.242	1.22146	1.32729	1	2.13348	2.32962	2.05269	49.6766	1.19769	2.17193	27.7351	4.79364	0.896562	5.34669	8.96e-08	1.81e-06	Irx5	Iroquois homeobox 5
ENSMUSG00000033615	3.45717	2.74245	3.35398	4.26242	5.81174	5.95405	5.86482	2206.56	3.45401	5.87687	6.71911	2.74827	0.514321	5.3435	9.12e-08	1.84e-06	Cplx1	complexin 1
ENSMUSG00000109732	1	1	1	1	1.75165	1.75124	1.77416	19.0105	1	1.75902	234.987	7.87644	1.47461	5.34138	9.22e-08	1.86e-06	Gm45285	predicted gene 45285
ENSMUSG00000021799	1.98693	1.28572	1.89145	1.44935	3.67869	3.65297	3.53909	313.365	1.65336	3.62358	17.0259	4.08966	0.765673	5.34127	9.23e-08	1.86e-06	Opn4	opsin 4 (melanopsin)
ENSMUSG00000044647	5.27161	5.03046	5.07209	5.48109	4.03314	4.24294	4.12504	1962.69	5.21381	4.13371	0.412113	-1.27889	0.239543	-5.33888	9.35e-08	1.88e-06	Csrnp3	cysteine-serine-rich nuclear protein 3
ENSMUSG00000102748	1	1.22146	1	1	2.12422	1.95334	2.04763	37.2622	1.05537	2.04173	104.504	6.70741	1.25702	5.33596	9.5e-08	1.91e-06	Pcdhgb2	protocadherin gamma subfamily B, 2
ENSMUSG00000027669	5.10848	5.16675	5.39712	5.92575	4.14206	3.69753	3.62326	2119.91	5.39952	3.82095	0.268871	-1.89501	0.355384	-5.3323	9.7e-08	1.94e-06	Gnb4	guanine nucleotide binding protein (G protein), beta 4
ENSMUSG00000060450	4.74309	4.46764	5.30464	5.86684	7.34241	7.44948	7.29279	6858.45	5.09555	7.36156	4.89385	2.29097	0.429687	5.33172	9.73e-08	1.95e-06	Rnf14	ring finger protein 14
ENSMUSG00000039278	7.64879	7.18452	8.43881	8.54645	5.71762	5.58038	6.18744	13562.5	7.95464	5.82848	0.204942	-2.28671	0.429099	-5.3291	9.87e-08	1.98e-06	Pcsk1n	proprotein convertase subtilisin/kexin type 1 inhibitor
ENSMUSG00000025738	4.65159	4.07817	4.41862	3.91748	5.69394	5.7474	5.7244	2348.13	4.26646	5.72192	3.08465	1.6251	0.305716	5.31574	1.06e-07	2.12e-06	Fbxl16	F-box and leucine-rich repeat protein 16
ENSMUSG00000057182	6.45202	6.94138	6.73132	5.97622	5.14225	4.93093	4.89709	5008.53	6.52523	4.99009	0.307833	-1.69978	0.319918	-5.31317	1.08e-07	2.15e-06	Scn3a	sodium channel, voltage-gated, type III, alpha
ENSMUSG00000108077	5.01622	5.04573	4.42564	5.07042	3.22631	1.99266	2.59214	1280.54	4.8895	2.6037	0.120149	-3.0571	0.575332	-5.31363	1.07e-07	2.15e-06	6330415B21Rik	RIKEN cDNA 6330415B21 gene
ENSMUSG00000043144	1	1	1	1	1.82159	1.76607	1.69084	19.1366	1	1.7595	236.546	7.88598	1.48443	5.31246	1.08e-07	2.16e-06	Aqp6	aquaporin 6
ENSMUSG00000034612	3.58331	3.69089	4.54796	2.96561	2.19593	2.24521	2.13462	511.92	3.69694	2.19192	0.139738	-2.8392	0.534613	-5.31076	1.09e-07	2.17e-06	Chst11	carbohydrate sulfotransferase 11
ENSMUSG00000069670	2.82226	2.98205	2.81777	3.02134	1.71387	1.66321	2.09697	205.992	2.91086	1.82468	0.175575	-2.50984	0.472627	-5.31041	1.09e-07	2.18e-06	Nkain2	Na+/K+ transporting ATPase interacting 2
ENSMUSG00000063142	6.01323	5.77736	5.79974	5.75454	4.96928	4.97643	4.95854	3307.04	5.83622	4.96808	0.514108	-0.959857	0.180978	-5.30372	1.13e-07	2.25e-06	Kcnma1	potassium large conductance calcium-activated channel, subfamily M, alpha member 1
ENSMUSG00000105445	4.22981	4.1564	3.5363	3.81366	2.51333	2.36752	2.86849	620.948	3.93404	2.58311	0.230979	-2.11416	0.398551	-5.30463	1.13e-07	2.25e-06	Gm42972	predicted gene 42972
ENSMUSG00000036856	3.77069	3.70166	3.21628	3.85298	2.33678	1.79484	2.37509	448.88	3.6354	2.1689	0.165226	-2.59749	0.489871	-5.30239	1.14e-07	2.27e-06	Wnt4	wingless-type MMTV integration site family, member 4
ENSMUSG00000109362	5.75076	5.34819	4.64493	5.33387	3.92151	3.55498	3.61386	1928.6	5.26944	3.69678	0.259355	-1.947	0.367401	-5.29938	1.16e-07	2.3e-06	Gm44562	predicted gene 44562
ENSMUSG00000055862	3.67449	4.29858	3.72905	3.94423	2.63748	2.86563	2.85415	633.745	3.91159	2.78575	0.302834	-1.7234	0.325262	-5.2985	1.17e-07	2.31e-06	Izumo4	IZUMO family member 4
ENSMUSG00000030058	5.60222	5.42966	6.03422	5.81205	6.98424	7.05838	6.92723	6345.77	5.71954	6.98995	2.49301	1.31789	0.248813	5.29672	1.18e-07	2.33e-06	Copg1	coatomer protein complex, subunit gamma 1
ENSMUSG00000029775	5.23199	4.97065	5.06372	5.07617	3.96286	4.26887	4.13803	1809.11	5.08563	4.12325	0.455176	-1.1355	0.214502	-5.29368	1.2e-07	2.37e-06	Klhdc10	kelch domain containing 10
ENSMUSG00000025871	4.05237	4.08225	4.60153	4.05639	5.52613	5.46696	5.46989	2038.02	4.19814	5.48766	2.76196	1.46569	0.277046	5.29044	1.22e-07	2.41e-06	4833439L19Rik	RIKEN cDNA 4833439L19 gene
ENSMUSG00000034402	1.95178	2.04046	1.23168	1.32661	4.14022	4.28843	4.1454	510.789	1.63763	4.19135	27.1881	4.7649	0.901153	5.28756	1.24e-07	2.45e-06	Kcnh5	potassium voltage-gated channel, subfamily H (eag-related), member 5
ENSMUSG00000028782	5.58874	5.18752	5.84947	5.19197	3.84179	3.97469	4.29025	2253.75	5.45442	4.03558	0.313521	-1.67337	0.316539	-5.28646	1.25e-07	2.46e-06	Adgrb2	adhesion G protein-coupled receptor B2
ENSMUSG00000003411	4.41363	3.98661	5.57575	4.77158	2.99958	2.87529	2.93783	1223.63	4.68689	2.93757	0.17298	-2.53132	0.479131	-5.28315	1.27e-07	2.5e-06	Rab3b	RAB3B, member RAS oncogene family
ENSMUSG00000089491	1.98693	1.91629	1.54074	1.89949	1	1.15342	1.1076	32.7497	1.83586	1.08701	0.0154941	-6.01214	1.13812	-5.28249	1.27e-07	2.51e-06	Gm26363	predicted gene, 26363
ENSMUSG00000033318	2.06587	1.84638	1.84022	2.40076	3.38504	3.44474	3.28794	277.914	2.03831	3.37257	5.87012	2.55339	0.483403	5.28212	1.28e-07	2.51e-06	Gstt2	glutathione S-transferase, theta 2
ENSMUSG00000078249	1.61308	1.53985	1.48963	1.7383	2.30625	2.39691	2.42482	81.7923	1.59522	2.37599	5.50649	2.46113	0.466223	5.27887	1.3e-07	2.55e-06	Hmga1b	high mobility group AT-hook 1B
ENSMUSG00000031239	3.64476	4.34221	4.56393	5.20617	2.2173	2.12976	2.90133	950.205	4.43927	2.41613	0.116125	-3.10625	0.588457	-5.27863	1.3e-07	2.56e-06	Itm2a	integral membrane protein 2A
ENSMUSG00000108867	2.79379	2.82874	2.8004	3.03297	4.35891	4.19052	3.6179	617.22	2.86397	4.05577	3.44512	1.78455	0.338191	5.27677	1.31e-07	2.58e-06	Gm44643	predicted gene 44643
ENSMUSG00000040415	4.36464	4.63349	4.15235	4.10534	5.4374	5.65824	5.52892	2164.01	4.31396	5.54152	2.62273	1.39107	0.26362	5.2768	1.31e-07	2.58e-06	Dtx3	deltex 3, E3 ubiquitin ligase
ENSMUSG00000102367	1.36247	1.95708	2.60447	1.64913	1	1	1	46.8723	1.89329	1	0.00196362	-8.99227	1.70496	-5.27417	1.33e-07	2.61e-06	Kiss1	KiSS-1 metastasis-suppressor
ENSMUSG00000034591	3.65309	4.11982	4.33251	4.41012	2.92249	3.01399	2.9288	773.157	4.12888	2.9551	0.303546	-1.72001	0.326181	-5.27319	1.34e-07	2.62e-06	Slc41a2	solute carrier family 41, member 2
ENSMUSG00000029111	3.0292	3.21201	3.15823	3.15968	3.9743	3.90875	3.83608	614.339	3.13978	3.90638	2.13606	1.09495	0.207657	5.27287	1.34e-07	2.63e-06	Nelfa	negative elongation factor complex member A, Whsc2
ENSMUSG00000097141	1.66849	1.47672	1.28359	1.53476	2.46094	2.48393	2.49867	88.5084	1.49089	2.48118	9.08933	3.18417	0.604491	5.26753	1.38e-07	2.7e-06	Gm10524	predicted gene 10524
ENSMUSG00000029110	3.74609	4.014	4.25768	3.87068	5.04966	5.21879	5.09918	1580.77	3.97211	5.12254	2.56376	1.35826	0.257935	5.26592	1.39e-07	2.72e-06	Rnf4	ring finger protein 4
ENSMUSG00000024378	1.71938	2.19331	2.27517	2.20658	3.40401	3.50692	3.30669	291.762	2.09861	3.40587	5.47569	2.45304	0.465883	5.26536	1.4e-07	2.73e-06	Stard4	StAR-related lipid transfer (START) domain containing 4
ENSMUSG00000110914	2.34756	2.43782	2.80331	2.25301	1.7216	1.6279	1.64045	117.294	2.46042	1.66332	0.188131	-2.41019	0.457817	-5.26452	1.41e-07	2.74e-06	AC156031.2
ENSMUSG00000041912	2.6833	2.4853	2.93038	2.23777	4.03513	3.93289	3.92922	522.761	2.58419	3.96575	4.29767	2.10356	0.399714	5.26265	1.42e-07	2.76e-06	Tdrkh	tudor and KH domain containing protein
ENSMUSG00000015357	3.3307	3.51011	3.61199	3.37098	4.33425	4.33004	4.31736	875.8	3.45595	4.32722	2.20772	1.14255	0.217105	5.26267	1.42e-07	2.76e-06	Clpx	caseinolytic mitochondrial matrix peptidase chaperone subunit
ENSMUSG00000089706	3.63303	4.37683	3.85806	2.50408	1.80131	1.73608	2.15741	462.734	3.593	1.89827	0.0866093	-3.52933	0.671216	-5.25812	1.46e-07	2.83e-06	B230216N24Rik	RIKEN cDNA B230216N24 gene
ENSMUSG00000013878	4.4261	4.16796	4.37848	4.64475	3.37706	3.50396	3.44326	1026.31	4.40432	3.44142	0.413232	-1.27498	0.24258	-5.25589	1.47e-07	2.86e-06	Rnf170	ring finger protein 170
ENSMUSG00000039286	3.5868	4.35572	4.10923	4.06901	2.71258	2.91317	2.94008	704.082	4.03019	2.85528	0.295631	-1.75813	0.33463	-5.25396	1.49e-07	2.89e-06	Fndc3b	fibronectin type III domain containing 3B
ENSMUSG00000104821	2.27919	2.48065	2.13585	2.40404	1.15197	1.50648	1.35603	86.3799	2.32493	1.33816	0.0715426	-3.80505	0.72427	-5.25364	1.49e-07	2.89e-06	Gm42481	predicted gene 42481
ENSMUSG00000025468	7.29843	7.41186	9.0136	8.21674	5.67145	5.50421	5.89187	14204.7	7.98516	5.68918	0.170454	-2.55255	0.485964	-5.25255	1.5e-07	2.9e-06	Caly	calcyon neuron-specific vesicular protein
ENSMUSG00000021032	3.43593	3.1991	4.15447	2.81672	2.16074	2.01969	1.97913	378.264	3.40155	2.05319	0.147305	-2.76312	0.526131	-5.25177	1.51e-07	2.91e-06	Ngb	neuroglobin
ENSMUSG00000002265	8.42985	7.8344	8.15556	8.81131	6.78356	6.72789	6.804	17978.7	8.30778	6.77182	0.32624	-1.61599	0.307807	-5.25003	1.52e-07	2.94e-06	Peg3	paternally expressed 3
ENSMUSG00000034040	5.00926	4.29625	4.31937	4.81784	2.97803	3.11739	3.45996	1136.13	4.61068	3.18513	0.26594	-1.91083	0.364244	-5.24601	1.55e-07	3e-06	Wbscr17	Williams-Beuren syndrome chromosome region 17 homolog (human)
ENSMUSG00000028681	2.95834	2.54857	2.50396	2.81672	1.47859	1.84259	1.74503	159.722	2.7069	1.68874	0.152831	-2.70999	0.516672	-5.24508	1.56e-07	3.01e-06	Ptch2	patched 2
ENSMUSG00000039234	2.95272	3.04204	2.63834	3.56637	1.62203	1.98161	1.92242	248.497	3.04987	1.84202	0.145378	-2.78212	0.530638	-5.24298	1.58e-07	3.04e-06	Sec24d	Sec24 related gene family, member D (S. cerevisiae)
ENSMUSG00000009563	4.00556	3.90107	4.25076	4.43457	2.97803	3.11142	3.19557	801.496	4.14799	3.09501	0.355497	-1.49209	0.28458	-5.24312	1.58e-07	3.04e-06	Tor2a	torsin family 2, member A
ENSMUSG00000075330	1	1	1	1	1.71387	1.77337	1.74503	18.2714	1	1.74409	225.848	7.81921	1.49186	5.24125	1.59e-07	3.07e-06	A930003A15Rik	RIKEN cDNA A930003A15 gene
ENSMUSG00000104546	2.75146	3.38749	2.01607	3.44918	1.42845	1.60943	1.69084	218.139	2.90105	1.57624	0.0726037	-3.78381	0.722127	-5.23981	1.61e-07	3.09e-06	Gm43858	predicted gene 43858
ENSMUSG00000026556	4.49685	4.18702	4.01176	4.61943	3.3198	3.07086	3.17142	928.597	4.32876	3.18736	0.336097	-1.57305	0.300216	-5.23972	1.61e-07	3.09e-06	Vangl2	VANGL planar cell polarity 2
ENSMUSG00000030374	5.13834	4.92333	4.94054	4.92683	5.76677	5.95748	5.93323	3099.01	4.98226	5.88583	1.9893	0.992262	0.189432	5.23809	1.62e-07	3.11e-06	Strn4	striatin, calmodulin binding protein 4
ENSMUSG00000031654	5.41091	4.59712	4.96472	4.47756	2.39887	2.47721	3.3887	1297.28	4.86258	2.75493	0.142151	-2.81451	0.537388	-5.23738	1.63e-07	3.12e-06	Cbln1	cerebellin 1 precursor protein
ENSMUSG00000062081	1.45143	1.18088	1.23168	1.49397	2.51652	2.40052	2.24358	73.3256	1.33949	2.38687	15.3536	3.9405	0.753064	5.23263	1.67e-07	3.2e-06	Gm6055	predicted gene 6055
ENSMUSG00000035615	2.30413	1.97286	1.70772	1.8294	3.3248	3.24418	3.19741	243.691	1.95353	3.25546	6.19898	2.63203	0.503021	5.23245	1.67e-07	3.2e-06	Frmpd1	FERM and PDZ domain containing 1
ENSMUSG00000092875	1.92997	1.67118	1.91929	1.65706	1	1	1.1076	28.788	1.79437	1.03587	0.00625612	-7.32052	1.39943	-5.23106	1.69e-07	3.22e-06	Gm22649	predicted gene, 22649
ENSMUSG00000104886	2.22208	2.04046	3.09977	3.30996	1.40096	1.15342	1.50224	160.962	2.66807	1.35221	0.0403713	-4.63053	0.885133	-5.23145	1.68e-07	3.22e-06	Gm43000	predicted gene 43000
ENSMUSG00000107092	2.02068	1.89938	2.71587	2.86615	1.41494	1.44573	1.38687	104.777	2.37552	1.41585	0.0756544	-3.72443	0.712201	-5.22947	1.7e-07	3.24e-06	Gm7993	predicted gene 7993
ENSMUSG00000024798	3.2682	3.31578	3.75046	2.75077	2.04149	2.14844	2.18844	328.244	3.2713	2.12613	0.201956	-2.30789	0.441274	-5.23006	1.69e-07	3.24e-06	Htr7	5-hydroxytryptamine (serotonin) receptor 7
ENSMUSG00000027893	4.80293	5.31483	4.72512	4.9703	6.24225	6.34072	6.11487	3626.42	4.9533	6.23261	2.59595	1.37626	0.263198	5.22901	1.7e-07	3.25e-06	Ahcyl1	S-adenosylhomocysteine hydrolase-like 1
ENSMUSG00000038412	3.91109	4.27862	4.71802	4.51339	5.82792	5.82561	5.79878	2525.41	4.35528	5.81744	3.06727	1.61696	0.309287	5.22802	1.71e-07	3.26e-06	Higd1a	HIG1 domain family, member 1A
ENSMUSG00000019124	5.375	4.62425	5.74336	5.68571	7.2781	7.25212	7.13653	6621.53	5.35708	7.22225	3.73909	1.90269	0.364059	5.22631	1.73e-07	3.29e-06	Scrn1	secernin 1
ENSMUSG00000072594	1	1	1.16391	1.14631	1.7662	1.88125	1.8422	23.4283	1.07756	1.82988	54.6895	5.77319	1.10458	5.2266	1.73e-07	3.29e-06	Gm16439	predicted pseudogene 16439
ENSMUSG00000045294	3.50239	3.32997	3.0142	4.04365	5.19454	5.27274	5.22337	1480.81	3.47255	5.23021	4.27825	2.09702	0.401308	5.22547	1.74e-07	3.3e-06	Insig1	insulin induced gene 1
ENSMUSG00000005378	4.10488	3.9557	4.16398	4.13134	3.26867	3.37791	3.34668	811.002	4.08898	3.33109	0.486854	-1.03844	0.198775	-5.2242	1.75e-07	3.32e-06	Bud23	BUD23, rRNA methyltransferase and ribosome maturation factor
ENSMUSG00000082319	1.46714	1.56869	1.66037	1.65706	2.26275	2.26183	2.49867	78.252	1.58832	2.34108	5.42654	2.44003	0.467068	5.22415	1.75e-07	3.32e-06	Gm8822	predicted gene 8822
ENSMUSG00000057329	3.61097	3.88237	4.03504	3.06159	2.28275	2.27004	2.54012	479.504	3.64749	2.3643	0.210528	-2.24792	0.430505	-5.22158	1.77e-07	3.36e-06	Bcl2	B cell leukemia/lymphoma 2
ENSMUSG00000090115	2.61842	2.64142	2.20796	2.94095	1.62203	1.71268	1.77416	143.426	2.60219	1.70296	0.17192	-2.54019	0.486749	-5.21868	1.8e-07	3.41e-06	Usp49	ubiquitin specific peptidase 49
ENSMUSG00000000617	1	1	1	1	1.70605	1.69661	1.83567	18.4993	1	1.74611	228.671	7.83713	1.50227	5.21687	1.82e-07	3.44e-06	Grm6	glutamate receptor, metabotropic 6
ENSMUSG00000105894	2.54181	2.51738	3.024	1.48322	1	1.15342	1.30383	110.702	2.3916	1.15242	0.0152242	-6.03749	1.15748	-5.21608	1.83e-07	3.45e-06	Gm42710	predicted gene 42710
ENSMUSG00000027709	5.6085	5.19811	5.55007	5.06152	3.91504	3.98416	4.31736	2121.7	5.35455	4.07219	0.351375	-1.50891	0.289467	-5.21274	1.86e-07	3.51e-06	Mccc1	methylcrotonoyl-Coenzyme A carboxylase 1 (alpha)
ENSMUSG00000039270	3.19096	3.57438	3.14719	3.41787	4.5176	4.39652	4.31817	879.847	3.3326	4.41076	2.67221	1.41803	0.272146	5.21055	1.88e-07	3.55e-06	Megf9	multiple EGF-like-domains 9
ENSMUSG00000102498	3.75844	3.06238	2.46966	3.80609	1.82823	1.7047	2.03229	329.132	3.27415	1.85507	0.109445	-3.19172	0.612586	-5.21025	1.89e-07	3.56e-06	Gm19445	predicted gene, 19445
ENSMUSG00000040612	5.17947	5.23244	5.35391	5.78642	2.66585	3.0913	3.91737	1942.13	5.38806	3.22484	0.167124	-2.58101	0.495882	-5.20488	1.94e-07	3.66e-06	Ildr2	immunoglobulin-like domain containing receptor 2
ENSMUSG00000058126	1.89226	1.98834	1.9261	1.94826	2.46762	2.81367	2.72761	140.869	1.93874	2.66963	3.44692	1.78531	0.343047	5.20428	1.95e-07	3.67e-06	Tpm3-rs7	tropomyosin 3, related sequence 7
ENSMUSG00000068551	2.97781	2.53531	2.43826	2.95744	3.97223	4.0755	4.0474	571.904	2.72721	4.03171	3.78535	1.92043	0.36908	5.20328	1.96e-07	3.68e-06	Zfp467	zinc finger protein 467
ENSMUSG00000000948	3.36807	3.43397	3.18865	3.50702	2.65742	2.58931	2.49542	393.018	3.37443	2.58071	0.391301	-1.35365	0.260173	-5.20288	1.96e-07	3.69e-06	Gm38393	predicted gene, 38393
ENSMUSG00000043557	3.14087	3.37391	2.9538	2.57646	4.47248	4.50928	4.46039	832.666	3.01126	4.48072	3.91606	1.9694	0.378723	5.20011	1.99e-07	3.74e-06	Mdga1	MAM domain containing glycosylphosphatidylinositol anchor 1
ENSMUSG00000109239	3.681	2.8897	3.49426	3.89224	1.85421	1.7806	2.34186	391.56	3.4893	1.99222	0.133197	-2.90837	0.55937	-5.19936	2e-07	3.75e-06	Gm45176	predicted gene 45176
ENSMUSG00000003657	4.86036	3.95421	5.0171	6.1193	7.90884	7.96601	7.89676	9481.3	4.98774	7.92387	7.29264	2.86644	0.551279	5.19962	2e-07	3.75e-06	Calb2	calbindin 2
ENSMUSG00000035776	5.26685	5.29119	5.614	5.33718	4.0381	4.01322	4.47065	2179.37	5.37731	4.17399	0.382254	-1.3874	0.266894	-5.19831	2.01e-07	3.76e-06	Cd99l2	CD99 antigen-like 2
ENSMUSG00000022212	4.80439	4.94719	5.48776	5.03539	6.43875	6.43872	6.3497	4072.45	5.06868	6.40906	2.68088	1.42271	0.2737	5.19805	2.01e-07	3.76e-06	Cpne6	copine VI
ENSMUSG00000042138	3.5868	4.1654	3.67027	3.47841	2.59061	2.68305	2.69517	535.611	3.72522	2.65628	0.301407	-1.73022	0.332825	-5.19858	2.01e-07	3.76e-06	Msantd2	Myb/SANT-like DNA-binding domain containing 2
ENSMUSG00000020781	3.0292	3.44697	3.22676	3.53899	2.44405	2.40772	2.22273	351.669	3.31048	2.35817	0.29904	-1.74159	0.335207	-5.19557	2.04e-07	3.81e-06	Tsen54	tRNA splicing endonuclease subunit 54
ENSMUSG00000103808	2.89805	3.28938	3.34447	2.86615	1.51288	1.72837	2.08245	251.905	3.09951	1.77456	0.126818	-2.97917	0.573781	-5.19217	2.08e-07	3.88e-06	Gm37060	predicted gene, 37060
ENSMUSG00000033453	3.02389	3.0391	3.28392	3.84246	2.12886	2.04072	2.28403	337.452	3.29735	2.1512	0.207563	-2.26838	0.437044	-5.19028	2.1e-07	3.92e-06	Adamts15	a disintegrin-like and metallopeptidase (reprolysin type) with thrombospondin type 1 motif, 15
ENSMUSG00000035963	1.65781	1.49329	2.02819	2.86174	1	1	1.1076	62.0604	2.01026	1.03587	0.00289039	-8.43452	1.62603	-5.1872	2.13e-07	3.97e-06	Odf3l2	outer dense fiber of sperm tails 3-like 2
ENSMUSG00000033712	4.60859	4.53533	4.3812	4.33113	5.48263	5.41228	5.28661	2101.42	4.46406	5.39384	2.08598	1.06073	0.204491	5.18716	2.14e-07	3.97e-06	Ccar2	cell cycle activator and apoptosis regulator 2
ENSMUSG00000034295	4.07948	3.40539	4.14916	4.79597	2.46429	2.72999	2.60995	740.926	4.1075	2.60141	0.189352	-2.40086	0.462972	-5.18575	2.15e-07	4e-06	Fhod3	formin homology 2 domain containing 3
ENSMUSG00000102403	3.47052	2.94149	2.52993	3.25579	1.18608	1.48313	1.76699	234.031	3.04943	1.47873	0.0556528	-4.1674	0.803802	-5.18462	2.16e-07	4.02e-06	Gm38187	predicted gene, 38187
ENSMUSG00000074872	4.10488	3.28695	3.91581	4.97172	2.45421	2.09125	2.52118	719.364	4.06984	2.35555	0.133301	-2.90724	0.560865	-5.18349	2.18e-07	4.04e-06	Ctxn2	cortexin 2
ENSMUSG00000031821	1	1	1	1	1.79443	1.68013	1.73755	17.994	1	1.73737	222.426	7.79718	1.50514	5.18036	2.21e-07	4.11e-06	Gins2	GINS complex subunit 2 (Psf2 homolog)
ENSMUSG00000087635	1.4005	1.33785	1.36573	1.20683	2.02088	2.01435	2.02712	39.8933	1.32773	2.02078	9.7137	3.28002	0.633186	5.18019	2.22e-07	4.11e-06	Gm13414	predicted gene 13414
ENSMUSG00000006205	2.32848	2.47597	2.70329	2.15367	3.54686	3.5889	3.56307	370.52	2.41535	3.56628	3.82049	1.93376	0.373286	5.18037	2.21e-07	4.11e-06	Htra1	HtrA serine peptidase 1
ENSMUSG00000104938	2.38472	3.08241	1.86991	1.97925	1.26297	1.28669	1.4289	100.227	2.32907	1.32619	0.0500706	-4.31989	0.834408	-5.1772	2.25e-07	4.17e-06	Gm42840	predicted gene 42840
ENSMUSG00000059412	2.35697	2.37283	3.14052	3.22619	1.78046	1.47101	1.59498	179.757	2.77413	1.61548	0.103645	-3.27027	0.632027	-5.17426	2.29e-07	4.23e-06	Fxyd2	FXYD domain-containing ion transport regulator 2
ENSMUSG00000047507	6.61849	7.05694	6.6157	4.82786	4.10951	4.08236	3.94096	4254.6	6.27975	4.04428	0.149222	-2.74446	0.530457	-5.17377	2.29e-07	4.24e-06	Baiap3	BAI1-associated protein 3
ENSMUSG00000019734	3.68263	3.68909	3.20996	3.80826	1.86057	2.49392	2.264	436.759	3.59748	2.20617	0.182931	-2.45063	0.473856	-5.17167	2.32e-07	4.28e-06	Tmc4	transmembrane channel-like gene family 4
ENSMUSG00000013076	4.46285	4.0197	4.34183	4.20738	3.00598	3.00318	3.39029	869.884	4.25794	3.13315	0.342984	-1.54379	0.298507	-5.1717	2.32e-07	4.28e-06	Amotl1	angiomotin-like 1
ENSMUSG00000032202	3.0292	3.31578	3.54291	3.50297	2.51012	2.24939	2.17083	358.862	3.34772	2.31011	0.268887	-1.89493	0.366481	-5.17061	2.33e-07	4.3e-06	Rab27a	RAB27A, member RAS oncogene family
ENSMUSG00000022311	5.90897	6.27474	5.36891	4.6519	3.37064	3.40056	3.91195	2385.96	5.55113	3.56105	0.176904	-2.49896	0.483323	-5.17037	2.34e-07	4.3e-06	Csmd3	CUB and Sushi multiple domains 3
ENSMUSG00000037103	3.95179	4.92784	3.97006	3.95596	2.39532	2.61047	2.92199	792.899	4.20141	2.64259	0.191205	-2.38681	0.461765	-5.16888	2.36e-07	4.33e-06	Dcaf15	DDB1 and CUL4 associated factor 15
ENSMUSG00000040532	3.89028	3.83773	3.8249	4.12359	2.71258	3.11938	2.75399	642.454	3.91913	2.86198	0.339256	-1.55955	0.301763	-5.16813	2.36e-07	4.35e-06	Abhd11	abhydrolase domain containing 11
ENSMUSG00000079111	3.57104	3.5783	4.72015	4.93904	2.24646	2.27819	2.71689	808.188	4.20213	2.41385	0.130568	-2.93712	0.568554	-5.16594	2.39e-07	4.39e-06	Kdelr2	KDEL (Lys-Asp-Glu-Leu) endoplasmic reticulum protein retention receptor 2
ENSMUSG00000031302	5.45619	5.28653	5.58512	5.25574	4.34703	4.34877	4.56116	2308.61	5.39589	4.41899	0.459402	-1.12217	0.217259	-5.16512	2.4e-07	4.41e-06	Nlgn3	neuroligin 3
ENSMUSG00000097391	5.44313	4.93382	4.57106	4.57934	3.0763	3.3909	3.60304	1415.51	4.88183	3.35675	0.254137	-1.97632	0.382674	-5.1645	2.41e-07	4.42e-06	Mirg	miRNA containing gene
ENSMUSG00000050822	3.74764	3.82144	3.56579	3.89529	2.74711	2.86563	3.00781	572.241	3.75754	2.87352	0.394695	-1.34119	0.259737	-5.16365	2.42e-07	4.44e-06	Slc29a4	solute carrier family 29 (nucleoside transporters), member 4
ENSMUSG00000041889	5.39936	4.83257	5.8745	5.48575	3.77765	3.85917	4.10815	2156.73	5.39804	3.91499	0.288151	-1.7951	0.347706	-5.16271	2.43e-07	4.46e-06	Shisa4	shisa family member 4
ENSMUSG00000096255	2.97781	2.79353	2.67774	3.0464	1.83481	2.00898	2.13462	208.856	2.87387	1.9928	0.256041	-1.96556	0.380906	-5.16021	2.47e-07	4.51e-06	Dynlt1b	dynein light chain Tctex-type 1B
ENSMUSG00000052915	5.08401	4.59523	4.97963	4.75287	3.78835	3.88868	3.84523	1487.48	4.85293	3.84075	0.419629	-1.25281	0.242778	-5.16033	2.47e-07	4.51e-06	Msl1	male specific lethal 1
ENSMUSG00000022270	4.31699	4.60372	5.44894	5.31454	3.28936	3.30758	3.45391	1477.33	4.92105	3.35028	0.235263	-2.08766	0.404792	-5.15735	2.5e-07	4.57e-06	Retreg1	reticulophagy regulator 1
ENSMUSG00000046532	3.9717	3.26984	3.81683	3.97529	2.17849	2.40772	2.70879	525.458	3.75841	2.43167	0.218638	-2.19338	0.425387	-5.1562	2.52e-07	4.59e-06	Ar	androgen receptor
ENSMUSG00000028645	3.35573	3.29904	3.29586	3.9724	4.84207	4.96493	4.95126	1233.64	3.48076	4.91942	3.39985	1.76547	0.342373	5.15656	2.52e-07	4.59e-06	Slc2a1	solute carrier family 2 (facilitated glucose transporter), member 1
ENSMUSG00000044770	3.38233	3.31102	3.75329	2.31179	1.95028	1.59035	1.82908	297.596	3.18961	1.78991	0.103618	-3.27065	0.634717	-5.15293	2.56e-07	4.67e-06	Scml4	Scm polycomb group protein like 4
ENSMUSG00000052143	1	1	1	1	1.79443	1.71268	1.69084	17.7536	1	1.73265	219.452	7.77776	1.50951	5.1525	2.57e-07	4.68e-06	Gm9869	predicted gene 9869
ENSMUSG00000090386	4.46471	5.09123	4.3042	4.89108	3.17323	3.41492	3.4957	1234.41	4.6878	3.36128	0.2976	-1.74855	0.339406	-5.1518	2.58e-07	4.69e-06	Mir99ahg	Mir99a and Mirlet7c-1 host gene (non-protein coding)
ENSMUSG00000019822	3.59202	4.45203	4.53749	2.91581	2.23821	2.29429	2.27206	613.747	3.87434	2.26819	0.132064	-2.92069	0.566962	-5.15147	2.58e-07	4.7e-06	Smpd2	sphingomyelin phosphodiesterase 2, neutral
ENSMUSG00000038324	4.75904	4.64633	5.07819	5.24831	6.16682	6.20731	6.22938	3549.47	4.93297	6.20117	2.56819	1.36075	0.264202	5.15041	2.6e-07	4.72e-06	Trpc4ap	transient receptor potential cation channel, subfamily C, member 4 associated protein
ENSMUSG00000040006	3.58331	3.84097	4.20446	3.66228	2.79839	2.77516	2.83476	595.159	3.82276	2.80277	0.333873	-1.58263	0.307282	-5.15041	2.6e-07	4.72e-06	Ginm1	glycoprotein integral membrane 1
ENSMUSG00000062184	5.00673	5.09989	5.92175	5.82575	3.43811	3.51136	4.11098	2199.14	5.46353	3.68682	0.22574	-2.14726	0.416997	-5.14935	2.61e-07	4.74e-06	Hs6st2	heparan sulfate 6-O-sulfotransferase 2
ENSMUSG00000020684	2.86225	2.63328	3.36906	3.22619	4.54897	4.43587	4.4389	832.722	3.02269	4.47458	3.8407	1.94137	0.377411	5.14392	2.69e-07	4.87e-06	Rasl10b	RAS-like, family 10, member B
ENSMUSG00000049555	4.07704	3.50393	3.79916	4.16191	2.58161	2.76468	2.89669	616.983	3.88551	2.74766	0.29594	-1.75662	0.34158	-5.14263	2.71e-07	4.9e-06	Tmie	transmembrane inner ear
ENSMUSG00000024073	5.84343	5.82868	5.57419	6.03385	4.89118	4.77364	4.60898	3149.13	5.82004	4.75793	0.440078	-1.18417	0.23037	-5.1403	2.74e-07	4.96e-06	Birc6	baculoviral IAP repeat-containing 6
ENSMUSG00000009670	1	1	1	1	1.86057	1.72057	1.64045	18.3755	1	1.74053	227.139	7.82743	1.52331	5.13843	2.77e-07	5e-06	Tex11	testis expressed gene 11
ENSMUSG00000047181	4.40591	4.16796	3.90445	3.18395	5.83834	5.92017	5.82794	2361.35	3.91557	5.86215	4.49002	2.16672	0.421665	5.1385	2.77e-07	5e-06	Samd14	sterile alpha motif domain containing 14
ENSMUSG00000001493	1.91509	1.71662	2.65162	1.6878	1.15197	1	1	53.0281	1.99278	1.05066	0.00630383	-7.30956	1.42313	-5.13626	2.8e-07	5.06e-06	Meox1	mesenchyme homeobox 1
ENSMUSG00000020864	3.01588	3.32289	3.95303	3.9724	5.40062	5.43099	5.35427	1669.35	3.56605	5.3953	4.40217	2.13821	0.416606	5.13246	2.86e-07	5.15e-06	Ankrd40	ankyrin repeat domain 40
ENSMUSG00000044519	1	1.31289	1.67974	1	4.04403	4.22273	3.95367	446.496	1.24816	4.07348	96.1119	6.58664	1.28374	5.13083	2.88e-07	5.2e-06	Zfp488	zinc finger protein 488
ENSMUSG00000108264	5.13253	4.2857	3.40968	5.21702	2.70175	2.21975	2.74087	1063.91	4.51123	2.55412	0.121097	-3.04576	0.593642	-5.13064	2.89e-07	5.2e-06	Gm20371	predicted gene, 20371
ENSMUSG00000023827	5.26367	4.9067	5.74823	5.49667	4.08483	3.96728	4.11756	2129.49	5.35382	4.05656	0.339994	-1.55642	0.303419	-5.12961	2.9e-07	5.22e-06	Agpat4	1-acylglycerol-3-phosphate O-acyltransferase 4 (lysophosphatidic acid acyltransferase, delta)
ENSMUSG00000112468	3.03449	2.95097	3.10436	3.13673	1.38646	2.00898	1.55577	231.628	3.05664	1.6504	0.101339	-3.30274	0.643945	-5.12892	2.91e-07	5.24e-06	AC154734.2
ENSMUSG00000038366	3.95312	3.86818	4.32783	4.08862	5.096	5.10868	5.12249	1610.97	4.05944	5.10906	2.3486	1.2318	0.240234	5.12752	2.94e-07	5.27e-06	Lasp1	LIM and SH3 protein 1
ENSMUSG00000005716	1.36247	1	1	1	2.77558	2.76205	2.73293	113.871	1.09062	2.75686	107.488	6.74804	1.31616	5.12705	2.94e-07	5.28e-06	Pvalb	parvalbumin
ENSMUSG00000020810	4.04738	2.93194	3.22676	4.32216	6.06391	6.02932	5.92293	2460.41	3.63206	6.00539	6.20038	2.63236	0.513439	5.12691	2.95e-07	5.28e-06	Cygb	cytoglobin
ENSMUSG00000028041	4.73158	4.89448	4.82636	4.60537	3.72286	3.93615	3.9367	1412.13	4.76445	3.86524	0.465097	-1.1044	0.215437	-5.12631	2.95e-07	5.29e-06	Adam15	a disintegrin and metallopeptidase domain 15 (metargidin)
ENSMUSG00000036136	1	1	1	1	1.8855	1.6279	1.71461	18.5999	1	1.74267	229.92	7.84499	1.53141	5.12271	3.01e-07	5.39e-06	Fam110c	family with sequence similarity 110, member C
ENSMUSG00000025381	4.82618	5.17497	6.23458	5.77696	3.56927	3.68457	3.90651	2322.27	5.50317	3.72012	0.213308	-2.22899	0.435187	-5.12192	3.02e-07	5.41e-06	Cnpy2	canopy FGF signaling regulator 2
ENSMUSG00000021750	2.56921	2.0548	1.99132	3.48391	1	1.37493	1.26325	139.316	2.52481	1.21272	0.0220104	-5.50567	1.07515	-5.12082	3.04e-07	5.43e-06	Fam107a	family with sequence similarity 107, member A
ENSMUSG00000030806	4.80951	3.62066	4.44821	5.29039	6.95522	6.88278	6.90395	4876.37	4.54219	6.91398	5.42076	2.43849	0.476307	5.11958	3.06e-07	5.47e-06	Stx1b	syntaxin 1B
ENSMUSG00000074785	4.70594	5.38297	5.46086	4.6819	3.52551	3.76545	3.67319	1664.87	5.05792	3.65472	0.293126	-1.77041	0.345946	-5.11758	3.09e-07	5.52e-06	Plxnc1	plexin C1
ENSMUSG00000051048	3.49496	3.41204	3.50447	1.91607	1.42845	1.73608	1.67449	272.21	3.08188	1.61301	0.0664273	-3.91208	0.764719	-5.11571	3.13e-07	5.57e-06	P4ha3	procollagen-proline, 2-oxoglutarate 4-dioxygenase (proline 4-hydroxylase), alpha polypeptide III
ENSMUSG00000027722	2.29422	2.57893	2.70013	2.60964	3.7241	3.59308	3.37752	390.682	2.54573	3.5649	3.2144	1.68455	0.329384	5.11424	3.15e-07	5.61e-06	Spata5	spermatogenesis associated 5
ENSMUSG00000071860	4.23855	4.51546	4.3409	4.04639	2.94053	3.16424	3.38711	892.652	4.28533	3.16396	0.346304	-1.52989	0.299204	-5.1132	3.17e-07	5.64e-06	2900055J20Rik	RIKEN cDNA 2900055J20 gene
ENSMUSG00000112248	2.99426	3.0508	2.27051	3.03104	1	1.35905	1.5455	178.617	2.83665	1.30152	0.0354726	-4.81715	0.942473	-5.11118	3.2e-07	5.69e-06	AC153964.1
ENSMUSG00000036528	3.02122	3.09653	3.09286	3.25579	2.41647	2.37864	2.48888	301.826	3.1166	2.428	0.412864	-1.27626	0.249759	-5.10997	3.22e-07	5.72e-06	Ppfibp2	PTPRF interacting protein, binding protein 2 (liprin beta 2)
ENSMUSG00000106057	3.67775	3.58415	3.26582	3.1188	1.35566	1.94757	2.01668	343.006	3.41163	1.7733	0.0955825	-3.38711	0.66321	-5.10715	3.27e-07	5.81e-06	Gm43560	predicted gene 43560
ENSMUSG00000058488	2.30904	2.55733	3.41693	2.44578	1.52379	1.68842	1.63163	164.25	2.68227	1.61461	0.110072	-3.18349	0.623481	-5.10599	3.29e-07	5.84e-06	Kl	klotho
ENSMUSG00000051246	2.27413	2.36248	2.65491	2.96764	1.73679	1.56044	1.69886	136.095	2.56479	1.66536	0.161683	-2.62876	0.514899	-5.1054	3.3e-07	5.85e-06	Msantd1	Myb/SANT-like DNA-binding domain containing 1
ENSMUSG00000024175	1.9373	1.49329	2.07507	2.21053	1	1.15342	1	42.3724	1.92905	1.05114	0.00793789	-6.97703	1.36722	-5.10307	3.34e-07	5.92e-06	Tekt4	tektin 4
ENSMUSG00000034088	4.52918	4.03806	4.15341	4.39737	5.52891	5.28245	5.47568	2025.27	4.27951	5.42901	2.48561	1.3136	0.257435	5.10266	3.35e-07	5.93e-06	Hdlbp	high density lipoprotein (HDL) binding protein
ENSMUSG00000004360	4.43845	4.55493	4.01527	4.64056	3.37545	3.38117	3.21021	1010.1	4.4123	3.32228	0.361229	-1.46901	0.288044	-5.09996	3.4e-07	6.01e-06	9330159F19Rik	RIKEN cDNA 9330159F19 gene
ENSMUSG00000030795	6.13991	5.7051	5.26534	6.10468	3.99078	4.14357	4.55498	2907.67	5.80376	4.22978	0.284551	-1.81324	0.355686	-5.09787	3.44e-07	6.07e-06	Fus	fused in sarcoma
ENSMUSG00000020895	2.88623	3.19129	3.06717	3.24927	2.32924	2.38598	2.31527	289.54	3.09849	2.3435	0.367402	-1.44457	0.283442	-5.09652	3.46e-07	6.11e-06	Tmem107	transmembrane protein 107
ENSMUSG00000021285	4.40008	4.18828	4.2626	3.67903	5.44369	5.48899	5.46916	1982.67	4.1325	5.46728	2.86775	1.51992	0.298427	5.09311	3.52e-07	6.21e-06	Ppp1r13b	protein phosphatase 1, regulatory (inhibitor) subunit 13B
ENSMUSG00000023104	5.02628	4.98799	4.96112	4.61333	4.00505	3.91096	3.94733	1563.39	4.89718	3.95445	0.450525	-1.15032	0.225872	-5.09281	3.53e-07	6.22e-06	Rfc2	replication factor C (activator 1) 2
ENSMUSG00000021371	2.69377	2.93513	2.635	2.90518	1.98359	2.11071	2.09215	196.319	2.79227	2.06215	0.321826	-1.63565	0.321205	-5.09221	3.54e-07	6.23e-06	Mcur1	mitochondrial calcium uniporter regulator 1
ENSMUSG00000057751	4.07459	4.04645	3.09054	2.51598	1.8478	1.86858	2.07755	401.341	3.43189	1.93131	0.105335	-3.24695	0.637682	-5.0918	3.55e-07	6.24e-06	Megf6	multiple EGF-like-domains 6
ENSMUSG00000101609	8.79403	8.65609	7.96719	8.20717	7.08766	6.69673	6.92538	19309.3	8.40612	6.90325	0.338296	-1.56364	0.307104	-5.09157	3.55e-07	6.24e-06	Kcnq1ot1	KCNQ1 overlapping transcript 1
ENSMUSG00000109044	2.32365	1.97286	1.99757	2.56518	1	1.15342	1.35603	72.5129	2.21482	1.16982	0.0305133	-5.03442	0.989007	-5.09038	3.57e-07	6.27e-06	Gm44680	predicted gene 44680
ENSMUSG00000023572	3.03185	3.54863	3.22258	3.04258	4.35259	4.34472	4.36535	818.053	3.21141	4.35422	2.87278	1.52245	0.299066	5.09069	3.57e-07	6.27e-06	Ccndbp1	cyclin D-type binding-protein 1
ENSMUSG00000104284	5.23957	4.73992	4.5671	5.39741	2.48744	2.86563	3.57699	1446.11	4.986	2.97669	0.167451	-2.57819	0.506532	-5.08988	3.58e-07	6.28e-06	Gm10862	predicted gene 10862
ENSMUSG00000103040	2.55363	2.41823	2.59757	2.57365	1.82159	1.44573	1.49081	123.885	2.53577	1.58604	0.145914	-2.77681	0.5456	-5.08947	3.59e-07	6.29e-06	Gm37304	predicted gene, 37304
ENSMUSG00000096299	2.78738	2.63735	2.01607	2.75319	1.47859	1.49495	1.71461	130.602	2.5485	1.56271	0.11953	-3.06456	0.602222	-5.08876	3.6e-07	6.31e-06	Gm21814	predicted gene, 21814
ENSMUSG00000069939	1.65781	1.47672	1.86991	1.37216	2.74711	2.88963	2.76439	136.11	1.59415	2.80038	9.30761	3.21841	0.632719	5.08663	3.64e-07	6.37e-06	Gm12070	predicted gene 12070
ENSMUSG00000044349	10.2966	10.8817	10.2193	9.65751	8.70668	8.49838	8.52223	70049.5	10.2638	8.57576	0.295132	-1.76057	0.346103	-5.08683	3.64e-07	6.37e-06	Snhg11	small nucleolar RNA host gene 11
ENSMUSG00000026869	3.88328	3.78153	4.39914	3.40048	5.48083	5.56353	5.45052	1892.8	3.86611	5.49829	3.64879	1.86742	0.367155	5.08618	3.65e-07	6.38e-06	Psmd5	proteasome (prosome, macropain) 26S subunit, non-ATPase, 5
ENSMUSG00000031870	3.50239	3.57241	2.74369	2.9717	2.11015	2.17129	2.00612	304.385	3.19755	2.09585	0.206549	-2.27544	0.44748	-5.08502	3.68e-07	6.42e-06	Pgr	progesterone receptor
ENSMUSG00000085181	2.48495	2.18715	2.31166	2.89446	1.65702	1.65457	1.59498	119.387	2.46956	1.63552	0.166368	-2.58755	0.508908	-5.08452	3.69e-07	6.43e-06	Gm12709	predicted gene 12709
ENSMUSG00000103032	2.8285	2.81478	1.69853	2.38755	1.15197	1.43252	1.35603	112.645	2.43234	1.31351	0.0445537	-4.48831	0.882817	-5.08408	3.69e-07	6.44e-06	Gm37121	predicted gene, 37121
ENSMUSG00000013698	5.57255	4.942	6.12471	6.20681	7.69104	7.73232	7.68087	9157.98	5.71152	7.70141	3.95866	1.98501	0.390538	5.08277	3.72e-07	6.48e-06	Pea15a	phosphoprotein enriched in astrocytes 15A
ENSMUSG00000020181	5.15791	5.26122	4.89721	5.13926	3.95342	3.87741	4.27692	1810.35	5.1139	4.03592	0.413437	-1.27426	0.250789	-5.08102	3.75e-07	6.53e-06	Nav3	neuron navigator 3
ENSMUSG00000075224	2.89215	3.40983	2.98938	2.69631	2.06661	1.94757	2.11598	243.883	2.99692	2.04339	0.23762	-2.07327	0.408151	-5.07967	3.78e-07	6.57e-06	Lrrc55	leucine rich repeat containing 55
ENSMUSG00000022194	6.97733	6.90753	6.50219	5.31865	4.45785	4.50276	4.49095	4658.04	6.42643	4.48385	0.20572	-2.28124	0.449336	-5.07693	3.84e-07	6.66e-06	Pabpn1	poly(A) binding protein, nuclear 1
ENSMUSG00000003500	4.12511	3.64696	3.90572	3.95887	4.95119	4.94697	4.90465	1405.98	3.90916	4.93427	2.34302	1.22837	0.241938	5.07721	3.83e-07	6.66e-06	Impdh1	inosine monophosphate dehydrogenase 1
ENSMUSG00000104342	2.79699	2.5832	1.99132	2.44263	1.15197	1.52875	1.35603	109.111	2.45353	1.34558	0.0593956	-4.0735	0.802647	-5.07508	3.87e-07	6.71e-06	Gm36401	predicted gene, 36401
ENSMUSG00000074781	4.11324	3.67093	4.51712	4.06901	5.61723	5.60277	5.40567	2046.82	4.09258	5.54189	3.12853	1.64548	0.324213	5.07531	3.87e-07	6.71e-06	Ube2n	ubiquitin-conjugating enzyme E2N
ENSMUSG00000046152	1	1	1	1.2312	1.80131	2.31797	2.21851	44.5858	1.0578	2.1126	91.2503	6.51176	1.2831	5.07502	3.87e-07	6.71e-06	Fut10	fucosyltransferase 10
ENSMUSG00000022536	4.31802	4.6877	4.85706	4.00473	5.94086	6.05536	5.95955	2839.03	4.46688	5.98526	3.15053	1.65559	0.326306	5.07375	3.9e-07	6.75e-06	Glyr1	glyoxylate reductase 1 homolog (Arabidopsis)
ENSMUSG00000026644	1.85266	2.12988	2.21784	2.57646	1.33918	1.40478	1.47909	74.3645	2.19421	1.40768	0.106399	-3.23245	0.637204	-5.07286	3.92e-07	6.78e-06	Acbd7	acyl-Coenzyme A binding domain containing 7
ENSMUSG00000003420	2.13848	2.36248	2.96151	2.32597	1.44153	1.6279	1.55577	114.308	2.44711	1.54173	0.12465	-3.00405	0.592201	-5.07268	3.92e-07	6.78e-06	Fcgrt	Fc receptor, IgG, alpha chain transporter
ENSMUSG00000052889	5.82415	5.27893	5.55882	5.8147	6.86502	6.85807	6.73466	5708.43	5.61915	6.81925	2.38053	1.25128	0.246733	5.07141	3.95e-07	6.82e-06	Prkcb	protein kinase C, beta
ENSMUSG00000100303	1	1	1	1.10348	1.78748	1.76607	1.67449	18.3818	1.02587	1.74268	136.949	7.0975	1.39992	5.06994	3.98e-07	6.87e-06	2600014E21Rik	RIKEN cDNA 2600014E21 gene
ENSMUSG00000074749	2.10891	2.43295	2.35555	2.28282	3.15251	3.29549	3.03933	259.969	2.29506	3.16245	3.11551	1.63947	0.323417	5.06921	3.99e-07	6.89e-06	Kiz	kizuna centrosomal protein
ENSMUSG00000063358	5.45154	5.09523	5.69948	5.09111	6.64933	6.66133	6.58993	4858.87	5.33434	6.63353	2.57014	1.36185	0.268658	5.06908	4e-07	6.89e-06	Mapk1	mitogen-activated protein kinase 1
ENSMUSG00000009281	1.70952	1.7275	1.82493	2.38088	1.24011	1.18786	1.1076	42.0746	1.91071	1.17852	0.0365584	-4.77365	0.942023	-5.06745	4.03e-07	6.93e-06	Rarres2	retinoic acid receptor responder (tazarotene induced) 2
ENSMUSG00000074281	1	1	1	1	1.82159	1.6279	1.72999	17.6068	1	1.7265	217.643	7.76582	1.5324	5.06775	4.03e-07	6.93e-06	Gm12522	predicted gene 12522
ENSMUSG00000039114	1.73868	1.40342	1.38347	1	3.34464	3.42441	3.4248	241.665	1.38139	3.39795	33.3332	5.05889	0.998529	5.06634	4.06e-07	6.97e-06	Nrn1	neuritin 1
ENSMUSG00000107610	3.02655	2.96037	3.07891	3.13138	1.26297	1.50648	1.91059	226.12	3.0493	1.56001	0.0796169	-3.65078	0.720755	-5.06521	4.08e-07	7.01e-06	D530018E20Rik	RIKEN cDNA D530018E20 gene
ENSMUSG00000030272	5.97877	5.77736	5.41212	5.29988	4.39855	4.41903	4.4049	2644.46	5.61703	4.40749	0.378089	-1.4032	0.277088	-5.0641	4.1e-07	7.04e-06	Camk1	calcium/calmodulin-dependent protein kinase I
ENSMUSG00000025223	3.0735	3.71589	3.10665	3.42791	4.66605	4.81913	4.54184	1028.16	3.33099	4.67568	3.28433	1.7156	0.338865	5.06279	4.13e-07	7.08e-06	Ldb1	LIM domain binding 1
ENSMUSG00000046546	1.82789	1.68285	1.43227	2.38755	3.85765	3.87173	3.77513	391.204	1.83264	3.83484	12.7059	3.66743	0.724886	5.05932	4.21e-07	7.21e-06	Fam43a	family with sequence similarity 43, member A
ENSMUSG00000112734	3.31162	2.67737	2.27517	3.0291	1.30351	1.69661	1.67449	186.585	2.82331	1.5582	0.0858457	-3.54211	0.701062	-5.05249	4.36e-07	7.47e-06	AC153524.4
ENSMUSG00000017314	4.31493	3.54062	3.95058	4.25929	5.39796	5.45245	5.52228	1916.36	4.01635	5.45757	3.13114	1.64669	0.325988	5.05139	4.39e-07	7.5e-06	Mpp2	membrane protein, palmitoylated 2 (MAGUK p55 subfamily member 2)
ENSMUSG00000030760	3.83468	4.0282	3.8356	4.21306	3.07429	3.05218	3.17703	711.181	3.97789	3.10117	0.417322	-1.26077	0.249716	-5.0488	4.45e-07	7.6e-06	Acer3	alkaline ceramidase 3
ENSMUSG00000031965	1	1	1	1	1.63978	1.69661	1.83567	17.5057	1	1.72402	216.387	7.75747	1.53658	5.04854	4.45e-07	7.6e-06	Tbx20	T-box 20
ENSMUSG00000114749	2.09682	1.45952	1.82493	2.78419	1.15197	1	1	62.4143	2.04137	1.05066	0.00534452	-7.54772	1.49552	-5.04687	4.49e-07	7.67e-06	AC158979.1
ENSMUSG00000031065	3.96906	4.98512	4.14169	3.57409	6.2807	6.4123	6.23622	3224.25	4.16749	6.30974	4.8843	2.28815	0.453468	5.04589	4.51e-07	7.7e-06	Cdk16	cyclin-dependent kinase 16
ENSMUSG00000111686	1.4005	1.36106	1.74328	1.30992	2.57253	2.56152	2.61289	99.4191	1.45369	2.58232	11.6004	3.5361	0.700952	5.04471	4.54e-07	7.74e-06	AC159892.1
ENSMUSG00000004070	2.50149	2.53531	1.76038	1.79177	3.99793	4.11998	4.07666	503.251	2.14724	4.06486	8.61433	3.10674	0.616091	5.04266	4.59e-07	7.82e-06	Hmox2	heme oxygenase 2
ENSMUSG00000051678	1.38197	1.36106	1	1	2.83305	2.65167	2.87323	120.2	1.18576	2.78598	53.4697	5.74065	1.13856	5.04204	4.61e-07	7.84e-06	Pcdhb6	protocadherin beta 6
ENSMUSG00000003872	2.95834	3.35558	3.6985	3.19931	2.25464	2.38598	2.28798	348.162	3.30293	2.30953	0.273904	-1.86826	0.370576	-5.0415	4.62e-07	7.85e-06	Lin7b	lin-7 homolog B (C. elegans)
ENSMUSG00000114605	2.69029	2.893	2.46966	1.51479	1.18608	1.30641	1.40138	110.041	2.39194	1.29796	0.039037	-4.67901	0.928783	-5.03779	4.71e-07	7.99e-06	AC154548.1
ENSMUSG00000102553	2.00734	2.39829	2.37683	2.22619	1.10748	1.45855	1.30383	76.5844	2.25216	1.28995	0.0618514	-4.01505	0.796953	-5.038	4.7e-07	7.99e-06	D930036K23Rik	RIKEN cDNA D930036K23 gene
ENSMUSG00000028885	1.92256	2.16212	2.7096	1.95351	1	1.10851	1.32219	71.4185	2.18695	1.14357	0.0237136	-5.39814	1.07167	-5.03714	4.73e-07	8.02e-06	Smpdl3b	sphingomyelin phosphodiesterase, acid-like 3B
ENSMUSG00000105184	2.20048	2.26438	1.95935	2.65771	1.32185	1.52875	1.46706	84.4198	2.27048	1.43922	0.111452	-3.1655	0.628871	-5.03362	4.81e-07	8.16e-06	Gm42537	predicted gene 42537
ENSMUSG00000027624	5.20901	4.82695	4.98318	5.15273	4.11795	4.19413	4.0395	1765.57	5.04297	4.11719	0.4647	-1.10563	0.219697	-5.03253	4.84e-07	8.2e-06	Epb41l1	erythrocyte membrane protein band 4.1 like 1
ENSMUSG00000039100	5.62222	5.78316	6.23878	4.80027	3.99487	3.97575	3.87007	2540.27	5.61111	3.9469	0.243532	-2.03782	0.405007	-5.03155	4.87e-07	8.23e-06	2018-03-06	membrane-associated ring finger (C3HC4) 6
ENSMUSG00000040331	2.50967	3.32997	2.90115	3.50971	4.83645	4.88058	4.76268	1053.48	3.06263	4.82657	4.76234	2.25167	0.447532	5.0313	4.87e-07	8.24e-06	Nsmce4a	NSE4 homolog A, SMC5-SMC6 complex component
ENSMUSG00000035493	1.85266	2.19943	3.01911	2.26055	1.32185	1.26548	1.47909	98.4202	2.33294	1.35547	0.0619143	-4.01358	0.797953	-5.02985	4.91e-07	8.29e-06	Tgfbi	transforming growth factor, beta induced
ENSMUSG00000049047	2.36164	2.53085	2.06358	2.21053	3.32813	3.3093	3.25494	287.896	2.29165	3.29745	3.56412	1.83355	0.364554	5.02956	4.92e-07	8.3e-06	Armcx3	armadillo repeat containing, X-linked 3
ENSMUSG00000001025	1.97304	2.28138	2.56603	4.03356	1.40096	1.53953	1.28428	205.377	2.7135	1.40826	0.0385418	-4.69743	0.934141	-5.02861	4.94e-07	8.34e-06	S100a6	S100 calcium binding protein A6 (calcyclin)
ENSMUSG00000028277	4.03862	3.3134	2.75282	3.15266	5.30311	5.43099	5.29688	1542.58	3.31438	5.34366	5.30775	2.4081	0.478962	5.02774	4.96e-07	8.37e-06	Ube2j1	ubiquitin-conjugating enzyme E2J 1
ENSMUSG00000049553	4.5917	5.00371	5.07819	4.11666	3.21911	3.49202	3.13338	1236.31	4.69757	3.2815	0.269403	-1.89216	0.376434	-5.02654	4.99e-07	8.41e-06	Polr1a	polymerase (RNA) I polypeptide A
ENSMUSG00000103149	2.3188	2.33614	2.12509	2.73861	1.66546	1.41889	1.51341	101.151	2.37966	1.53259	0.139819	-2.83837	0.564811	-5.02535	5.03e-07	8.46e-06	AA914427	EST AA914427
ENSMUSG00000042351	1	1	1	1	1.60373	1.86216	1.71461	17.8046	1	1.72683	220.071	7.78182	1.54888	5.02416	5.06e-07	8.5e-06	Grap2	GRB2-related adaptor protein 2
ENSMUSG00000007653	2.7076	2.99123	2.25642	2.69884	3.91396	3.98206	4.12783	552.813	2.66352	4.00795	4.01773	2.00638	0.399354	5.02408	5.06e-07	8.5e-06	Gabrb2	gamma-aminobutyric acid (GABA) A receptor, subunit beta 2
ENSMUSG00000043155	1	1	1	1	1.97813	1.68842	1.57572	19.4819	1	1.74743	240.819	7.91181	1.57591	5.02047	5.15e-07	8.66e-06	Hpdl	4-hydroxyphenylpyruvate dioxygenase-like
ENSMUSG00000109243	3.41435	3.09653	3.41874	1.95351	1.32185	1.64581	1.69084	234.941	2.97078	1.55283	0.064898	-3.94568	0.786156	-5.01896	5.2e-07	8.72e-06	Gm45867	predicted gene 45867
ENSMUSG00000036192	2.85922	2.75726	3.12933	4.15686	5.63768	5.58278	5.60392	1800.89	3.22567	5.60813	6.78513	2.76238	0.550714	5.016	5.28e-07	8.85e-06	Rorb	RAR-related orphan receptor beta
ENSMUSG00000102630	2.21672	1.8908	1.84022	2.21839	1.38646	1.28669	1.15213	53.1553	2.04153	1.27509	0.0726975	-3.78195	0.754399	-5.01319	5.35e-07	8.97e-06	Gm37289	predicted gene, 37289
ENSMUSG00000016382	3.01855	2.96037	3.94073	3.42934	5.07087	5.11531	5.094	1324.57	3.33725	5.09339	4.37512	2.12932	0.42477	5.01288	5.36e-07	8.98e-06	Pls3	plastin 3 (T-isoform)
ENSMUSG00000015932	4.30144	3.78826	4.67462	4.85802	6.2591	6.10726	6.05547	3054	4.40558	6.14061	3.66275	1.87293	0.373975	5.00816	5.5e-07	9.19e-06	Dstn	destrin
ENSMUSG00000027429	3.55152	3.85063	3.89555	3.98866	4.77012	4.86434	4.80082	1283.51	3.82159	4.81176	2.30508	1.20482	0.24065	5.00652	5.54e-07	9.27e-06	Sec23b	SEC23 homolog B, COPII coat complex component
ENSMUSG00000027217	3.0735	3.09372	2.65491	2.77947	1.9446	2.08137	2.1438	219.996	2.9004	2.05659	0.277831	-1.84772	0.369254	-5.00392	5.62e-07	9.38e-06	Tspan18	tetraspanin 18
ENSMUSG00000026064	3.02655	2.42316	3.0577	2.57083	4.08483	4.20224	4.14264	625.065	2.76956	4.14324	3.92532	1.97281	0.394242	5.00405	5.61e-07	9.38e-06	Ptp4a1	protein tyrosine phosphatase 4a1
ENSMUSG00000078636	2.07215	1.64717	2.36837	1.85938	3.37224	3.49202	3.40766	285.995	1.98677	3.42397	6.71326	2.74701	0.549422	4.99982	5.74e-07	9.57e-06	Gm7336	predicted gene 7336
ENSMUSG00000024892	3.1188	2.57034	3.22048	2.60691	4.31324	4.34958	4.24046	716.185	2.87913	4.30109	3.91844	1.97028	0.394103	4.9994	5.75e-07	9.59e-06	Pcx	pyruvate carboxylase
ENSMUSG00000001707	3.00512	2.94466	3.49255	3.8308	4.9465	4.96545	4.98932	1220.08	3.31828	4.96709	4.07746	2.02767	0.405622	4.99893	5.77e-07	9.6e-06	Eef1e1	eukaryotic translation elongation factor 1 epsilon 1
ENSMUSG00000081999	1.51128	1.52481	1.54074	1.58156	2.12422	2.12504	2.05269	53.7314	1.5396	2.10065	4.29343	2.10213	0.420607	4.99785	5.8e-07	9.65e-06	Gm13461	predicted gene 13461
ENSMUSG00000021115	2.56921	2.65753	2.29358	2.24542	3.34955	3.53335	3.51177	348.076	2.44143	3.46489	3.35923	1.74813	0.349796	4.99757	5.81e-07	9.66e-06	Vrk1	vaccinia related kinase 1
ENSMUSG00000024639	5.44828	4.98151	5.49108	5.97386	4.17656	4.02345	4.1408	2327.73	5.47368	4.11361	0.323867	-1.62653	0.325544	-4.99634	5.84e-07	9.7e-06	Gnaq	guanine nucleotide binding protein, alpha q polypeptide
ENSMUSG00000024587	5.44921	5.05946	4.83492	5.52279	6.51505	6.58272	6.58559	4557.12	5.2166	6.56112	2.66151	1.41225	0.282638	4.99665	5.83e-07	9.7e-06	Nars	asparaginyl-tRNA synthetase
ENSMUSG00000019373	3.6481	3.6636	4.08493	3.79412	4.79354	4.83014	4.8464	1281.47	3.79769	4.82336	2.37334	1.24692	0.249619	4.99529	5.87e-07	9.75e-06	Cops3	COP9 signalosome subunit 3
ENSMUSG00000028437	3.34119	3.42962	2.8462	3.6885	4.79528	4.74024	4.75193	1079.33	3.32638	4.76249	3.49843	1.80671	0.361839	4.99313	5.94e-07	9.85e-06	Ubap1	ubiquitin-associated protein 1
ENSMUSG00000027247	4.23419	3.60157	4.47127	3.34842	5.84421	5.85387	5.75658	2303.91	3.91386	5.81822	4.33725	2.11678	0.423987	4.99256	5.96e-07	9.87e-06	Arhgap1	Rho GTPase activating protein 1
ENSMUSG00000027848	1.71938	1.73821	2.01607	1.79177	2.57253	2.62535	2.65333	123.703	1.81636	2.61707	4.13394	2.04752	0.410841	4.98373	6.24e-07	1.03e-05	Olfml3	olfactomedin-like 3
ENSMUSG00000083679	1	1	1.23168	1.10348	1.8149	1.95907	1.93984	28.1089	1.08379	1.9046	51.3133	5.68126	1.14035	4.98201	6.29e-07	1.04e-05	Gm12892	predicted gene 12892
ENSMUSG00000033676	6.11545	6.19447	6.59848	5.97173	5.03306	5.13875	5.06878	4208.93	6.22003	5.0802	0.41842	-1.25698	0.252291	-4.98225	6.28e-07	1.04e-05	Gabrb3	gamma-aminobutyric acid (GABA) A receptor, subunit beta 3
ENSMUSG00000103657	3.44563	3.59385	2.53724	4.7412	1.64846	1.35905	2.04255	477.358	3.57948	1.68335	0.0528075	-4.24311	0.852048	-4.9799	6.36e-07	1.05e-05	Gm37204	predicted gene, 37204
ENSMUSG00000028909	3.61438	4.14474	3.26784	3.45199	2.11486	2.32187	2.58914	465.049	3.61974	2.34196	0.213473	-2.22788	0.447501	-4.97849	6.41e-07	1.06e-05	Ptpru	protein tyrosine phosphatase, receptor type, U
ENSMUSG00000048776	2.30904	2.61682	3.25972	1.75205	1.26297	1.30641	1.51341	128.766	2.48441	1.36093	0.0496508	-4.33204	0.870469	-4.97667	6.47e-07	1.07e-05	Pthlh	parathyroid hormone-like peptide
ENSMUSG00000000538	5.1727	4.67881	4.03965	5.29685	6.72795	6.77325	6.71889	4595.35	4.797	6.74003	4.03473	2.01247	0.404369	4.97682	6.46e-07	1.07e-05	Tom1l2	target of myb1-like 2 (chicken)
ENSMUSG00000021876	2.38927	2.15576	2.68096	3.17706	1.56525	1.6279	1.69084	145.871	2.60076	1.628	0.130394	-2.93906	0.59056	-4.97673	6.47e-07	1.07e-05	Rnase4	ribonuclease, RNase A family 4
ENSMUSG00000109139	3.61268	3.65067	3.71458	3.46457	2.08135	2.19361	2.72226	448.513	3.61063	2.33241	0.226897	-2.13989	0.430034	-4.9761	6.49e-07	1.07e-05	Gm44798	predicted gene 44798
ENSMUSG00000026775	5.1918	5.25527	4.66873	5.27086	3.94604	3.85688	4.0834	1777	5.09667	3.96211	0.385365	-1.3757	0.276637	-4.97295	6.59e-07	1.08e-05	Yme1l1	YME1-like 1 (S. cerevisiae)
ENSMUSG00000021905	3.1188	3.56651	2.94344	3.26874	4.43861	4.38157	4.39184	846.476	3.22437	4.40401	2.94448	1.55801	0.313384	4.97158	6.64e-07	1.09e-05	Dph3	diphthamine biosynthesis 3
ENSMUSG00000026956	2.29422	2.14291	2.31614	2.2223	2.88795	2.96122	2.87323	206.527	2.24389	2.90747	2.54287	1.34646	0.270923	4.96988	6.7e-07	1.1e-05	Uap1l1	UDP-N-acteylglucosamine pyrophosphorylase 1-like 1
ENSMUSG00000107148	3.87765	3.19129	2.98436	3.14737	2.02088	1.96476	2.33055	336.321	3.30017	2.1054	0.192749	-2.3752	0.478502	-4.96383	6.91e-07	1.13e-05	Gm42888	predicted gene 42888
ENSMUSG00000025969	5.02816	4.77787	4.90786	4.9703	4.18996	3.95341	4.08244	1625.69	4.92105	4.07527	0.495713	-1.01242	0.203983	-4.96327	6.93e-07	1.13e-05	Nrp2	neuropilin 2
ENSMUSG00000097122	2.05319	2.95411	3.35777	1.63295	1.41494	1.24241	1.37178	142.812	2.49951	1.34304	0.0383466	-4.70476	0.947786	-4.96395	6.91e-07	1.13e-05	Gm26624	predicted gene, 26624
ENSMUSG00000031398	4.446	4.98799	4.88205	3.7963	3.07025	3.07907	3.12758	1080.84	4.52809	3.0923	0.24496	-2.02938	0.408747	-4.96489	6.87e-07	1.13e-05	Plxna3	plexin A3
ENSMUSG00000086446	2.82538	2.29257	2.41411	2.26429	1.28398	1.48313	1.64914	109.616	2.44909	1.47208	0.105091	-3.25029	0.654802	-4.96377	6.91e-07	1.13e-05	Prkag2os1	protein kinase, AMP-activated, gamma 2 non-catalytic subunit, opposite strand 1
ENSMUSG00000020949	3.95312	4.14734	4.21263	3.56508	5.21459	5.2471	5.17916	1658.45	3.96954	5.21361	2.73397	1.451	0.29223	4.96526	6.86e-07	1.13e-05	Fkbp3	FK506 binding protein 3
ENSMUSG00000031683	3.48185	3.54663	3.72617	3.81258	4.49986	4.60229	4.51238	1047.76	3.64181	4.53817	2.19104	1.13161	0.228237	4.95807	7.12e-07	1.16e-05	Lsm6	LSM6 homolog, U6 small nuclear RNA and mRNA degradation associated
ENSMUSG00000046204	5.22873	4.4841	5.08482	5.36563	3.77765	3.78616	3.78825	1674.72	5.04082	3.78402	0.33675	-1.57025	0.316956	-4.95417	7.26e-07	1.19e-05	Pnma2	paraneoplastic antigen MA2
ENSMUSG00000022412	2.98332	2.67737	2.76188	2.78183	3.71663	3.59586	3.55325	449.821	2.8011	3.62191	2.42516	1.27808	0.257991	4.95398	7.27e-07	1.19e-05	Mief1	mitochondrial elongation factor 1
ENSMUSG00000108701	1.75744	1.8908	2.25642	3.17878	1.15197	1.15342	1.37178	96.6503	2.27086	1.22572	0.0280935	-5.15362	1.0405	-4.95303	7.31e-07	1.19e-05	Gm44616	predicted gene 44616
ENSMUSG00000104874	1.91509	1.74876	2.1879	2.33649	1.26297	1	1	52.8615	2.04706	1.08766	0.0191011	-5.7102	1.1545	-4.94604	7.57e-07	1.23e-05	Gm43387	predicted gene 43387
ENSMUSG00000059474	4.85966	5.18	4.34183	4.35478	3.32647	2.87288	3.4248	1208.75	4.68407	3.20805	0.256131	-1.96505	0.397194	-4.94731	7.52e-07	1.23e-05	Mbtd1	mbt domain containing 1
ENSMUSG00000020647	4.12274	4.05202	3.73765	4.04821	5.10163	4.92121	4.87802	1468.78	3.99016	4.96695	2.24742	1.16827	0.236226	4.94554	7.59e-07	1.24e-05	Ncoa1	nuclear receptor coactivator 1
ENSMUSG00000030659	3.71314	3.65438	4.72441	4.07349	2.73395	2.47721	2.78236	704.497	4.04136	2.66451	0.222282	-2.16953	0.438747	-4.94485	7.62e-07	1.24e-05	Nucb2	nucleobindin 2
ENSMUSG00000037344	4.24616	3.76967	4.19831	4.08862	3.16197	3.06052	3.22828	771.27	4.07569	3.15026	0.403329	-1.30997	0.264991	-4.94346	7.68e-07	1.25e-05	Slc12a9	solute carrier family 12 (potassium/chloride transporters), member 9
ENSMUSG00000110185	3.74609	3.36248	3.46141	4.52514	2.55417	2.22404	2.42134	549.727	3.77378	2.39985	0.19189	-2.38165	0.481925	-4.94196	7.73e-07	1.26e-05	Igip	IgA inducing protein
ENSMUSG00000107823	2.39381	2.28138	1.99757	2.03806	1	1.15342	1.37178	66.3528	2.17771	1.17507	0.0360887	-4.79231	0.970135	-4.93984	7.82e-07	1.27e-05	Gm44436	predicted gene, 44436
ENSMUSG00000098449	2.97781	2.74245	2.61132	2.23393	1.85421	1.7047	1.72234	153.395	2.64138	1.76042	0.191454	-2.38493	0.483013	-4.93761	7.91e-07	1.28e-05	Gm7467	predicted gene 7467
ENSMUSG00000028785	3.95446	2.42807	3.67177	4.14501	6.09451	6.1962	6.12803	2646.44	3.54983	6.13958	7.2235	2.8527	0.577685	4.93816	7.89e-07	1.28e-05	Hpca	hippocalcin
ENSMUSG00000028957	5.51265	5.39978	4.88014	5.48907	4.24997	4.05969	4.21357	2120.06	5.32041	4.17441	0.390265	-1.35747	0.275052	-4.93533	8e-07	1.29e-05	Per3	period circadian clock 3
ENSMUSG00000039488	3.63807	4.20582	3.60414	2.99179	1.9446	2.23679	2.44546	458.77	3.60995	2.20895	0.169784	-2.55823	0.518632	-4.93265	8.11e-07	1.31e-05	Cntn5	contactin 5
ENSMUSG00000024740	4.49322	4.30672	4.71873	5.14517	6.05308	6.1403	6.11279	3164.95	4.66596	6.10206	2.92088	1.54641	0.31355	4.93192	8.14e-07	1.32e-05	Ddb1	damage specific DNA binding protein 1
ENSMUSG00000024990	2.02068	2.16844	3.39872	3.05402	1.44153	1.30641	1.61359	165.39	2.66047	1.45385	0.0609559	-4.03609	0.818791	-4.92933	8.25e-07	1.33e-05	Rbp4	retinol binding protein 4, plasma
ENSMUSG00000052544	2.80335	3.12157	3.00928	2.60691	1.8855	1.80185	2.13922	209.566	2.88528	1.94219	0.227026	-2.13907	0.433955	-4.92925	8.25e-07	1.33e-05	St6galnac3	ST6 (alpha-N-acetyl-neuraminyl-2,3-beta-galactosyl-1,3)-N-acetylgalactosaminide alpha-2,6-sialyltransferase 3
ENSMUSG00000032067	2.78415	2.91909	2.9538	2.74592	4.00808	3.5819	3.66543	500.828	2.85074	3.7518	2.61421	1.38637	0.28122	4.92986	8.23e-07	1.33e-05	Pts	6-pyruvoyl-tetrahydropterin synthase
ENSMUSG00000045165	3.42616	3.55859	4.08047	2.14948	1.26297	1.78775	1.72999	345.998	3.30368	1.59357	0.0538491	-4.21493	0.855103	-4.92915	8.26e-07	1.33e-05	AI467606	expressed sequence AI467606
ENSMUSG00000039391	2.08457	2.32542	3.12031	2.17436	1.28398	1.37493	1.56584	112.686	2.42616	1.40825	0.0733273	-3.76951	0.764631	-4.92983	8.23e-07	1.33e-05	Ccdc81	coiled-coil domain containing 81
ENSMUSG00000108893	3.16735	2.5832	3.16262	2.76042	1.79443	1.45855	1.95125	207.842	2.91839	1.73474	0.136643	-2.87152	0.582756	-4.92748	8.33e-07	1.34e-05	Gm44927	predicted gene 44927
ENSMUSG00000099137	2.4073	2.13642	2.40593	2.81212	1.42845	1.53953	1.70678	111.425	2.44045	1.55825	0.140431	-2.83207	0.574882	-4.92635	8.38e-07	1.35e-05	Gm10603	predicted gene 10603
ENSMUSG00000019188	5.32602	5.45062	5.84914	5.54464	4.52463	4.47786	4.58695	2576.42	5.5426	4.52981	0.447112	-1.16129	0.235765	-4.92563	8.41e-07	1.35e-05	H13	histocompatibility 13
ENSMUSG00000021743	1.52514	1.18088	1	1.43745	2.79084	2.72999	2.87796	124.317	1.28587	2.7996	29.1012	4.86301	0.987758	4.92328	8.51e-07	1.36e-05	Fezf2	Fez family zinc finger 2
ENSMUSG00000019338	3.12865	3.08808	3.22048	3.02522	3.88333	3.90432	3.75339	588.402	3.11561	3.84701	2.079	1.05589	0.214403	4.92479	8.45e-07	1.36e-05	Zfp687	zinc finger protein 687
ENSMUSG00000028391	4.08314	3.71765	4.27433	3.97337	3.05602	3.06052	3.13724	727.379	4.01212	3.08459	0.395242	-1.33919	0.271973	-4.92399	8.48e-07	1.36e-05	Wdr31	WD repeat domain 31
ENSMUSG00000022867	2.7076	2.92232	2.28441	2.20658	3.96181	3.94804	3.97977	514.359	2.53023	3.96321	4.55497	2.18744	0.444908	4.91662	8.8e-07	1.41e-05	Usp25	ubiquitin specific peptidase 25
ENSMUSG00000025651	1.89994	1.98063	2.1142	1.98934	3.12179	2.69426	2.66463	170.234	1.99603	2.8269	3.74445	1.90475	0.387617	4.91401	8.92e-07	1.43e-05	Uqcrc1	ubiquinol-cytochrome c reductase core protein 1
ENSMUSG00000042846	5.395	5.59647	5.40816	4.87744	4.20146	4.09888	4.22056	2120.14	5.31927	4.17363	0.389365	-1.36081	0.277005	-4.91257	8.99e-07	1.44e-05	Lrrtm3	leucine rich repeat transmembrane neuronal 3
ENSMUSG00000025630	4.04488	3.99097	4.98673	4.32964	6.14908	6.06222	5.93717	2866.24	4.33806	6.04949	3.61571	1.85428	0.377621	4.91043	9.09e-07	1.45e-05	Hprt	hypoxanthine guanine phosphoribosyl transferase
ENSMUSG00000104693	1.68933	1.7894	2.50771	2.2416	1.15197	1.21687	1.33954	58.42	2.05701	1.23613	0.0472162	-4.40458	0.89705	-4.91007	9.1e-07	1.45e-05	Gm42941	predicted gene 42941
ENSMUSG00000041481	1	1.12795	1.30623	1	2.11486	2.15306	2.264	48.5852	1.10855	2.17731	53.4368	5.73976	1.16924	4.90897	9.16e-07	1.46e-05	Serpina3g	serine (or cysteine) peptidase inhibitor, clade A, member 3G
ENSMUSG00000036561	3.1721	3.27965	2.51516	2.74592	4.21723	4.67808	4.41176	797.928	2.92821	4.43569	4.1684	2.05949	0.419529	4.90906	9.15e-07	1.46e-05	Ppp6r2	protein phosphatase 6, regulatory subunit 2
ENSMUSG00000063406	3.36602	3.76626	3.64756	3.68495	2.81088	2.67741	2.86134	503.833	3.6162	2.78321	0.401554	-1.31633	0.268361	-4.90508	9.34e-07	1.49e-05	Tmed5	transmembrane p24 trafficking protein 5
ENSMUSG00000022884	4.95102	5.37696	5.22342	4.93319	6.17838	6.21018	6.1397	3690.67	5.12115	6.17608	2.19082	1.13147	0.23067	4.90516	9.34e-07	1.49e-05	Eif4a2	eukaryotic translation initiation factor 4A2
ENSMUSG00000033813	3.3578	3.32761	2.93824	3.31774	4.23886	4.22539	4.179	760.343	3.23535	4.21442	2.50169	1.3229	0.2698	4.90327	9.43e-07	1.5e-05	Tcea1	transcription elongation factor A (SII) 1
ENSMUSG00000000131	5.15848	4.95603	5.16781	5.29836	4.37146	4.28165	4.18169	1939.56	5.14517	4.27827	0.494382	-1.0163	0.207447	-4.89909	9.63e-07	1.53e-05	Xpo6	exportin 6
ENSMUSG00000010086	5.87328	6.19416	5.30606	5.03038	3.99487	4.19684	3.92384	2534.51	5.60097	4.03852	0.270279	-1.88748	0.385405	-4.8974	9.71e-07	1.54e-05	Rnf112	ring finger protein 112
ENSMUSG00000027447	7.07021	7.4316	8.99929	8.54096	5.69456	5.48753	6.00781	14813.5	8.01051	5.72997	0.169294	-2.5624	0.523153	-4.89798	9.68e-07	1.54e-05	Cst3	cystatin C
ENSMUSG00000024283	4.37556	4.30904	4.74693	4.35111	5.5086	5.44007	5.44868	2163.69	4.44566	5.46578	2.2206	1.15095	0.235054	4.89653	9.75e-07	1.55e-05	Wac	WW domain containing adaptor with coiled-coil
ENSMUSG00000027965	4.23419	4.22806	4.55277	4.23796	5.22794	5.2685	5.18138	1849.14	4.31324	5.22594	2.07343	1.05202	0.214941	4.89445	9.86e-07	1.56e-05	Olfm3	olfactomedin 3
ENSMUSG00000042055	3.56751	3.79496	3.38397	3.80609	4.55653	4.66453	4.7405	1113.47	3.63813	4.65386	2.41033	1.26923	0.259301	4.89481	9.84e-07	1.56e-05	Wdr11	WD repeat domain 11
ENSMUSG00000031497	2.21134	2.51738	1.82493	2.43946	1.30351	1.52875	1.40138	81.295	2.24828	1.41122	0.101907	-3.29467	0.673515	-4.89176	9.99e-07	1.58e-05	Tnfsf13b	tumor necrosis factor (ligand) superfamily, member 13b
ENSMUSG00000032788	2.69377	2.16844	3.38768	1.56333	5.71944	5.63671	5.50538	1652.34	2.45331	5.62051	15.6059	3.96402	0.810286	4.89213	9.98e-07	1.58e-05	Pdxk	pyridoxal (pyridoxine, vitamin B6) kinase
ENSMUSG00000055720	2.6258	2.38309	3.27188	2.41057	4.37848	4.31354	4.29025	691.093	2.67283	4.32742	5.03029	2.33064	0.47653	4.89086	1e-06	1.59e-05	Ubl7	ubiquitin-like 7 (bone marrow stromal cell-derived)
ENSMUSG00000014980	2.84702	2.893	3.04336	2.85063	3.56788	3.65564	3.64977	471.971	2.9085	3.62443	2.13693	1.09554	0.223987	4.89109	1e-06	1.59e-05	Tsen15	tRNA splicing endonuclease subunit 15
ENSMUSG00000011877	4.131	3.86341	3.70437	3.83611	4.88302	4.89057	4.75492	1331.7	3.88373	4.84284	2.23611	1.16099	0.237475	4.88889	1.01e-06	1.6e-05	Git1	G protein-coupled receptor kinase-interactor 1
ENSMUSG00000032875	4.29307	3.51217	3.78542	4.61517	5.82141	5.88491	5.7831	2384.83	4.05146	5.82981	3.89966	1.96335	0.401583	4.88902	1.01e-06	1.6e-05	Arhgef17	Rho guanine nucleotide exchange factor (GEF) 17
ENSMUSG00000041231	3.69717	3.46622	3.48225	3.84141	4.53441	4.5708	4.58089	1053.74	3.62176	4.56203	2.27128	1.1835	0.242276	4.88493	1.03e-06	1.63e-05	Ublcp1	ubiquitin-like domain containing CTD phosphatase 1
ENSMUSG00000024033	2.29422	2.34675	3.01911	3.3037	1.61296	1.65457	1.78829	177.496	2.74095	1.68527	0.128622	-2.95879	0.605851	-4.88369	1.04e-06	1.64e-05	Rsph1	radial spoke head 1 homolog (Chlamydomonas)
ENSMUSG00000105095	2.17279	1.7894	2.31614	2.25679	1.28398	1.44573	1.45471	65.76	2.13378	1.39481	0.115791	-3.1104	0.636926	-4.88346	1.04e-06	1.64e-05	8430422M14Rik	RIKEN cDNA 8430422M14 gene
ENSMUSG00000108920	4.04863	3.54062	2.00995	4.3802	1.32185	1.34242	1.92827	445.996	3.49485	1.53084	0.0367681	-4.7654	0.975699	-4.88409	1.04e-06	1.64e-05	Gm44678	predicted gene 44678
ENSMUSG00000031887	1.31986	1.25564	1	1	2.32544	2.37124	2.17526	59.5119	1.14387	2.29065	43.9307	5.45716	1.11764	4.88273	1.05e-06	1.65e-05	Tradd	TNFRSF1A-associated via death domain
ENSMUSG00000031400	2.8316	2.71608	3.82892	3.58176	5.19673	5.28371	5.21299	1417.01	3.23959	5.23114	5.2474	2.3916	0.489926	4.88156	1.05e-06	1.65e-05	G6pdx	glucose-6-phosphate dehydrogenase X-linked
ENSMUSG00000105374	3.18861	2.13642	2.47738	2.92425	1.15197	1.44573	1.60436	154.766	2.68166	1.40069	0.0573463	-4.12416	0.844987	-4.88073	1.06e-06	1.66e-05	Gm42551	predicted gene 42551
ENSMUSG00000024274	1.85266	2.11668	2.04014	2.42028	1.30351	1.43252	1.45471	63.0125	2.10744	1.39692	0.121216	-3.04435	0.62427	-4.87666	1.08e-06	1.69e-05	Zscan30	zinc finger and SCAN domain containing 30
ENSMUSG00000054951	1	1	1	1	1.7662	1.55009	1.80214	16.8451	1	1.70614	208.229	7.70202	1.57979	4.87534	1.09e-06	1.7e-05	9130008F23Rik	RIKEN cDNA 9130008F23 gene
ENSMUSG00000003421	3.66629	3.13527	3.42954	3.41354	4.37146	4.4984	4.46772	921.649	3.41116	4.44586	2.53104	1.33973	0.274774	4.87575	1.08e-06	1.7e-05	Nosip	nitric oxide synthase interacting protein
ENSMUSG00000000402	2.28422	2.32542	2.35125	1.93767	1.35566	1.35905	1.59498	76.6732	2.22464	1.43656	0.126107	-2.98728	0.612741	-4.87528	1.09e-06	1.7e-05	Egfl6	EGF-like-domain, multiple 6
ENSMUSG00000044950	4.57203	4.68681	4.59456	4.50155	3.56649	3.88193	3.77153	1232.11	4.58874	3.73998	0.479748	-1.05965	0.217361	-4.87507	1.09e-06	1.7e-05	Pwwp2a	PWWP domain containing 2A
ENSMUSG00000038143	5.518	4.97355	4.80306	5.44806	3.87333	4.09113	3.86446	1882.36	5.18567	3.94297	0.350618	-1.51203	0.310182	-4.87463	1.09e-06	1.7e-05	Stox2	storkhead box 2
ENSMUSG00000051242	1.89226	2.21757	2.45014	2.69378	3.84747	3.70908	3.77633	420.925	2.31344	3.77763	5.27196	2.39834	0.492047	4.87421	1.09e-06	1.71e-05	Pcdhb9	protocadherin beta 9
ENSMUSG00000036941	3.15297	2.91586	2.38523	3.117	4.20322	4.43663	4.37084	737.117	2.89277	4.3369	3.97651	1.9915	0.408601	4.87395	1.09e-06	1.71e-05	Elac1	elaC ribonuclease Z 1
ENSMUSG00000087075	4.33645	2.80065	4.11578	5.31641	2.29065	1.68842	2.33433	821.665	4.14232	2.10447	0.076985	-3.69928	0.759076	-4.8734	1.1e-06	1.71e-05	A230065H16Rik	RIKEN cDNA A230065H16 gene
ENSMUSG00000022523	4.01198	3.31578	3.44024	4.08951	5.23691	5.28245	5.14087	1559.7	3.71438	5.22008	3.40612	1.76813	0.363192	4.8683	1.13e-06	1.75e-05	Fgf12	fibroblast growth factor 12
ENSMUSG00000024462	7.34886	7.07996	7.7362	8.07764	5.7994	5.77544	6.28854	10542.1	7.56066	5.95446	0.307887	-1.69953	0.349104	-4.86826	1.13e-06	1.75e-05	Gabbr1	gamma-aminobutyric acid (GABA) B receptor, 1
ENSMUSG00000075700	4.47765	4.46349	5.50101	5.30516	3.55531	3.34488	3.41704	1514.56	4.93683	3.43908	0.254473	-1.97441	0.405509	-4.86898	1.12e-06	1.75e-05	Selenot	selenoprotein T
ENSMUSG00000005103	5.62264	5.04089	5.6453	5.97362	7.07059	6.99934	6.99225	6231.63	5.57061	7.02073	2.80685	1.48895	0.305846	4.8683	1.13e-06	1.75e-05	Wdr1	WD repeat domain 1
ENSMUSG00000027306	2.56533	2.12988	2.11966	2.57646	1.67379	1.50648	1.5455	98.0804	2.34783	1.57526	0.168136	-2.5723	0.528326	-4.86876	1.12e-06	1.75e-05	Nusap1	nucleolar and spindle associated protein 1
ENSMUSG00000035566	6.79583	6.39301	6.88689	7.26315	5.08799	4.93307	5.67427	6209.42	6.83472	5.23178	0.307146	-1.703	0.349888	-4.86729	1.13e-06	1.76e-05	Pcdh17	protocadherin 17
ENSMUSG00000040187	3.50054	4.13037	3.44734	3.59699	2.71796	2.42551	2.20573	491.011	3.66881	2.44973	0.243767	-2.03642	0.418578	-4.86509	1.14e-06	1.78e-05	Arntl2	aryl hydrocarbon receptor nuclear translocator-like 2
ENSMUSG00000111227	2.38472	2.01106	1.38347	2.56235	1.15197	1	1.24037	65.0387	2.0854	1.13078	0.0181172	-5.78649	1.18954	-4.86449	1.15e-06	1.78e-05	AC117639.2
ENSMUSG00000059316	6.22184	5.44018	6.93112	6.84703	4.52393	4.4144	4.7149	4457.14	6.36004	4.55108	0.232169	-2.10675	0.433037	-4.86506	1.14e-06	1.78e-05	Slc27a4	solute carrier family 27 (fatty acid transporter), member 4
ENSMUSG00000083287	1	1.18088	1.16391	1	1.84133	1.78775	1.80214	22.3972	1.0862	1.81041	47.9254	5.58272	1.14806	4.86276	1.16e-06	1.79e-05	Gm13502	predicted gene 13502
ENSMUSG00000035923	1	1.25564	1	1	2.03639	2.06127	2.11126	39.3526	1.06391	2.06964	80.1748	6.32508	1.30083	4.86234	1.16e-06	1.8e-05	Myf6	myogenic factor 6
ENSMUSG00000022248	1.77571	2.14291	1.78527	1.81083	2.64035	2.92247	2.86849	156.648	1.87868	2.81044	4.5741	2.19349	0.451307	4.8603	1.17e-06	1.81e-05	Rad1	RAD1 checkpoint DNA exonuclease
ENSMUSG00000024588	3.02655	3.47046	2.90115	2.7164	4.35021	4.32922	4.36928	771.968	3.02864	4.34957	3.44608	1.78496	0.36725	4.86033	1.17e-06	1.81e-05	Fech	ferrochelatase
ENSMUSG00000018451	7.38022	6.54284	7.60809	8.23593	5.4591	5.5773	5.66257	9743.06	7.44177	5.56632	0.235219	-2.08792	0.429865	-4.85716	1.19e-06	1.84e-05	6330403K07Rik	RIKEN cDNA 6330403K07 gene
ENSMUSG00000063428	2.03383	2.55296	2.25642	2.55379	1.37139	1.65457	1.47909	95.786	2.34925	1.50168	0.132495	-2.91599	0.600387	-4.85685	1.19e-06	1.84e-05	Ddo	D-aspartate oxidase
ENSMUSG00000032812	2.71445	2.92874	3.81818	2.25301	1.49029	1.79484	1.71461	231.107	2.9286	1.66658	0.0936829	-3.41607	0.703715	-4.85434	1.21e-06	1.86e-05	Arap1	ArfGAP with RhoGAP domain, ankyrin repeat and PH domain 1
ENSMUSG00000028370	2.95553	2.90612	3.57869	3.51106	1.68201	1.7806	2.25588	302.032	3.23785	1.90616	0.146191	-2.77407	0.571489	-4.85411	1.21e-06	1.86e-05	Pappa	pregnancy-associated plasma protein A
ENSMUSG00000095042	1.36247	1.47672	1.56449	1.27344	2.23821	2.26595	2.13462	58.5911	1.41928	2.21293	8.30166	3.0534	0.62906	4.85391	1.21e-06	1.87e-05	Gm12537	predicted gene 12537
ENSMUSG00000029337	1	1	1	1	1.7216	1.61874	1.72234	15.6168	1	1.68756	193.042	7.59277	1.56494	4.85178	1.22e-06	1.88e-05	Fgf5	fibroblast growth factor 5
ENSMUSG00000044364	2.84395	2.81478	3.39321	3.74175	1.90966	2.12504	2.14836	305.791	3.19842	2.06102	0.191531	-2.38435	0.491738	-4.84883	1.24e-06	1.91e-05	Tmem74b	transmembrane protein 74B
ENSMUSG00000107205	3.54615	3.11328	2.31166	4.51077	1.95028	1.50648	1.32219	392.904	3.37046	1.59298	0.0491377	-4.34703	0.896792	-4.84731	1.25e-06	1.92e-05	Gm42576	predicted gene 42576
ENSMUSG00000040549	4.62612	4.61122	4.37758	4.25929	5.65689	5.45358	5.34797	2204.05	4.46855	5.48614	2.22778	1.15561	0.238717	4.84089	1.29e-06	1.99e-05	Ckap5	cytoskeleton associated protein 5
ENSMUSG00000058571	4.43466	4.98079	3.84621	3.67307	2.77302	2.88248	2.6275	843.356	4.23368	2.761	0.207769	-2.26695	0.468388	-4.8399	1.3e-06	1.99e-05	Gpc6	glypican 6
ENSMUSG00000057229	3.22787	2.8528	2.93824	2.95334	3.87445	3.89205	3.82225	564.848	2.99306	3.86292	2.40329	1.26501	0.261439	4.83864	1.31e-06	2e-05	Dmac2	distal membrane arm assembly complex 2
ENSMUSG00000110758	2.20048	2.20551	2.34258	2.46762	1	1	1.35603	80.3432	2.30405	1.11868	0.0231381	-5.43359	1.12288	-4.83899	1.31e-06	2e-05	AC153729.1
ENSMUSG00000104672	3.31588	3.44481	3.12257	3.00369	1.66546	1.80185	2.29977	291.984	3.22174	1.92236	0.160434	-2.63995	0.54596	-4.83542	1.33e-06	2.03e-05	Gm43665	predicted gene 43665
ENSMUSG00000027438	6.38273	5.57038	5.68939	6.28665	7.52689	7.48429	7.46418	8645.47	5.98229	7.49179	2.8753	1.52371	0.31508	4.83594	1.33e-06	2.03e-05	Napb	N-ethylmaleimide sensitive fusion protein attachment protein beta
ENSMUSG00000038332	3.22787	3.337	2.83207	3.05402	4.28196	4.11998	4.07376	705.929	3.11274	4.15857	2.72125	1.44427	0.298884	4.8322	1.35e-06	2.06e-05	Sesn1	sestrin 1
ENSMUSG00000070858	4.82546	4.63165	6.3899	6.28951	3.38345	3.37137	3.70885	2489.13	5.53413	3.48789	0.153184	-2.70666	0.560047	-4.83292	1.35e-06	2.06e-05	Gm1673	predicted gene 1673
ENSMUSG00000028068	1.12111	1	1	1	1.7216	1.53953	1.95125	19.1182	1.03028	1.73746	142.16	7.15137	1.48008	4.83175	1.35e-06	2.07e-05	Iqgap3	IQ motif containing GTPase activating protein 3
ENSMUSG00000100396	1.63587	1.95708	2.52626	2.03331	1.15197	1.28669	1	55.1925	2.03813	1.14622	0.0279085	-5.16315	1.06865	-4.83145	1.36e-06	2.07e-05	Gm29367	predicted gene 29367
ENSMUSG00000029128	2.95834	3.63011	3.52466	3.87585	4.95119	4.9966	4.9699	1279.25	3.49724	4.97257	3.46123	1.79129	0.370784	4.83108	1.36e-06	2.07e-05	Rab28	RAB28, member RAS oncogene family
ENSMUSG00000032046	5.31376	5.17623	5.57693	5.78723	6.62988	6.64755	6.63669	5034.73	5.46353	6.63804	2.3429	1.2283	0.254242	4.83121	1.36e-06	2.07e-05	Abhd12	abhydrolase domain containing 12
ENSMUSG00000106443	2.3663	1.82787	2.34692	2.83718	1.49029	1.30641	1.15213	95.4485	2.34457	1.31628	0.0563122	-4.15041	0.859283	-4.83008	1.36e-06	2.08e-05	Gm42702	predicted gene 42702
ENSMUSG00000022562	1.66849	2.0548	2.23248	2.51004	3.49504	3.73693	3.78349	367.141	2.11645	3.67182	6.60436	2.72342	0.56387	4.82987	1.37e-06	2.08e-05	Oplah	5-oxoprolinase (ATP-hydrolysing)
ENSMUSG00000025402	2.6513	1.67118	1.94621	2.09323	3.9172	3.83604	3.81296	421.954	2.09048	3.8554	7.88591	2.97928	0.616824	4.83003	1.37e-06	2.08e-05	Nab2	Ngfi-A binding protein 2
ENSMUSG00000020782	1	1	1	1	1.56525	1.7047	1.81573	16.2652	1	1.69523	201.051	7.65142	1.58564	4.82545	1.4e-06	2.12e-05	Llgl2	LLGL2 scribble cell polarity complex component
ENSMUSG00000039943	4.69492	4.63625	4.59921	4.9366	5.56699	5.77634	5.59497	2561.48	4.71675	5.6461	2.05017	1.03575	0.21473	4.82348	1.41e-06	2.14e-05	Plcb4	phospholipase C, beta 4
ENSMUSG00000034908	5.00291	4.88602	5.72583	5.1033	3.96286	3.83253	3.96417	1874.71	5.17951	3.91985	0.342262	-1.54683	0.320702	-4.82325	1.41e-06	2.14e-05	Sidt2	SID1 transmembrane family, member 2
ENSMUSG00000002578	4.0361	4.02537	3.79368	3.9858	3.28593	3.17379	3.24611	726.641	3.96024	3.23528	0.493151	-1.0199	0.211547	-4.82115	1.43e-06	2.17e-05	Ikzf4	IKAROS family zinc finger 4
ENSMUSG00000048782	1	1	1	1	1.92732	1.78775	1.46706	18.7652	1	1.72738	231.952	7.85769	1.63046	4.81929	1.44e-06	2.18e-05	Insc	INSC spindle orientation adaptor protein
ENSMUSG00000025092	4.70437	4.27388	4.52856	4.93758	5.80257	5.88325	5.73561	2685.74	4.6111	5.80714	2.48665	1.31421	0.272816	4.81719	1.46e-06	2.2e-05	Hspa12a	heat shock protein 12A
ENSMUSG00000032468	4.33645	4.47898	4.61308	4.50814	5.29249	5.24407	5.28413	1999.84	4.48416	5.27356	1.86902	0.902282	0.187283	4.81775	1.45e-06	2.2e-05	Armc8	armadillo repeat containing 8
ENSMUSG00000034110	2.48495	2.87641	2.11966	2.3469	3.77526	3.81843	3.75946	442.374	2.45698	3.78438	4.31979	2.11096	0.438134	4.81808	1.45e-06	2.2e-05	Kctd7	potassium channel tetramerisation domain containing 7
ENSMUSG00000037652	4.51848	4.3044	4.19626	4.50155	3.44421	3.6342	3.33182	1016.51	4.38017	3.47008	0.437495	-1.19266	0.247633	-4.81626	1.46e-06	2.21e-05	Phc3	polyhomeotic 3
ENSMUSG00000034275	5.98264	5.55352	5.04854	5.06419	3.76325	3.61516	4.20126	2171.99	5.41222	3.85989	0.273624	-1.86973	0.388246	-4.81584	1.47e-06	2.21e-05	Igsf9b	immunoglobulin superfamily, member 9B
ENSMUSG00000108494	3.50609	2.81828	3.64908	3.01352	2.31397	2.09615	2.09215	323.876	3.24674	2.16743	0.225556	-2.14844	0.446093	-4.81613	1.46e-06	2.21e-05	Gm45203	predicted gene 45203
ENSMUSG00000041669	1	1.18088	1	1	1.80131	1.8225	1.84867	22.8672	1.04522	1.82416	100.598	6.65245	1.38199	4.81369	1.48e-06	2.23e-05	Prima1	proline rich membrane anchor 1
ENSMUSG00000032294	6.50901	5.44906	6.80438	7.64759	9.2124	9.27764	9.24544	25053	6.60251	9.24516	5.59242	2.48347	0.515908	4.81379	1.48e-06	2.23e-05	Pkm	pyruvate kinase, muscle
ENSMUSG00000034981	5.17213	4.81403	6.18364	5.70807	3.17882	3.30586	4.06113	2217.3	5.46947	3.51527	0.189951	-2.3963	0.497836	-4.81343	1.48e-06	2.24e-05	Parm1	prostate androgen-regulated mucin-like protein 1
ENSMUSG00000042743	3.00512	2.54857	3.6445	3.77983	5.20329	5.32146	5.29811	1458.36	3.2445	5.27429	5.37271	2.42565	0.504026	4.81254	1.49e-06	2.24e-05	Sgtb	small glutamine-rich tetratricopeptide repeat (TPR)-containing, beta
ENSMUSG00000001833	5.33109	4.85008	5.52352	5.52925	6.60293	6.61958	6.50988	4702.64	5.30849	6.57746	2.51451	1.33028	0.276431	4.81234	1.49e-06	2.25e-05	2018-09-07	septin 7
ENSMUSG00000108917	3.20724	2.90285	3.00185	3.76428	1.21481	1.68013	1.89859	283.776	3.21905	1.59784	0.0718962	-3.79794	0.78966	-4.80959	1.51e-06	2.27e-05	Gm38451	predicted gene, 38451
ENSMUSG00000029602	5.47144	4.55201	4.55677	5.1838	3.45936	3.35322	3.73501	1519.22	4.941	3.51586	0.28019	-1.83552	0.381619	-4.80983	1.51e-06	2.27e-05	Rasal1	RAS protein activator like 1 (GAP1 like)
ENSMUSG00000024987	1	1	1	1	1.61296	1.77337	1.66615	15.5362	1	1.68416	192.035	7.58522	1.57704	4.80977	1.51e-06	2.27e-05	Cyp26a1	cytochrome P450, family 26, subfamily a, polypeptide 1
ENSMUSG00000017978	4.80586	4.50138	3.46839	4.79919	2.58462	2.82123	3.05173	955.433	4.39371	2.81919	0.198563	-2.33233	0.484861	-4.81032	1.51e-06	2.27e-05	Cadps2	Ca2+-dependent activator protein for secretion 2
ENSMUSG00000004508	2.66563	3.04496	2.72831	2.96764	3.72037	3.80895	3.76551	502.795	2.85164	3.76494	2.59031	1.37313	0.285981	4.80146	1.58e-06	2.36e-05	Gab2	growth factor receptor bound protein 2-associated protein 2
ENSMUSG00000105877	2.77444	3.10214	2.31614	2.54806	1.86057	1.47101	1.50224	156.441	2.68519	1.61127	0.124413	-3.00679	0.626783	-4.79718	1.61e-06	2.41e-05	Gm42479	predicted gene 42479
ENSMUSG00000085783	2.58075	2.64547	2.94863	2.15785	3.95027	3.94589	3.89447	510.795	2.58317	3.93021	4.13431	2.04765	0.426942	4.79609	1.62e-06	2.42e-05	Gm9816	predicted pseudogene 9816
ENSMUSG00000020321	5.9977	5.42172	6.76874	6.61619	8.13527	8.22312	8.11518	12788.2	6.20109	8.15785	3.78013	1.91843	0.400021	4.79583	1.62e-06	2.43e-05	Mdh1	malate dehydrogenase 1, NAD (soluble)
ENSMUSG00000033065	5.61184	5.48507	5.6029	5.37247	6.30037	6.34695	6.30184	4421.31	5.51807	6.31639	1.80301	0.85041	0.177338	4.79542	1.62e-06	2.43e-05	Pfkm	phosphofructokinase, muscle
ENSMUSG00000024664	4.22981	4.00253	4.84734	4.12618	3.21188	3.05218	3.11394	911.097	4.30146	3.126	0.315625	-1.66372	0.347125	-4.79285	1.64e-06	2.46e-05	Fads3	fatty acid desaturase 3
ENSMUSG00000002733	2.7076	2.96037	2.75887	1.98431	4.26437	4.36086	4.24988	661.786	2.60279	4.2917	5.37712	2.42683	0.506381	4.79251	1.65e-06	2.46e-05	Plekha3	pleckstrin homology domain-containing, family A (phosphoinositide binding specific) member 3
ENSMUSG00000027301	4.94175	4.24026	7.3052	7.51331	3.58447	2.53624	3.33514	4386.16	6.00013	3.15195	0.0615595	-4.02187	0.839887	-4.78859	1.68e-06	2.51e-05	Oxt	oxytocin
ENSMUSG00000045534	2.76465	2.77915	3.57226	3.93636	5.31728	5.31654	5.33646	1510.51	3.2631	5.32342	5.42442	2.43947	0.509668	4.78639	1.7e-06	2.53e-05	Kcna5	potassium voltage-gated channel, shaker-related subfamily, member 5
ENSMUSG00000107412	1	1	1	1	1.60373	1.67173	1.76699	15.3844	1	1.68082	190.164	7.5711	1.58169	4.78673	1.7e-06	2.53e-05	Gm20383	predicted gene, 20383
ENSMUSG00000036578	4.891	4.0197	5.09197	5.70722	2.89261	3.02685	3.49423	1488	4.92747	3.1379	0.185214	-2.43274	0.508337	-4.78568	1.7e-06	2.54e-05	Fxyd7	FXYD domain-containing ion transport regulator 7
ENSMUSG00000045410	2.79699	2.60013	3.34828	2.58762	4.19528	4.30689	4.25923	686.614	2.83326	4.2538	3.94679	1.98068	0.413941	4.78493	1.71e-06	2.55e-05	Akr1e1	aldo-keto reductase family 1, member E1
ENSMUSG00000105733	3.92206	3.92713	2.75887	3.50297	1.67379	1.72837	2.34186	411.238	3.52776	1.91467	0.110923	-3.17237	0.663233	-4.78319	1.73e-06	2.57e-05	Gm42973	predicted gene 42973
ENSMUSG00000002064	5.11025	5.56125	6.41241	5.68166	3.99487	4.18143	4.22838	2730.08	5.69139	4.1349	0.27323	-1.87181	0.391355	-4.78289	1.73e-06	2.57e-05	Sdf2	stromal cell derived factor 2
ENSMUSG00000020962	2.71787	3.4318	2.55173	2.77947	4.58505	4.33658	4.27692	766.163	2.87022	4.39952	4.25933	2.09063	0.437204	4.78181	1.74e-06	2.58e-05	Gtf2a1	general transcription factor II A, 1
ENSMUSG00000097991	2.79699	2.63328	2.16741	1.10348	1	1.10851	1.15213	87.2457	2.17529	1.08688	0.00576477	-7.43852	1.55595	-4.7807	1.75e-06	2.59e-05	Gm7656	predicted gene 7656
ENSMUSG00000004791	2.63315	2.11	3.61043	3.18566	1.57512	1.66321	1.80897	218.862	2.88481	1.68243	0.102512	-3.28613	0.68737	-4.78073	1.75e-06	2.59e-05	Pgf	placental growth factor
ENSMUSG00000040078	1.34184	1.87333	1.64038	1.66488	2.80839	2.71363	2.67304	128.076	1.63011	2.73169	7.65883	2.93712	0.614377	4.78066	1.75e-06	2.59e-05	Ptges3-ps	prostaglandin E synthase 3, pseudogene
ENSMUSG00000103751	3.62119	3.18605	2.35984	2.3708	1	1.18786	1.55577	205.376	2.88447	1.24787	0.0247464	-5.33664	1.11659	-4.77941	1.76e-06	2.61e-05	Gm37283	predicted gene, 37283
ENSMUSG00000024712	3.03713	2.77553	3.67924	2.6419	4.78889	4.73778	4.73627	1001.6	3.03345	4.75431	4.59804	2.20102	0.460971	4.77475	1.8e-06	2.66e-05	Rfk	riboflavin kinase
ENSMUSG00000004865	5.48014	5.55062	5.55921	5.424	4.74511	4.85473	4.79152	2659.79	5.50349	4.79712	0.577568	-0.791937	0.165836	-4.77542	1.79e-06	2.66e-05	Srpk1	serine/arginine-rich protein specific kinase 1
ENSMUSG00000049928	1.46714	1.28572	1	1	2.76273	2.8162	2.94902	128.812	1.18822	2.84265	52.321	5.70932	1.19611	4.77322	1.81e-06	2.68e-05	Glp2r	glucagon-like peptide 2 receptor
ENSMUSG00000035699	1	1	1	1	1.65702	1.73608	1.63163	15.0264	1	1.67491	185.735	7.5371	1.57962	4.77145	1.83e-06	2.7e-05	Slc51a	solute carrier family 51, alpha subunit
ENSMUSG00000035530	5.23362	5.23969	5.88243	6.11587	7.21619	7.23194	7.17527	6930.97	5.6179	7.2078	3.0594	1.61325	0.338149	4.77083	1.83e-06	2.71e-05	Eif1	eukaryotic translation initiation factor 1
ENSMUSG00000046449	5.50235	4.87284	5.09142	6.05681	4.09912	3.42441	3.49423	2100.33	5.38085	3.67259	0.234625	-2.09157	0.43852	-4.76962	1.85e-06	2.72e-05	Nexmif	neurite extension and migration factor
ENSMUSG00000087651	3.43593	3.71765	3.99047	3.67903	2.77302	2.44994	2.82986	527.976	3.70577	2.68428	0.326638	-1.61424	0.33843	-4.76977	1.84e-06	2.72e-05	1500009L16Rik	RIKEN cDNA 1500009L16 gene
ENSMUSG00000026672	3.62966	3.43832	3.26986	3.66349	4.34146	4.52795	4.45671	948.524	3.50033	4.44204	2.31884	1.2134	0.254452	4.76869	1.85e-06	2.73e-05	Optn	optineurin
ENSMUSG00000034761	3.87482	4.45099	4.46788	4.55218	3.34955	3.29895	3.12564	950.179	4.33647	3.25805	0.358899	-1.47835	0.310062	-4.76791	1.86e-06	2.74e-05	Map4k5	mitogen-activated protein kinase kinase kinase kinase 5
ENSMUSG00000028032	3.08878	3.0508	3.71604	3.31619	4.4884	4.64759	4.51379	944.19	3.29295	4.54993	3.07027	1.61837	0.339599	4.76552	1.88e-06	2.77e-05	Papss1	3'-phosphoadenosine 5'-phosphosulfate synthase 1
ENSMUSG00000029686	4.62612	4.8485	4.65465	4.09304	5.88875	5.85076	5.75091	2678.29	4.55558	5.83014	2.63624	1.39848	0.293444	4.76575	1.88e-06	2.77e-05	Cul1	cullin 1
ENSMUSG00000018593	4.35664	4.98079	6.14251	5.62551	3.3658	3.19643	3.69241	1991.57	5.27636	3.41821	0.18344	-2.44662	0.513361	-4.76589	1.88e-06	2.77e-05	Sparc	secreted acidic cysteine rich glycoprotein
ENSMUSG00000064586	1.98693	1.8908	1.44733	1.93232	1	1	1.15213	31.772	1.81434	1.05071	0.0105659	-6.56443	1.37757	-4.76523	1.89e-06	2.77e-05	Gm25132	predicted gene, 25132
ENSMUSG00000108155	2.26393	2.62508	2.14118	2.38422	1.10748	1.10851	1.46706	89.3829	2.3536	1.22768	0.0402322	-4.63551	0.972821	-4.76502	1.89e-06	2.77e-05	Gm44443	predicted gene, 44443
ENSMUSG00000027597	2.4073	2.39829	2.20796	1.92152	3.38663	3.27802	3.20291	279.776	2.23377	3.28919	3.87241	1.95323	0.410053	4.76336	1.9e-06	2.79e-05	Ahcy	S-adenosylhomocysteine hydrolase
ENSMUSG00000102854	3.77676	3.49564	3.2454	4.09745	1.21481	1.88751	2.03744	433.873	3.65381	1.71325	0.0688458	-3.86049	0.810598	-4.76252	1.91e-06	2.8e-05	C130023A14Rik	RIKEN cDNA C130023A14 gene
ENSMUSG00000052419	3.06063	3.17817	3.40968	3.66948	4.47974	4.49767	4.44486	912.387	3.32949	4.47409	2.79108	1.48082	0.310939	4.76241	1.91e-06	2.8e-05	2610001J05Rik	RIKEN cDNA 2610001J05 gene
ENSMUSG00000057963	3.61609	2.99123	3.53796	3.38286	4.50414	4.52438	4.595	964.122	3.38204	4.54117	2.79785	1.48432	0.311702	4.76198	1.92e-06	2.81e-05	Itpk1	inositol 1,3,4-triphosphate 5/6 kinase
ENSMUSG00000083306	3.44756	3.13527	2.20796	3.90744	1.84133	1.68013	1.96809	306.034	3.17456	1.82985	0.110087	-3.18329	0.66866	-4.7607	1.93e-06	2.82e-05	Gm13868	predicted gene 13868
ENSMUSG00000066196	2.80335	2.91586	2.75282	2.57646	2.09105	1.68842	1.78126	177.423	2.76212	1.85358	0.222186	-2.17016	0.455838	-4.76081	1.93e-06	2.82e-05	Spag8	sperm associated antigen 8
ENSMUSG00000051212	2.37093	1.89938	1.71679	3.362	1.38646	1.30641	1.33954	114.856	2.33728	1.34414	0.0464811	-4.42721	0.92988	-4.76106	1.93e-06	2.82e-05	Gpr183	G protein-coupled receptor 183
ENSMUSG00000042406	3.83468	4.43519	3.73622	4.33486	5.49834	5.44045	5.37536	1932.42	4.08524	5.43805	2.90388	1.53798	0.323276	4.75748	1.96e-06	2.86e-05	Atf4	activating transcription factor 4
ENSMUSG00000039676	2.13264	1.81844	1.71679	2.94303	1	1.15342	1.30383	75.8771	2.15272	1.15242	0.0223012	-5.48673	1.15345	-4.75682	1.97e-06	2.87e-05	Capsl	calcyphosine-like
ENSMUSG00000003528	4.90743	4.41171	5.1626	5.17145	3.63834	3.84302	3.72386	1527.88	4.9133	3.73507	0.357959	-1.48214	0.311629	-4.75609	1.97e-06	2.88e-05	Slc25a1	solute carrier family 25 (mitochondrial carrier, citrate transporter), member 1
ENSMUSG00000049107	1.96602	1.59607	2.21292	1.68025	1.21481	1.15342	1.26325	37.6083	1.86381	1.21049	0.0553111	-4.17629	0.878255	-4.75521	1.98e-06	2.89e-05	Ntf3	neurotrophin 3
ENSMUSG00000027774	3.34328	2.66153	2.66475	2.80288	4.30835	4.16309	4.09202	665.077	2.86811	4.18782	3.61479	1.85391	0.389854	4.7554	1.98e-06	2.89e-05	Gfm1	G elongation factor, mitochondrial 1
ENSMUSG00000020930	2.29422	1.98063	2.1142	2.17436	1.57512	1.58056	1.57572	70.5383	2.14086	1.57714	0.243048	-2.04069	0.42938	-4.75263	2.01e-06	2.92e-05	Ccdc103	coiled-coil domain containing 103
ENSMUSG00000112409	2.95553	2.67737	2.66148	2.76998	1	1.51774	1.53503	158.813	2.76609	1.35092	0.0525491	-4.25019	0.894506	-4.75144	2.02e-06	2.94e-05	AC155832.2
ENSMUSG00000062591	5.63212	4.74419	6.3094	6.17446	7.80075	7.91975	7.82514	9978.59	5.71504	7.84855	4.27078	2.0945	0.440815	4.75142	2.02e-06	2.94e-05	Tubb4a	tubulin, beta 4A class IVA
ENSMUSG00000039070	1.12111	1.73821	2.90919	1.7853	1	1	1	58.1691	1.88845	1	0.00158201	-9.30403	1.95901	-4.74934	2.04e-06	2.97e-05	Cpa4	carboxypeptidase A4
ENSMUSG00000021248	5.52111	5.60538	6.44211	6.18103	4.52673	4.55199	4.59901	3328.74	5.93741	4.55924	0.331392	-1.59339	0.335756	-4.74569	2.08e-06	3.02e-05	Tmed10	transmembrane p24 trafficking protein 10
ENSMUSG00000047034	1	1	1	1	1.75165	1.76607	1.53503	15.7786	1	1.68425	195.033	7.60757	1.60363	4.74398	2.1e-06	3.04e-05	Ankrd33	ankyrin repeat domain 33
ENSMUSG00000114536	2.38927	2.22948	2.20796	2.63659	1.57512	1.55009	1.75975	101.515	2.36582	1.62832	0.1998	-2.32337	0.489814	-4.74338	2.1e-06	3.05e-05	AC154639.1
ENSMUSG00000047264	2.70071	2.51738	2.54812	2.2416	3.60627	3.27097	3.60032	365.501	2.50195	3.49252	3.18709	1.67224	0.352689	4.74141	2.12e-06	3.08e-05	Zfp358	zinc finger protein 358
ENSMUSG00000023011	5.91168	5.56318	6.60673	5.64408	7.56225	7.69103	7.56328	9082.12	5.93142	7.60552	3.19283	1.67484	0.353533	4.73742	2.16e-06	3.13e-05	Faim2	Fas apoptotic inhibitory molecule 2
ENSMUSG00000028005	3.09886	3.26244	3.01666	3.94913	4.89605	5.02306	4.8464	1194.39	3.33177	4.92184	3.87254	1.95328	0.412338	4.73708	2.17e-06	3.14e-05	Gucy1b3	guanylate cyclase 1, soluble, beta 3
ENSMUSG00000021066	5.47648	5.61376	5.75999	5.92208	4.8387	4.73038	4.75313	2943.56	5.69308	4.77407	0.488391	-1.03389	0.218266	-4.73685	2.17e-06	3.14e-05	Atl1	atlastin GTPase 1
ENSMUSG00000098192	1.242	1.18088	1.25895	1.2312	1.73679	1.78775	1.72999	20.9295	1.22826	1.75151	10.8158	3.43507	0.725368	4.73563	2.18e-06	3.16e-05	Gm3534	predicted pseudogene 3534
ENSMUSG00000024426	4.65241	4.88756	4.8257	4.6023	4.02717	3.83136	3.74607	1395.53	4.74199	3.8682	0.475173	-1.07348	0.22674	-4.73438	2.2e-06	3.17e-05	Atat1	alpha tubulin acetyltransferase 1
ENSMUSG00000104154	4.41556	4.5559	3.20996	4.46269	1.35566	2.12976	2.37509	721.456	4.16103	1.9535	0.0735253	-3.76561	0.795581	-4.73316	2.21e-06	3.19e-05	Gm38104	predicted gene, 38104
ENSMUSG00000085363	1.96602	1.89938	1.70772	2.39087	1.26297	1	1.26325	48.8214	1.991	1.17541	0.0420562	-4.57154	0.965935	-4.73276	2.21e-06	3.19e-05	Gm15478	predicted gene 15478
ENSMUSG00000090592	1.98693	1.60927	1.58723	2.38088	1	1.10851	1.21504	41.4182	1.89108	1.10785	0.0203924	-5.61583	1.1879	-4.72751	2.27e-06	3.27e-05	Gm17571	predicted gene, 17571
ENSMUSG00000083261	1.27049	1.25564	1.25895	1.25321	1.75165	1.78775	1.74503	22.0517	1.25957	1.76148	8.79558	3.13678	0.66343	4.72812	2.27e-06	3.27e-05	Gm7816	predicted pseudogene 7816
ENSMUSG00000112621	1.83624	2.04765	1.93956	1.86524	1.38646	1.21687	1.15213	40.5374	1.92217	1.25182	0.0829196	-3.59214	0.759943	-4.72686	2.28e-06	3.28e-05	AC167202.5
ENSMUSG00000052613	5.23524	5.51871	4.16609	4.08774	2.69356	3.15847	3.16579	1308.57	4.75195	3.00594	0.179546	-2.47758	0.524141	-4.72693	2.28e-06	3.28e-05	Pcdh15	protocadherin 15
ENSMUSG00000104344	1.89226	2.09651	2.05777	3.24108	1.30351	1.35905	1.45471	105.327	2.3219	1.37242	0.0611859	-4.03066	0.85287	-4.72599	2.29e-06	3.29e-05	Gm38077	predicted gene, 38077
ENSMUSG00000104044	3.09131	2.893	2.05193	2.42671	1.54493	1.41889	1.73755	147.441	2.61574	1.56712	0.108666	-3.20203	0.677611	-4.72546	2.3e-06	3.3e-05	Gm37566	predicted gene, 37566
ENSMUSG00000112067	2.75477	3.06814	2.7221	2.50109	1.87934	1.39014	1.72999	170.161	2.76153	1.66649	0.139129	-2.8455	0.602229	-4.72495	2.3e-06	3.31e-05	AC125487.1
ENSMUSG00000024713	3.02389	3.10214	3.91833	3.35145	2.36279	2.29429	2.17967	365.895	3.34895	2.27892	0.243621	-2.03729	0.43122	-4.72448	2.31e-06	3.31e-05	Pcsk5	proprotein convertase subtilisin/kexin type 5
ENSMUSG00000108521	2.92424	2.65352	2.60447	3.14737	2.11015	1.95334	1.98459	203.709	2.8324	2.01603	0.275135	-1.86179	0.39412	-4.72392	2.31e-06	3.32e-05	Gm44639	predicted gene 44639
ENSMUSG00000012535	4.10727	3.90878	4.00352	3.9858	4.71167	4.73901	4.66548	1296.03	4.00134	4.70539	1.81102	0.856801	0.181432	4.72245	2.33e-06	3.34e-05	Tnpo3	transportin 3
ENSMUSG00000098146	2.96672	2.52189	2.00378	2.26429	1.46657	1.43252	1.6577	114.398	2.43917	1.51893	0.115531	-3.11365	0.659471	-4.72144	2.34e-06	3.35e-05	Gm26935	predicted gene, 26935
ENSMUSG00000041193	1	1.18088	1	1	1.74426	1.85569	1.82908	22.1331	1.04522	1.80968	97.2181	6.60315	1.39872	4.72086	2.35e-06	3.36e-05	Pla2g5	phospholipase A2, group V
ENSMUSG00000106288	2.17839	3.03026	2.51144	1.61633	1.33918	1.28669	1	101.033	2.33411	1.20862	0.0287052	-5.12255	1.08504	-4.72105	2.35e-06	3.36e-05	Gm43593	predicted gene 43593
ENSMUSG00000039546	4.73004	4.18323	4.53263	4.6661	3.38822	3.40376	3.68731	1128.99	4.528	3.4931	0.393518	-1.3455	0.28507	-4.71989	2.36e-06	3.37e-05	Ajap1	adherens junction associated protein 1
ENSMUSG00000061517	1.58937	1.73821	1.86259	1.34248	1	1	1	19.2744	1.63316	1	0.00478117	-7.70842	1.63374	-4.71825	2.38e-06	3.4e-05	Sox21	SRY (sex determining region Y)-box 21
ENSMUSG00000074555	1.63587	1.63481	1.32729	2.07065	1	1	1	22.8678	1.66715	1	0.00401784	-7.95936	1.68712	-4.71771	2.39e-06	3.41e-05	Gm10714	predicted gene 10714
ENSMUSG00000103317	3.54075	3.28938	2.48504	2.00424	1.18608	1.44573	1.66615	202.98	2.82985	1.43265	0.050319	-4.31275	0.914391	-4.71653	2.4e-06	3.42e-05	Gm38359	predicted gene, 38359
ENSMUSG00000057193	4.8204	5.42172	4.46703	4.94147	3.46687	3.69882	3.75582	1510.12	4.91265	3.6405	0.325869	-1.61764	0.343028	-4.71576	2.41e-06	3.43e-05	Slc44a2	solute carrier family 44, member 2
ENSMUSG00000030695	6.69356	6.01175	7.61096	8.21203	9.87076	9.89433	9.86516	38615.6	7.13208	9.87675	5.81304	2.53929	0.538413	4.71625	2.4e-06	3.43e-05	Aldoa	aldolase A, fructose-bisphosphate
ENSMUSG00000026383	4.06722	4.02112	3.68222	3.78754	2.96052	3.14687	2.82495	648.542	3.88953	2.97745	0.395254	-1.33915	0.283975	-4.71574	2.41e-06	3.43e-05	Epb41l5	erythrocyte membrane protein band 4.1 like 5
ENSMUSG00000033186	3.10388	2.77915	3.35208	3.77651	4.79528	4.79922	4.82493	1090.32	3.25291	4.80648	3.84035	1.94124	0.41167	4.71552	2.41e-06	3.43e-05	Mzt1	mitotic spindle organizing protein 1
ENSMUSG00000109695	1	1	1	1	2.10065	1.60943	1.47909	20.2033	1	1.72972	249.738	7.96427	1.69054	4.7111	2.46e-06	3.5e-05	Gm31166	predicted gene, 31166
ENSMUSG00000096145	2.53386	2.46181	3.20572	3.50971	1.75165	1.86216	1.92827	226.655	2.92778	1.84736	0.157943	-2.66253	0.565495	-4.70831	2.5e-06	3.55e-05	Vkorc1	vitamin K epoxide reductase complex, subunit 1
ENSMUSG00000079038	3.80528	3.69987	3.8737	3.09144	2.66305	2.55525	2.53069	486.361	3.61757	2.583	0.300425	-1.73492	0.36856	-4.7073	2.51e-06	3.57e-05	D130040H23Rik	RIKEN cDNA D130040H23 gene
ENSMUSG00000067365	4.48866	4.36687	5.4689	5.11582	3.44269	3.45863	3.49129	1440.78	4.86006	3.4642	0.277571	-1.84907	0.393337	-4.70098	2.59e-06	3.67e-05	Tmem128	transmembrane protein 128
ENSMUSG00000105922	2.66207	3.20686	2.36837	3.27677	1.98359	1.8088	1.70678	209.944	2.87852	1.83306	0.168032	-2.57319	0.547689	-4.69827	2.62e-06	3.72e-05	Gm42769	predicted gene 42769
ENSMUSG00000096883	2.10289	2.47127	3.5835	2.09323	5.16214	5.22974	5.12987	1226.84	2.56272	5.17392	9.90092	3.30756	0.704142	4.69729	2.64e-06	3.74e-05	Shisa8	shisa family member 8
ENSMUSG00000003166	5.55922	5.68756	6.2415	5.77043	4.6488	4.72044	4.73141	3128.15	5.81468	4.70022	0.415667	-1.2665	0.269765	-4.69482	2.67e-06	3.78e-05	Dgcr2	DiGeorge syndrome critical region gene 2
ENSMUSG00000020029	3.36807	3.1939	3.5803	4.15433	5.11468	5.06529	5.14725	1415.25	3.57415	5.10907	3.53687	1.82247	0.388345	4.69293	2.69e-06	3.81e-05	Nudt4	nudix (nucleoside diphosphate linked moiety X)-type motif 4
ENSMUSG00000028626	3.67122	4.31251	4.17343	2.85731	2.46429	2.37495	2.25995	548.183	3.75361	2.36639	0.179933	-2.47447	0.527464	-4.69126	2.72e-06	3.84e-05	Col9a2	collagen, type IX, alpha 2
ENSMUSG00000024870	4.19201	3.344	4.45508	4.30708	5.75107	5.76435	5.7247	2286.86	4.07454	5.74671	3.60852	1.85141	0.394846	4.68894	2.75e-06	3.88e-05	Rab1b	RAB1B, member RAS oncogene family
ENSMUSG00000069011	1.242	1.40342	1.23168	1.10348	1.9446	2.10588	2.04763	39.1427	1.24514	2.03271	16.064	4.00576	0.854627	4.68715	2.77e-06	3.91e-05	Gm10254	predicted gene 10254
ENSMUSG00000102672	3.83031	3.29663	3.2036	3.22619	1.40096	2.08632	2.05269	342.545	3.38919	1.84666	0.116283	-3.10429	0.662522	-4.68557	2.79e-06	3.94e-05	Gm37105	predicted gene, 37105
ENSMUSG00000020899	3.63975	3.45556	3.09747	3.54556	2.54487	2.41843	2.66463	411.044	3.43458	2.54265	0.34684	-1.52766	0.326071	-4.68505	2.8e-06	3.95e-05	Pfas	phosphoribosylformylglycinamidine synthase (FGAR amidotransferase)
ENSMUSG00000042305	3.52079	3.89952	3.59306	3.93537	4.7529	4.83819	4.62545	1204.27	3.73719	4.73884	2.34977	1.23252	0.263097	4.68466	2.8e-06	3.95e-05	Tmem183a	transmembrane protein 183A
ENSMUSG00000016940	3.99133	3.5285	3.78818	4.19431	5.06175	5.02709	5.01845	1470.19	3.87558	5.03576	2.58904	1.37242	0.29293	4.68513	2.8e-06	3.95e-05	Kctd2	potassium channel tetramerisation domain containing 2
ENSMUSG00000034342	4.25589	3.77137	4.05225	4.24352	3.22092	2.84116	3.13531	760.127	4.08076	3.0658	0.368504	-1.44025	0.307559	-4.68284	2.83e-06	3.99e-05	Cbl	Casitas B-lineage lymphoma
ENSMUSG00000112483	3.41435	3.21201	1.86259	2.43311	1.33918	1.66321	1.52434	183.651	2.73052	1.50891	0.0690398	-3.85643	0.823753	-4.68154	2.85e-06	4.01e-05	AC156636.2
ENSMUSG00000048027	3.08116	2.59592	2.87946	2.38422	4.03414	3.91868	3.97977	554.475	2.73519	3.97753	3.55383	1.82937	0.390875	4.68021	2.87e-06	4.03e-05	Rgmb	repulsive guidance molecule family member B
ENSMUSG00000026547	2.81913	2.0548	3.30965	3.99435	1.54493	1.67173	1.85509	276.272	3.04448	1.69058	0.0833242	-3.58512	0.766077	-4.67984	2.87e-06	4.04e-05	Tagln2	transgelin 2
ENSMUSG00000046822	4.6426	4.33428	4.32502	4.09392	5.3574	5.3235	5.44646	2013.08	4.34896	5.37579	2.24591	1.1673	0.249776	4.67338	2.96e-06	4.16e-05	Slc39a3	solute carrier family 39 (zinc transporter), member 3
ENSMUSG00000006169	3.06063	3.32289	3.5803	3.34082	4.33986	4.2757	4.27609	823.765	3.32616	4.29722	2.4359	1.28446	0.274873	4.6729	2.97e-06	4.17e-05	Clint1	clathrin interactor 1
ENSMUSG00000056919	3.63471	3.73521	3.8087	3.73378	3.03955	3.13712	3.10608	596.103	3.7281	3.09425	0.523895	-0.932651	0.199602	-4.67256	2.97e-06	4.17e-05	Cep162	centrosomal protein 162
ENSMUSG00000057315	4.26875	3.59385	3.233	3.76651	5.22708	5.38238	5.20078	1609.11	3.71553	5.27008	3.50871	1.81094	0.387679	4.67124	2.99e-06	4.2e-05	Arhgap24	Rho GTPase activating protein 24
ENSMUSG00000027342	2.13264	2.28699	3.12257	2.17026	4.22245	4.12662	4.32142	607.595	2.42812	4.2235	6.2465	2.64305	0.5658	4.67135	2.99e-06	4.2e-05	Pcna	proliferating cell nuclear antigen
ENSMUSG00000022948	4.08192	3.77646	3.89428	3.08218	2.39532	2.59539	2.64192	524.026	3.70871	2.54421	0.258588	-1.95127	0.417893	-4.66931	3.02e-06	4.23e-05	Setd4	SET domain containing 4
ENSMUSG00000031628	3.09886	3.03322	3.46316	3.37545	2.45083	2.48057	2.48231	342.95	3.24267	2.47124	0.379712	-1.39702	0.299269	-4.66812	3.04e-06	4.25e-05	Casp3	caspase 3
ENSMUSG00000032083	1.85266	1.99598	2.25168	2.162	1.44153	1.51774	1.38687	59.0077	2.06558	1.44871	0.168821	-2.56643	0.549993	-4.6663	3.07e-06	4.29e-05	Apoa1	apolipoprotein A-I
ENSMUSG00000020516	4.73926	5.20615	4.58207	5.26351	3.90636	3.7934	3.74729	1584.33	4.94775	3.81568	0.375694	-1.41237	0.302719	-4.66561	3.08e-06	4.3e-05	Rps6kb1	ribosomal protein S6 kinase, polypeptide 1
ENSMUSG00000016024	1.29622	1.53985	2.849	2.44893	1.15197	1	1	70.9403	2.0335	1.05066	0.00470026	-7.73304	1.6574	-4.66576	3.07e-06	4.3e-05	Lbp	lipopolysaccharide binding protein
ENSMUSG00000109640	3.39442	3.09934	3.36906	2.66293	1.15197	1.63693	1.82244	253.908	3.13144	1.53711	0.066998	-3.89974	0.836165	-4.66384	3.1e-06	4.33e-05	Gm45413	predicted gene 45413
ENSMUSG00000031394	1	1	1	1	1.63978	1.66321	1.66615	14.1365	1	1.65638	174.738	7.44905	1.5976	4.66266	3.12e-06	4.35e-05	Opn1mw	opsin 1 (cone pigments), medium-wave-sensitive (color blindness, deutan)
ENSMUSG00000031834	1.58937	1.31289	1.48963	1.50449	2.41996	1.98161	2.34934	65.477	1.4741	2.2503	7.19174	2.84634	0.610431	4.66284	3.12e-06	4.35e-05	Pik3r2	phosphoinositide-3-kinase regulatory subunit 2
ENSMUSG00000051159	2.82226	3.41646	4.20753	4.3274	2.43035	2.15306	2.20144	521.236	3.69341	2.26161	0.158345	-2.65886	0.570186	-4.66314	3.11e-06	4.35e-05	Cited1	Cbp/p300-interacting transactivator with Glu/Asp-rich carboxy-terminal domain 1
ENSMUSG00000029217	1	1.18088	1	1	1.65702	2.05618	1.78829	24.451	1.04522	1.83383	107.247	6.74479	1.44667	4.66228	3.13e-06	4.36e-05	Tec	tec protein tyrosine kinase
ENSMUSG00000020668	3.19329	2.70075	3.57548	3.35598	4.58908	4.72604	4.51096	955.269	3.20638	4.60869	3.49286	1.80441	0.387153	4.66071	3.15e-06	4.39e-05	Kif3c	kinesin family member 3C
ENSMUSG00000045871	2.16716	2.41328	3.024	2.19862	4.06652	3.93507	3.98699	516.78	2.45076	3.99619	5.12008	2.35616	0.505624	4.65992	3.16e-06	4.4e-05	Slitrk6	SLIT and NTRK-like family, member 6
ENSMUSG00000039552	3.0132	2.24124	3.15162	2.6733	1	1.30641	1.58543	166.753	2.76984	1.29728	0.0390695	-4.67781	1.00444	-4.65714	3.21e-06	4.45e-05	Rsph4a	radial spoke head 4 homolog A (Chlamydomonas)
ENSMUSG00000110405	2.32848	2.16212	1.66037	1.77878	1	1.10851	1.28428	48.1052	1.98244	1.13093	0.0282941	-5.14336	1.10427	-4.65768	3.2e-06	4.45e-05	Gm45534	predicted gene 45534
ENSMUSG00000030753	2.80653	3.10493	3.27591	3.1278	4.081	3.91648	4.04839	640.244	3.07879	4.01529	2.49505	1.31907	0.283385	4.65468	3.24e-06	4.5e-05	Thap12	THAP domain containing 12
ENSMUSG00000103094	2.81913	3.21201	2.41003	2.5365	1.65702	1.15342	1.56584	163.702	2.74442	1.45876	0.0727031	-3.78184	0.812524	-4.65443	3.25e-06	4.51e-05	Gm37558	predicted gene, 37558
ENSMUSG00000056211	6.51325	6.19695	5.80375	6.12867	4.90736	5.06822	5.13446	4046.53	6.16066	5.03668	0.422442	-1.24317	0.267181	-4.65293	3.27e-06	4.54e-05	R3hdm1	R3H domain containing 1
ENSMUSG00000085109	2.10891	2.0548	1.84775	1.91058	1.10748	1.39014	1.21504	45.8045	1.98051	1.23756	0.0693651	-3.84965	0.827728	-4.65086	3.31e-06	4.57e-05	Gm15356	predicted gene 15356
ENSMUSG00000042328	4.2634	4.18196	3.8698	3.81474	2.90649	3.12926	3.20656	737.432	4.03248	3.08077	0.389487	-1.36035	0.292461	-4.6514	3.3e-06	4.57e-05	Hps4	HPS4, biogenesis of lysosomal organelles complex 3 subunit 2
ENSMUSG00000020311	4.2634	4.25837	5.00782	4.62973	2.77558	3.13907	3.47944	1075.72	4.53983	3.13137	0.270178	-1.88802	0.405899	-4.65144	3.3e-06	4.57e-05	Erlec1	endoplasmic reticulum lectin 1
ENSMUSG00000102918	1.31986	1.47672	1.30623	1	2.46429	2.39691	2.34561	73.2419	1.2757	2.40227	20.3625	4.34784	0.934959	4.6503	3.31e-06	4.58e-05	Pcdhgc3	protocadherin gamma subfamily C, 3
ENSMUSG00000030495	2.16149	2.21757	2.17771	1.98934	1.40096	1.26548	1.56584	64.8715	2.13653	1.41076	0.135669	-2.88183	0.619838	-4.64933	3.33e-06	4.6e-05	Slc7a10	solute carrier family 7 (cationic amino acid transporter, y+ system), member 10
ENSMUSG00000024843	6.88445	6.52173	5.81441	6.55493	4.82853	4.97487	5.23325	4813.25	6.44388	5.01222	0.332259	-1.58962	0.341986	-4.6482	3.35e-06	4.62e-05	Chka	choline kinase alpha
ENSMUSG00000104033	2.02728	2.45706	1.76877	2.10651	1.24011	1.45855	1.32219	60.9894	2.08991	1.34028	0.0940985	-3.40968	0.733485	-4.64861	3.34e-06	4.62e-05	Gm37773	predicted gene, 37773
ENSMUSG00000021548	3.68263	3.99821	4.00352	4.13134	4.92283	4.8536	4.85144	1386.22	3.95392	4.87595	2.15087	1.10492	0.237825	4.64593	3.39e-06	4.67e-05	Ccnh	cyclin H
ENSMUSG00000031357	2.77769	2.63735	2.66801	2.18252	3.84634	3.57063	3.68731	433.753	2.56639	3.70143	3.49909	1.80698	0.389103	4.64396	3.42e-06	4.71e-05	Syap1	synapse associated protein 1
ENSMUSG00000104100	3.16496	2.8528	3.41874	2.54229	1.86688	2.06127	2.08731	244.254	2.9947	2.00515	0.217871	-2.19846	0.473413	-4.64384	3.42e-06	4.71e-05	Gm37880	predicted gene, 37880
ENSMUSG00000038375	2.86829	3.60349	3.39872	2.51598	4.84823	5.04359	4.70441	1095.48	3.09662	4.86541	4.69399	2.23082	0.480751	4.64027	3.48e-06	4.79e-05	Trp53inp2	transformation related protein 53 inducible nuclear protein 2
ENSMUSG00000021959	1.52514	1.52481	1.51585	1	2.95389	2.88009	2.77725	138.712	1.39145	2.87041	19.6316	4.29511	0.925785	4.63943	3.49e-06	4.8e-05	Lats2	large tumor suppressor 2
ENSMUSG00000040563	5.87917	5.52762	5.97345	5.54464	4.70242	4.77844	4.81005	3005.98	5.73122	4.76364	0.469311	-1.09138	0.235221	-4.63982	3.49e-06	4.8e-05	Plppr2	phospholipid phosphatase related 2
ENSMUSG00000082691	2.85922	2.60851	3.06007	2.81901	2.10541	2.09125	2.19279	211.208	2.8367	2.12982	0.344558	-1.53718	0.331298	-4.63987	3.49e-06	4.8e-05	Dynlt1-ps1	dynein light chain Tctex-type 1, pseuodogene 1
ENSMUSG00000108957	2.38472	1.94101	2.03418	2.20261	1.50172	1.34242	1.53503	67.6647	2.14063	1.45972	0.156561	-2.67521	0.576692	-4.63888	3.5e-06	4.81e-05	Gm45235	predicted gene 45235
ENSMUSG00000110263	3.04763	3.82144	3.37654	4.51208	2.02088	2.04591	2.52753	509.296	3.68942	2.1981	0.149844	-2.73847	0.590624	-4.63657	3.54e-06	4.86e-05	Gm45652	predicted gene 45652
ENSMUSG00000000120	1.31986	1	1	1	2.38098	2.24101	2.35676	62.0942	1.07996	2.32625	75.2365	6.23336	1.34452	4.63613	3.55e-06	4.87e-05	Ngfr	nerve growth factor receptor (TNFR superfamily, member 16)
ENSMUSG00000060227	5.12612	6.27091	6.48334	5.58425	4.36912	4.15011	4.24902	3130.93	5.86616	4.25608	0.262604	-1.92904	0.41614	-4.63555	3.56e-06	4.88e-05	Casc4	cancer susceptibility candidate 4
ENSMUSG00000105653	3.07094	2.60013	2.52626	3.88099	1	1.44573	1.62268	241.941	3.01958	1.35614	0.036126	-4.79082	1.03362	-4.63497	3.57e-06	4.89e-05	Gm43831	predicted gene 43831
ENSMUSG00000038026	4.11443	3.63011	4.71588	4.35917	5.67365	5.9077	5.77842	2411.14	4.2049	5.78659	3.34708	1.7429	0.376035	4.63495	3.57e-06	4.89e-05	Kcnj9	potassium inwardly-rectifying channel, subfamily J, member 9
ENSMUSG00000032816	4.5032	4.57522	4.04424	4.75398	3.32313	3.43539	3.52622	1075.86	4.46916	3.42825	0.382926	-1.38486	0.298884	-4.63344	3.6e-06	4.92e-05	Igdcc4	immunoglobulin superfamily, DCC subclass, member 4
ENSMUSG00000021379	3.82739	3.70345	4.17761	5.00554	6.16055	6.18187	6.05329	2920	4.1785	6.1319	4.2461	2.08614	0.450272	4.63306	3.6e-06	4.93e-05	Id4	inhibitor of DNA binding 4
ENSMUSG00000032714	1.12111	1.22146	1	1	1.89161	1.82926	1.76699	23.5728	1.08564	1.82929	48.6157	5.60335	1.20957	4.63251	3.61e-06	4.94e-05	Syde1	synapse defective 1, Rho GTPase, homolog 1 (C. elegans)
ENSMUSG00000028893	3.09131	3.00337	3.49255	2.4707	4.52603	4.55759	4.57953	876.757	3.01448	4.55438	4.06037	2.02161	0.436588	4.63048	3.65e-06	4.98e-05	Sesn2	sestrin 2
ENSMUSG00000025534	4.11205	4.09309	4.7173	4.13904	3.37064	2.9317	2.94456	874.926	4.26537	3.0823	0.318974	-1.64849	0.356145	-4.62871	3.68e-06	5.02e-05	Gusb	glucuronidase, beta
ENSMUSG00000098066	2.22208	2.0185	1.81717	2.44263	1.15197	1.18786	1.442	63.059	2.12509	1.26061	0.0606553	-4.04322	0.873888	-4.62671	3.72e-06	5.07e-05	Gm26944	predicted gene, 26944
ENSMUSG00000074733	5.74507	5.68623	4.79566	4.80881	3.81183	3.80538	3.90105	1981.44	5.25894	3.83942	0.291738	-1.77726	0.38424	-4.62539	3.74e-06	5.1e-05	Zfp950	zinc finger protein 950
ENSMUSG00000003135	2.61842	2.6495	2.39356	2.18252	3.45484	3.49949	3.35975	344.344	2.461	3.43803	3.16435	1.66191	0.359333	4.62499	3.75e-06	5.1e-05	Cnot11	CCR4-NOT transcription complex, subunit 11
ENSMUSG00000079658	4.03987	3.74564	4.3866	4.24827	5.28468	5.17684	5.24942	1747.36	4.1051	5.23698	2.47236	1.30589	0.282457	4.6233	3.78e-06	5.14e-05	Eloc	elongin C
ENSMUSG00000015094	6.82843	6.86588	7.80142	7.66211	5.61068	5.68392	5.94267	8835.59	7.28946	5.74576	0.312488	-1.67813	0.362991	-4.62306	3.78e-06	5.15e-05	Npdc1	neural proliferation, differentiation and control 1
ENSMUSG00000106646	2.95272	3.2248	3.5867	2.19462	1.15197	1.15342	1.69886	227.681	2.98971	1.33475	0.0352005	-4.82826	1.04443	-4.62288	3.78e-06	5.15e-05	Gm42483	predicted gene 42483
ENSMUSG00000021200	1.60135	1.38284	1	1	3.44421	3.4617	3.31006	239.875	1.24605	3.40533	56.9776	5.83232	1.26181	4.62219	3.8e-06	5.16e-05	Asb2	ankyrin repeat and SOCS box-containing 2
ENSMUSG00000035278	3.73363	3.68367	3.82222	3.82867	3.05806	3.14881	3.1789	618.572	3.76705	3.12859	0.524903	-0.929878	0.201281	-4.61979	3.84e-06	5.22e-05	Plekhj1	pleckstrin homology domain containing, family J member 1
ENSMUSG00000052214	2.93856	2.37797	3.33489	2.23006	4.5695	4.59414	4.55015	827.799	2.72037	4.57126	5.6239	2.49157	0.539502	4.61828	3.87e-06	5.25e-05	Opa3	optic atrophy 3
ENSMUSG00000026163	3.46481	2.98205	4.09049	4.60967	6.06487	6.0583	6.01454	2595.49	3.78676	6.0459	5.44136	2.44397	0.529473	4.61585	3.91e-06	5.31e-05	Sphkap	SPHK1 interactor, AKAP domain containing
ENSMUSG00000035557	1.66849	1.33785	2.28441	1.80453	1	1.10851	1	32.3176	1.77382	1.03617	0.00556391	-7.48969	1.62322	-4.61409	3.95e-06	5.35e-05	Krt17	keratin 17
ENSMUSG00000026649	1.96602	1.52481	2.26584	2.38755	1.26297	1.30641	1.33954	57.0934	2.03605	1.30297	0.073881	-3.75865	0.814636	-4.6139	3.95e-06	5.36e-05	Cfap126	cilia and flagella associated protein 126
ENSMUSG00000030500	6.43424	6.11996	6.4712	6.67277	5.37956	5.5114	5.44351	5032.75	6.42454	5.44482	0.479526	-1.06032	0.229843	-4.61324	3.96e-06	5.37e-05	Slc17a6	solute carrier family 17 (sodium-dependent inorganic phosphate cotransporter), member 6
ENSMUSG00000106992	1.70952	2.22354	1.70772	3.28792	1.37139	1.15342	1.24037	99.5324	2.23217	1.25506	0.0324613	-4.94514	1.07241	-4.61124	4e-06	5.42e-05	Gm43167	predicted gene 43167
ENSMUSG00000028603	3.52809	3.29422	3.73765	3.61703	4.4062	4.49913	4.42991	964.706	3.54425	4.44508	2.22232	1.15206	0.249948	4.60921	4.04e-06	5.47e-05	Scp2	sterol carrier protein 2, liver
ENSMUSG00000032898	5.096	4.61961	4.79363	4.32666	5.89927	5.98793	5.95101	2957.24	4.70897	5.94607	2.5324	1.3405	0.290876	4.6085	4.06e-06	5.48e-05	Fbxo21	F-box protein 21
ENSMUSG00000087501	2.21134	1.63481	2.66801	2.42028	1.33918	1.15342	1.4289	81.4752	2.23361	1.30717	0.0596118	-4.06826	0.88279	-4.60841	4.06e-06	5.48e-05	Gm12116	predicted gene 12116
ENSMUSG00000113290	3.42224	2.96037	1.86991	3.79521	1.42845	1.68842	1.78126	263.42	3.01193	1.63271	0.0742521	-3.75142	0.814129	-4.6079	4.07e-06	5.49e-05	AC173210.1
ENSMUSG00000021957	4.93241	4.93754	6.46741	6.19692	8.00454	8.03376	7.9774	10807.4	5.63357	8.00524	4.87899	2.28658	0.496391	4.60641	4.1e-06	5.53e-05	Tkt	transketolase
ENSMUSG00000002900	1.96602	2.04765	2.44224	2.83266	3.91071	3.95127	3.78349	458.346	2.32214	3.88182	5.58127	2.48059	0.538599	4.60564	4.11e-06	5.54e-05	Lamb1	laminin B1
ENSMUSG00000020262	4.64342	3.95421	2.27517	4.07617	6.74658	6.79327	6.76333	4056.63	3.73724	6.76773	8.80958	3.13907	0.681599	4.60545	4.12e-06	5.54e-05	Adarb1	adenosine deaminase, RNA-specific, B1
ENSMUSG00000047284	4.16701	4.00397	4.10154	3.89631	3.32647	3.24959	3.39505	786.237	4.04221	3.3237	0.503303	-0.9905	0.215047	-4.60596	4.11e-06	5.54e-05	Neurl4	neuralized E3 ubiquitin protein ligase 4
ENSMUSG00000019579	4.95695	5.3045	6.10992	5.49733	4.11327	3.91648	4.16094	2328.6	5.46718	4.06356	0.307445	-1.7016	0.369596	-4.60394	4.15e-06	5.58e-05	Mydgf	myeloid derived growth factor
ENSMUSG00000108455	3.54435	2.87641	2.74674	2.31535	1.58482	1.79484	1.91059	209.877	2.87071	1.76342	0.139723	-2.83935	0.616836	-4.60309	4.16e-06	5.6e-05	Gm44745	predicted gene 44745
ENSMUSG00000038534	3.74609	3.50393	3.63683	3.69556	2.62884	2.92247	2.94456	521.15	3.6456	2.83195	0.41975	-1.2524	0.272394	-4.59775	4.27e-06	5.74e-05	Osbpl7	oxysterol binding protein-like 7
ENSMUSG00000042271	2.12677	2.07589	1.40042	2.80056	4.67239	4.47045	4.4186	712.674	2.10091	4.52048	12.4778	3.64129	0.792015	4.5975	4.28e-06	5.75e-05	Nxt2	nuclear transport factor 2-like export factor 2
ENSMUSG00000040268	3.95045	4.44784	3.93826	3.9324	5.32251	5.21923	5.01945	1687.42	4.06724	5.18706	2.47427	1.307	0.284361	4.59627	4.3e-06	5.78e-05	Plekha1	pleckstrin homology domain containing, family A (phosphoinositide binding specific) member 1
ENSMUSG00000019082	4.4394	3.83935	4.39199	4.09392	5.23222	5.37095	5.37226	1875.12	4.19117	5.32514	2.45733	1.29709	0.282277	4.59511	4.33e-06	5.8e-05	Slc25a22	solute carrier family 25 (mitochondrial carrier, glutamate), member 22
ENSMUSG00000027651	3.79185	3.49564	3.84092	3.75756	4.80741	4.54214	4.51379	1127.75	3.72149	4.62111	2.18538	1.12788	0.24548	4.5946	4.34e-06	5.82e-05	Rprd1b	regulation of nuclear pre-mRNA domain containing 1B
ENSMUSG00000086484	1.74812	1.95708	2.32502	1.81707	1	1.30641	1.18627	45.348	1.96182	1.16423	0.0419534	-4.57507	0.995881	-4.59399	4.35e-06	5.83e-05	Nron	non-protein coding RNA, repressor of NFAT
ENSMUSG00000106855	2.78738	2.40331	3.19294	2.6419	1.90369	1.7587	1.96251	182.236	2.75638	1.87497	0.219148	-2.19002	0.476727	-4.59387	4.35e-06	5.83e-05	5330437M03Rik	RIKEN cDNA 5330437M03 gene
ENSMUSG00000056145	3.71948	3.87292	3.17787	5.05256	1.75897	1.94176	2.58914	663.56	3.95571	2.09662	0.099781	-3.32509	0.724391	-4.59019	4.43e-06	5.93e-05	AI504432	expressed sequence AI504432
ENSMUSG00000067203	1	1.40342	1	1	2.64035	2.84609	2.79756	115.291	1.10085	2.76134	89.1088	6.4775	1.41113	4.59028	4.43e-06	5.93e-05	H2-K2	histocompatibility 2, K region locus 2
ENSMUSG00000061665	3.48936	3.75942	3.36718	3.30056	2.69082	2.68867	2.72761	444.689	3.47913	2.70237	0.411443	-1.28123	0.279138	-4.58997	4.43e-06	5.93e-05	Cd2ap	CD2-associated protein
ENSMUSG00000045404	2.10891	2.19943	1.94621	2.72137	1.32185	1.55009	1.45471	82.6779	2.24398	1.44222	0.116421	-3.10258	0.676151	-4.58858	4.46e-06	5.96e-05	Kcnk13	potassium channel, subfamily K, member 13
ENSMUSG00000042734	3.01051	2.63328	3.17787	3.72001	4.70242	4.93146	4.64689	1033.68	3.13541	4.76026	4.17005	2.06006	0.448927	4.58887	4.46e-06	5.96e-05	Ttc9	tetratricopeptide repeat domain 9
ENSMUSG00000029245	6.0518	5.56125	5.73357	5.65445	4.05483	4.34877	4.82721	2856.33	5.75027	4.41027	0.357185	-1.48526	0.323769	-4.5874	4.49e-06	5.99e-05	Epha5	Eph receptor A5
ENSMUSG00000025854	4.61529	4.79853	5.21438	5.49006	3.66062	3.64362	3.97147	1662.34	5.02957	3.75857	0.33321	-1.5855	0.345629	-4.58728	4.49e-06	5.99e-05	Fam20c	family with sequence similarity 20, member C
ENSMUSG00000052928	3.82153	2.94782	3.43133	4.13048	2.32544	2.43605	2.44886	466.487	3.58279	2.40345	0.230642	-2.11628	0.461372	-4.58692	4.5e-06	6e-05	Ctif	CBP80/20-dependent translation initiation factor
ENSMUSG00000018848	3.2437	3.65067	3.10436	3.15618	4.55585	4.25077	4.32951	854.939	3.28873	4.37871	2.71309	1.43994	0.313957	4.58643	4.51e-06	6.01e-05	Rars	arginyl-tRNA synthetase
ENSMUSG00000047085	4.92099	4.26436	4.94905	5.09722	3.08032	3.37301	3.77633	1352.04	4.8079	3.40989	0.291191	-1.77996	0.388154	-4.58571	4.52e-06	6.02e-05	Lrrc4b	leucine rich repeat containing 4B
ENSMUSG00000063260	2.44681	2.34675	2.59757	2.82585	1.68201	1.82926	1.91059	138.513	2.55425	1.80729	0.25005	-1.99971	0.436287	-4.58348	4.57e-06	6.08e-05	Syt10	synaptotagmin X
ENSMUSG00000023048	3.2682	3.15421	3.83826	3.36949	4.55172	4.71044	4.54946	1009.37	3.40754	4.60388	2.85778	1.5149	0.330513	4.58347	4.57e-06	6.08e-05	Prr13	proline rich 13
ENSMUSG00000049625	1	1	1	1	1.59436	1.68842	1.6577	13.7708	1	1.64683	170.215	7.41122	1.61719	4.58279	4.59e-06	6.1e-05	Tifab	TRAF-interacting protein with forkhead-associated domain, family member B
ENSMUSG00000060257	1.8845	1.40342	1.50292	1	3.49357	3.64093	3.61251	292.47	1.44771	3.58234	28.3372	4.82462	1.05281	4.58261	4.59e-06	6.1e-05	Scrt2	scratch family zinc finger 2
ENSMUSG00000043162	2.22741	2.28138	2.69058	2.25679	3.28422	3.37137	3.3235	304.328	2.36404	3.32636	3.2511	1.70093	0.371345	4.58045	4.64e-06	6.16e-05	Pyurf	Pigy upstream reading frame
ENSMUSG00000054733	2.6868	2.09651	2.33384	2.92425	3.83149	4.09307	3.88564	504.328	2.51035	3.93674	4.54033	2.1828	0.476589	4.58005	4.65e-06	6.17e-05	Msra	methionine sulfoxide reductase A
ENSMUSG00000070695	5.48925	5.30046	5.32344	4.97362	4.13284	4.46375	4.18616	2087.49	5.27169	4.26092	0.441688	-1.1789	0.257445	-4.57923	4.67e-06	6.19e-05	Cntnap5a	contactin associated protein-like 5A
ENSMUSG00000027500	7.42614	6.70601	7.69963	7.9482	5.92484	5.92179	5.99904	9941.03	7.44499	5.94856	0.323429	-1.62848	0.355817	-4.57674	4.72e-06	6.26e-05	Stmn2	stathmin-like 2
ENSMUSG00000030314	2.94707	2.89629	2.90384	3.07286	3.77286	3.81607	3.51467	505.866	2.95502	3.7012	2.18759	1.12935	0.246865	4.57474	4.77e-06	6.32e-05	Atg7	autophagy related 7
ENSMUSG00000025724	4.40687	5.23183	6.56971	5.24242	3.44269	3.36809	3.60168	2220.05	5.36271	3.47082	0.169791	-2.55817	0.559368	-4.57332	4.8e-06	6.35e-05	Sec11a	SEC11 homolog A, signal peptidase complex subunit
ENSMUSG00000072568	1.97304	1.74876	1.77707	1	4.14939	4.13512	3.95998	466.138	1.62472	4.0815	25.3068	4.66145	1.01981	4.57088	4.86e-06	6.42e-05	Fam84b	family with sequence similarity 84, member B
ENSMUSG00000032547	3.48561	3.75942	3.52633	3.86134	2.74449	2.85834	2.95791	530.805	3.65818	2.85358	0.420762	-1.24892	0.273569	-4.5653	4.99e-06	6.59e-05	Ryk	receptor-like tyrosine kinase
ENSMUSG00000046613	5.98939	5.84933	5.17456	4.47688	3.19361	3.82668	3.7823	2126.04	5.37254	3.60086	0.212278	-2.23597	0.489783	-4.56523	4.99e-06	6.59e-05	Vwa5b2	von Willebrand factor A domain containing 5B2
ENSMUSG00000041815	4.4923	4.32286	4.49647	4.8991	5.55373	5.67018	5.5963	2394.9	4.55268	5.60673	2.25195	1.17117	0.256675	4.56288	5.05e-06	6.66e-05	Poldip3	polymerase (DNA-directed), delta interacting protein 3
ENSMUSG00000104724	2.58838	3.10214	2.41411	1.46092	1.21481	1.32492	1.45471	115.921	2.39139	1.33148	0.0461679	-4.43697	0.972871	-4.56069	5.1e-06	6.73e-05	Gm43162	predicted gene 43162
ENSMUSG00000037492	3.72106	3.30624	2.60447	1.90505	5.65052	5.68106	5.48685	1721.97	2.8842	5.60614	9.28673	3.21517	0.705197	4.55925	5.13e-06	6.77e-05	Zmat4	zinc finger, matrin type 4
ENSMUSG00000040929	4.7845	4.90822	4.09271	3.60077	3.02288	2.892	2.92427	943.075	4.34655	2.94638	0.236475	-2.08024	0.456377	-4.55816	5.16e-06	6.8e-05	Rfx3	regulatory factor X, 3 (influences HLA class II expression)
ENSMUSG00000031913	3.84049	3.94824	3.63837	4.48158	5.22364	5.36103	5.36251	1761.48	3.97717	5.31573	2.90014	1.53612	0.336989	4.55837	5.16e-06	6.8e-05	Vps4a	vacuolar protein sorting 4A
ENSMUSG00000021395	4.36564	3.49564	4.16819	4.08685	5.31567	5.50313	5.31276	1846.34	4.02908	5.37718	2.90959	1.54082	0.338229	4.55554	5.23e-06	6.88e-05	Spin1	spindlin 1
ENSMUSG00000032698	2.81284	1.98834	2.68738	2.61236	1.57512	1.63693	1.76699	130.857	2.52523	1.65968	0.166136	-2.58956	0.568579	-4.55445	5.25e-06	6.91e-05	Lmo2	LIM domain only 2
ENSMUSG00000036093	3.02122	2.78636	3.22467	1.9639	4.75767	4.75613	4.65011	921.913	2.74904	4.7213	6.09995	2.6088	0.573018	4.55273	5.3e-06	6.96e-05	Arl5a	ADP-ribosylation factor-like 5A
ENSMUSG00000105526	2.88326	2.60851	2.12509	3.04831	1.40096	1.41889	1.82244	153.255	2.66629	1.54743	0.104164	-3.26308	0.716831	-4.55209	5.31e-06	6.98e-05	Gm43490	predicted gene 43490
ENSMUSG00000105597	1.98001	2.7719	1.11593	3.16492	1	1.21687	1.15213	110.385	2.25819	1.123	0.00917049	-6.76879	1.48707	-4.55175	5.32e-06	6.99e-05	4633401B06Rik	RIKEN cDNA 4633401B06 gene
ENSMUSG00000020794	3.136	3.26738	2.16222	2.85286	4.58706	4.5955	4.61031	867.539	2.85462	4.59762	4.96124	2.3107	0.507659	4.55168	5.32e-06	6.99e-05	Ube2g1	ubiquitin-conjugating enzyme E2G 1
ENSMUSG00000027363	3.65309	3.72997	3.31552	3.46179	4.44604	4.46897	4.37319	955.448	3.54009	4.4294	2.20452	1.14047	0.250646	4.5501	5.36e-06	7.03e-05	Usp8	ubiquitin specific peptidase 8
ENSMUSG00000087200	2.50149	2.33614	2.14118	2.28282	1.75897	1.72057	1.61359	96.8538	2.31541	1.69771	0.266755	-1.90641	0.419044	-4.54943	5.38e-06	7.05e-05	Lrp8os3	low density lipoprotein receptor-related protein 8, apolipoprotein e receptor, opposite strand 3
ENSMUSG00000041798	4.33237	4.32744	3.9395	4.66786	3.21006	3.43226	3.24079	945.357	4.31679	3.29437	0.379415	-1.39815	0.30733	-4.54935	5.38e-06	7.05e-05	Gck	glucokinase
ENSMUSG00000032314	2.93571	2.92553	3.17135	2.78183	3.67484	3.8465	3.85205	533.196	2.95361	3.79113	2.36107	1.23944	0.272474	4.54884	5.39e-06	7.06e-05	Etfa	electron transferring flavoprotein, alpha polypeptide
ENSMUSG00000016206	2.16716	2.51285	2.96917	2.77474	1.61296	1.21687	1.64045	138.372	2.60598	1.49009	0.0937169	-3.41555	0.751129	-4.54722	5.44e-06	7.11e-05	H2-M3	histocompatibility 2, M region locus 3
ENSMUSG00000026280	3.50054	3.81816	3.15823	3.19931	4.62024	4.6364	4.56116	1013.51	3.41906	4.60593	2.82713	1.49934	0.329786	4.5464	5.46e-06	7.14e-05	Atg4b	autophagy related 4B, cysteine peptidase
ENSMUSG00000025370	2.8951	3.8855	3.5994	2.28282	1.89161	2.00898	1.72999	307.514	3.16571	1.87686	0.123509	-3.01731	0.664172	-4.54296	5.55e-06	7.25e-05	Cdh9	cadherin 9
ENSMUSG00000009293	2.94707	2.75358	2.39356	2.91157	3.73522	3.87401	3.80007	496.661	2.75144	3.8031	3.00728	1.58846	0.349658	4.54288	5.55e-06	7.25e-05	Ube2g2	ubiquitin-conjugating enzyme E2G 2
ENSMUSG00000046314	2.95834	2.63735	1.50292	2.67588	5.00478	4.92662	4.86091	1010.87	2.44362	4.93077	10.2409	3.35628	0.738842	4.54262	5.56e-06	7.25e-05	Stxbp6	syntaxin binding protein 6 (amisyn)
ENSMUSG00000017165	1.81091	1.7894	2.38104	1.38612	1.15197	1	1	38.0915	1.84187	1.05066	0.00879262	-6.82949	1.50377	-4.54158	5.58e-06	7.28e-05	Gast	gastrin
ENSMUSG00000037499	5.88917	5.63635	7.06052	7.7593	4.29604	4.11712	4.77393	5550.45	6.58633	4.3957	0.159196	-2.65112	0.583747	-4.54156	5.58e-06	7.28e-05	Nenf	neuron derived neurotrophic factor
ENSMUSG00000001847	3.663	3.85544	5.02344	3.34082	6.24352	6.33627	6.314	3122.45	3.97068	6.29793	5.44646	2.44532	0.538498	4.541	5.6e-06	7.3e-05	Rac1	RAS-related C3 botulinum substrate 1
ENSMUSG00000057649	5.81187	5.43913	5.07209	5.55701	6.79299	6.77011	6.50829	5187.47	5.47003	6.69046	2.42285	1.2767	0.281302	4.53855	5.66e-06	7.38e-05	Brd9	bromodomain containing 9
ENSMUSG00000038257	3.87906	3.80826	3.5851	3.50702	4.58572	4.56595	4.52367	1079.75	3.69486	4.55845	2.11569	1.08113	0.238247	4.53786	5.68e-06	7.4e-05	Glra3	glycine receptor, alpha 3 subunit
ENSMUSG00000048616	2.76792	2.35202	2.18282	3.01156	1.37139	1.21687	1.69886	133.383	2.57858	1.42904	0.077746	-3.68509	0.812165	-4.53736	5.7e-06	7.41e-05	Nog	noggin
ENSMUSG00000084859	2.37555	1.83718	1.47596	2.88798	1.18608	1.21687	1.35603	78.4682	2.14417	1.25299	0.0393019	-4.66926	1.0296	-4.53501	5.76e-06	7.49e-05	1700080N15Rik	RIKEN cDNA 1700080N15 gene
ENSMUSG00000068373	4.505	4.41278	4.76772	4.00942	2.77046	2.84609	3.48093	970.667	4.42373	3.03249	0.271452	-1.88123	0.414902	-4.53415	5.78e-06	7.52e-05	D430041D05Rik	RIKEN cDNA D430041D05 gene
ENSMUSG00000004100	3.83614	4.18954	3.81818	3.57793	2.98237	2.95221	3.00781	636.36	3.85545	2.9808	0.403195	-1.31045	0.289074	-4.53327	5.81e-06	7.54e-05	Ppan	peter pan homolog
ENSMUSG00000060572	2.6549	3.89019	4.18489	2.45519	1.8478	1.82926	2.03744	370.42	3.29629	1.90483	0.107447	-3.2183	0.710022	-4.53268	5.82e-06	7.56e-05	Mfap2	microfibrillar-associated protein 2
ENSMUSG00000036620	4.60102	4.48921	4.85383	4.92781	3.92581	3.81251	3.78468	1370.74	4.71797	3.841	0.468387	-1.09423	0.241405	-4.53275	5.82e-06	7.56e-05	Mgat4b	mannoside acetylglucosaminyltransferase 4, isoenzyme B
ENSMUSG00000021278	2.76136	1.99598	3.44557	3.9858	1.69813	1.79484	1.75243	283.808	3.04718	1.74847	0.0930697	-3.42554	0.7561	-4.53054	5.88e-06	7.63e-05	Amn	amnionless
ENSMUSG00000034912	5.85333	5.47488	4.81376	5.26816	4.18283	4.01527	4.04543	2157.47	5.35253	4.08118	0.343923	-1.53984	0.339985	-4.52914	5.92e-06	7.67e-05	Mdga2	MAM domain containing glycosylphosphatidylinositol anchor 2
ENSMUSG00000029831	2.29919	1.73821	1	3.47012	1	1.10851	1	108.751	2.12688	1.03617	0.00164972	-9.24356	2.04132	-4.52823	5.95e-06	7.7e-05	Npvf	neuropeptide VF precursor
ENSMUSG00000098076	1.242	1.12795	1	1.10348	1.80814	1.77337	1.75243	20.9326	1.11836	1.77798	29.7375	4.89421	1.08095	4.52769	5.96e-06	7.72e-05	Gm6981	predicted pseudogene 6981
ENSMUSG00000042298	6.0475	6.14266	5.82761	5.42919	4.80338	4.71295	4.79385	3257.69	5.86174	4.77006	0.424442	-1.23636	0.273081	-4.52746	5.97e-06	7.72e-05	Ttc19	tetratricopeptide repeat domain 19
ENSMUSG00000027351	3.47052	3.0391	2.03418	2.85509	4.84319	4.97122	4.97247	1083.44	2.84972	4.92896	6.26081	2.64635	0.584544	4.5272	5.98e-06	7.73e-05	Spred1	sprouty protein with EVH-1 domain 1, related sequence
ENSMUSG00000023068	4.01836	4.10116	4.45251	4.27721	3.3198	3.02898	3.41704	868.037	4.21231	3.25527	0.405287	-1.30298	0.287877	-4.52619	6.01e-06	7.76e-05	Nus1	NUS1 dehydrodolichyl diphosphate synthase subunit
ENSMUSG00000038807	3.2682	3.75771	2.55173	3.4063	4.96052	4.9966	4.91805	1197.54	3.24598	4.95839	4.28934	2.10076	0.464414	4.52346	6.08e-06	7.85e-05	Rap1gap2	RAP1 GTPase activating protein 2
ENSMUSG00000021373	2.93285	2.46181	3.77711	2.93471	4.85548	4.98163	4.88295	1107.41	3.02662	4.90669	5.08478	2.34618	0.518647	4.52367	6.08e-06	7.85e-05	Cap2	CAP, adenylate cyclase-associated protein, 2 (yeast)
ENSMUSG00000091269	1.46714	1.47672	1.57598	1.38612	2.02608	2.16677	2.00612	48.6264	1.47649	2.06632	5.13434	2.36018	0.521793	4.52321	6.09e-06	7.86e-05	Gm6682	predicted gene 6682
ENSMUSG00000070498	3.97959	3.54062	3.30572	3.48116	2.06661	2.03551	2.68692	437.372	3.57677	2.26301	0.20814	-2.26437	0.500664	-4.52274	6.1e-06	7.87e-05	Tmem132b	transmembrane protein 132B
ENSMUSG00000035594	1	1	1	1	1.56525	1.68842	1.66615	13.5226	1	1.63994	167.148	7.38498	1.63311	4.52203	6.12e-06	7.89e-05	Chrna5	cholinergic receptor, nicotinic, alpha polypeptide 5
ENSMUSG00000034187	6.70492	5.6902	6.42961	6.66971	7.85643	7.88818	7.89285	11436.2	6.37361	7.87915	2.82115	1.49628	0.330984	4.52071	6.16e-06	7.93e-05	Nsf	N-ethylmaleimide sensitive fusion protein
ENSMUSG00000082424	1.27049	1.28572	1.28359	1.34248	1.69012	2.01435	1.82908	28.1321	1.29557	1.84452	8.45874	3.08044	0.681388	4.52083	6.16e-06	7.93e-05	Gm13292	predicted gene 13292
ENSMUSG00000027366	4.24941	4.06859	4.19007	4.98497	3.33145	2.84363	3.07213	957.336	4.37326	3.0824	0.285168	-1.81012	0.400422	-4.52052	6.17e-06	7.93e-05	Sppl2a	signal peptide peptidase like 2A
ENSMUSG00000081208	2.59974	2.90612	3.14719	1.17916	1.26297	1.10851	1.33954	137.363	2.45805	1.23701	0.0208842	-5.58144	1.23491	-4.51973	6.19e-06	7.96e-05	Gm11400	predicted gene 11400
ENSMUSG00000015002	4.16471	4.30904	5.1067	4.81094	6.12699	6.14793	6.00281	3109.89	4.59785	6.09257	3.0297	1.59918	0.353881	4.51897	6.21e-06	7.98e-05	Efr3a	EFR3 homolog A
ENSMUSG00000106010	2.45112	2.59592	2.47738	2.00915	1.70605	1.68013	1.52434	105.376	2.38339	1.63684	0.196438	-2.34785	0.519639	-4.51824	6.24e-06	8.01e-05	Gm42616	predicted gene 42616
ENSMUSG00000107227	2.67273	2.47127	2.62153	1.99433	1	1.45855	1.40138	105.377	2.43996	1.28664	0.0528871	-4.24094	0.938694	-4.51792	6.25e-06	8.01e-05	Gm42559	predicted gene 42559
ENSMUSG00000034683	1	1	1	1	1.63098	1.52875	1.78829	14.2314	1	1.64934	175.919	7.45876	1.65108	4.5175	6.26e-06	8.02e-05	Ppp1r1c	protein phosphatase 1, regulatory (inhibitor) subunit 1C
ENSMUSG00000030884	3.4242	3.86818	4.3893	3.18738	5.44847	5.54438	5.42415	1814.3	3.71726	5.47234	3.98438	1.99436	0.441594	4.51627	6.29e-06	8.06e-05	Uqcrc2	ubiquinol cytochrome c reductase core protein 2
ENSMUSG00000024553	1.68933	1.75914	2.36837	2.63392	1.15197	1.15342	1.38687	67.2304	2.11269	1.23075	0.0433833	-4.52671	1.00229	-4.51638	6.29e-06	8.06e-05	Galr1	galanin receptor 1
ENSMUSG00000106311	1.5646	1.71662	1.86991	1.29225	1	1	1	18.406	1.61084	1	0.00500636	-7.64202	1.69223	-4.51595	6.3e-06	8.07e-05	Gm43755	predicted gene 43755
ENSMUSG00000053129	1.81945	1.92461	2.19295	2.43311	1.42845	1.15342	1.33954	60.537	2.09253	1.30714	0.081416	-3.61854	0.801658	-4.51382	6.37e-06	8.15e-05	Gsx1	GS homeobox 1
ENSMUSG00000035835	5.77552	6.06365	6.02823	5.46938	4.72575	4.86884	4.82891	3221.52	5.8342	4.80783	0.448754	-1.156	0.25614	-4.51316	6.39e-06	8.17e-05	Plppr3	phospholipid phosphatase related 3
ENSMUSG00000034974	3.55865	3.60157	3.66123	3.47427	4.19084	4.25337	4.23616	870.713	3.57393	4.22679	1.80974	0.855782	0.18966	4.51219	6.42e-06	8.2e-05	Dapk3	death-associated protein kinase 3
ENSMUSG00000109385	3.82153	3.00337	3.38026	3.91948	2.59657	2.33347	2.18407	437.287	3.53116	2.37137	0.240103	-2.05828	0.456223	-4.51156	6.44e-06	8.22e-05	Gm44518	predicted gene 44518
ENSMUSG00000042766	4.80659	5.47641	4.67462	4.87388	3.72905	3.77524	3.92814	1598.45	4.95787	3.81081	0.369832	-1.43506	0.318255	-4.50914	6.51e-06	8.31e-05	Trim46	tripartite motif-containing 46
ENSMUSG00000097616	2.05319	1.96501	2.66148	3.04449	1.32185	1.43252	1.61359	116.151	2.43104	1.45599	0.0886881	-3.49512	0.775126	-4.5091	6.51e-06	8.31e-05	1110019D14Rik	RIKEN cDNA 1110019D14 gene
ENSMUSG00000034755	5.64154	5.78357	5.08482	4.99856	3.56231	4.12283	4.18884	2142.46	5.37712	3.95799	0.31133	-1.68348	0.373508	-4.50722	6.57e-06	8.37e-05	Pcdh11x	protocadherin 11 X-linked
ENSMUSG00000033767	4.01326	4.65542	4.91656	3.70958	3.15061	2.84116	2.86373	921.128	4.32371	2.95183	0.247278	-2.01579	0.4473	-4.50658	6.59e-06	8.39e-05	Tmem131l	transmembrane 131 like
ENSMUSG00000045576	4.02726	4.34221	4.84603	4.72038	3.36741	3.15847	3.47049	1073.38	4.48397	3.33212	0.340591	-1.55389	0.344873	-4.50568	6.62e-06	8.43e-05	St7l	suppression of tumorigenicity 7-like
ENSMUSG00000000093	1.74812	1.31289	1	1	3.97741	3.90209	3.72883	373.853	1.26525	3.86944	68.1279	6.09017	1.35191	4.50488	6.64e-06	8.45e-05	Tbx2	T-box 2
ENSMUSG00000107512	5.39839	4.89141	4.37123	5.8699	2.8034	2.68867	3.77992	1701.91	5.13273	3.09066	0.163791	-2.61007	0.57956	-4.50354	6.68e-06	8.5e-05	Gm44433	predicted gene, 44433
ENSMUSG00000016493	2.05319	2.83221	2.63834	3.02522	1.73679	1.68013	1.79525	155.541	2.63724	1.73739	0.174376	-2.51972	0.559745	-4.50156	6.75e-06	8.58e-05	Cd46	CD46 antigen, complement regulatory protein
ENSMUSG00000021824	2.9997	2.87307	2.86017	2.92844	3.88443	3.64764	3.48093	489.134	2.91534	3.671	2.2395	1.16318	0.258435	4.50086	6.77e-06	8.6e-05	Ap3m1	adaptor-related protein complex 3, mu 1 subunit
ENSMUSG00000059816	2.53784	2.30363	3.5146	2.81672	1.10748	1.5706	1.59498	182.393	2.7932	1.42435	0.057375	-4.12343	0.916333	-4.49993	6.8e-06	8.63e-05	Fam159a	family with sequence similarity 159, member A
ENSMUSG00000044533	4.47212	4.41171	5.11806	5.15021	3.56231	3.56638	3.71011	1387.3	4.78802	3.61293	0.348862	-1.51927	0.337815	-4.49734	6.88e-06	8.73e-05	Rps2	ribosomal protein S2
ENSMUSG00000021597	4.45164	4.42776	4.34183	3.99056	3.27733	3.48148	3.48833	957.455	4.30295	3.41572	0.439388	-1.18643	0.26382	-4.49714	6.89e-06	8.74e-05	Slf1	SMC5-SMC6 complex localization factor 1
ENSMUSG00000103209	4.06845	3.32761	2.84056	2.81901	2.20453	1.68842	1.58543	325.161	3.26391	1.82613	0.113227	-3.14271	0.69921	-4.49466	6.97e-06	8.83e-05	Gm37331	predicted gene, 37331
ENSMUSG00000106753	2.6477	2.57464	2.23732	2.81442	1.8855	1.81568	1.62268	139.939	2.56852	1.77462	0.225726	-2.14736	0.477747	-4.49475	6.97e-06	8.83e-05	Gm43230	predicted gene 43230
ENSMUSG00000000301	2.71787	2.18715	3.20996	3.53372	1.73679	1.77337	1.92242	225.905	2.91217	1.81086	0.143788	-2.79798	0.62279	-4.49266	7.03e-06	8.9e-05	Pemt	phosphatidylethanolamine N-methyltransferase
ENSMUSG00000057594	4.11562	4.48615	4.26945	4.16946	3.33145	3.57487	3.39979	934.019	4.26017	3.43537	0.466674	-1.09951	0.244729	-4.49279	7.03e-06	8.9e-05	Arl16	ADP-ribosylation factor-like 16
ENSMUSG00000106732	2.76792	2.8596	2.02819	2.7164	1.7216	1.24241	1.45471	136.624	2.59303	1.47291	0.0894751	-3.48237	0.775127	-4.49265	7.03e-06	8.9e-05	Gm43792	predicted gene 43792
ENSMUSG00000103889	3.35159	3.06527	3.61512	2.48296	1.74426	1.30641	1.97362	267.457	3.12873	1.67477	0.0944032	-3.40502	0.75814	-4.49128	7.08e-06	8.94e-05	Gm37011	predicted gene, 37011
ENSMUSG00000062234	4.07214	4.55785	4.1942	4.36573	5.26518	5.23018	5.22509	1854.63	4.29748	5.24015	2.11541	1.08094	0.240676	4.49125	7.08e-06	8.94e-05	Gak	cyclin G associated kinase
ENSMUSG00000031963	3.01855	2.48994	2.89846	2.20658	1.59436	1.77337	1.85509	157.227	2.65338	1.74094	0.178134	-2.48896	0.554427	-4.48926	7.15e-06	9.02e-05	Bmper	BMP-binding endothelial regulator
ENSMUSG00000062960	2.15579	2.35726	2.45014	2.30102	2.94277	3.03323	3.29479	249.404	2.31605	3.09026	2.79917	1.485	0.330793	4.48921	7.15e-06	9.02e-05	Kdr	kinase insert domain protein receptor
ENSMUSG00000106619	1.98001	1.79921	1.91242	1.14631	1	1	1	27.2454	1.70949	1	0.00338087	-8.20839	1.82918	-4.48746	7.21e-06	9.09e-05	Gm9353	predicted gene 9353
ENSMUSG00000040842	2.52987	1.98063	2.14648	2.02373	3.18624	3.41174	3.1041	262.071	2.17018	3.23403	4.04767	2.01709	0.449609	4.48633	7.25e-06	9.12e-05	Szrd1	SUZ RNA binding domain containing 1
ENSMUSG00000069237	4.9772	4.84056	5.48983	5.31641	4.09342	4.1529	4.1408	1907.72	5.156	4.12904	0.424345	-1.23669	0.275647	-4.4865	7.24e-06	9.12e-05	Fam8a1	family with sequence similarity 8, member A1
ENSMUSG00000100130	1.55177	1.74876	1.99132	2.37753	1	1.21687	1.24037	43.5754	1.91735	1.15241	0.035369	-4.82137	1.07463	-4.48653	7.24e-06	9.12e-05	Gm28379	predicted gene 28379
ENSMUSG00000006360	1.66849	1.63481	2.635	2.78419	1.26297	1.30641	1.37178	83.2789	2.18062	1.31372	0.0541141	-4.20785	0.938432	-4.48392	7.33e-06	9.22e-05	Crip1	cysteine-rich protein 1 (intestinal)
ENSMUSG00000045136	4.72695	4.68237	5.96511	6.30538	3.53836	3.52313	3.81877	2285.34	5.41995	3.62676	0.1961	-2.35034	0.52421	-4.48359	7.34e-06	9.23e-05	Tubb2b	tubulin, beta 2B class IIB
ENSMUSG00000032006	1.29622	1.7894	1	1.14631	3.39139	3.49651	3.47795	254.272	1.30798	3.45528	41.2242	5.36542	1.19755	4.48032	7.45e-06	9.37e-05	Pdgfd	platelet-derived growth factor, D polypeptide
ENSMUSG00000068417	1.45143	1.7894	2.27517	3.01939	1.10748	1.32492	1.1076	80.5678	2.13385	1.18	0.0233099	-5.42291	1.21046	-4.48003	7.46e-06	9.37e-05	Pnp2	purine-nucleoside phosphorylase 2
ENSMUSG00000108070	2.23271	2.34146	1.99132	2.66812	1.49029	1.53953	1.67449	93.2447	2.3084	1.5681	0.173624	-2.52596	0.563846	-4.47987	7.47e-06	9.38e-05	Gm43872	predicted gene, 43872
ENSMUSG00000102240	2.20592	2.41823	2.18282	3.14029	1.15197	1.24241	1.59498	119.557	2.48682	1.32978	0.0550299	-4.18364	0.933912	-4.47969	7.48e-06	9.38e-05	Gm37717	predicted gene, 37717
ENSMUSG00000015755	4.03232	3.88707	4.3812	4.11753	3.3658	3.04589	2.94232	782.188	4.10453	3.118	0.384211	-1.38003	0.308153	-4.47839	7.52e-06	9.43e-05	Tab2	TGF-beta activated kinase 1/MAP3K7 binding protein 2
ENSMUSG00000052837	2.6147	2.73122	2.88492	2.59593	3.42735	3.37791	3.56027	388.106	2.70669	3.45518	2.32348	1.21629	0.271656	4.47731	7.56e-06	9.47e-05	Junb	jun B proto-oncogene
ENSMUSG00000093536	2.76792	2.39829	2.66148	2.90944	2.05163	1.94757	1.87403	169.945	2.68428	1.95774	0.295828	-1.75717	0.392489	-4.47699	7.57e-06	9.48e-05	Smim17	small integral membrane protein 17
ENSMUSG00000028647	3.22331	3.28209	3.33681	3.02328	2.49722	2.47721	2.6304	341.191	3.21637	2.53494	0.433275	-1.20665	0.269586	-4.47593	7.61e-06	9.52e-05	Mycbp	MYC binding protein
ENSMUSG00000112907	1	1	1	1	1.85421	1.76607	1.40138	16.2725	1	1.67389	201.14	7.65205	1.70953	4.47613	7.6e-06	9.52e-05	AC164623.1
ENSMUSG00000056564	1.12111	1	1	1	1.70605	1.52875	1.70678	14.1378	1.03028	1.64719	104.818	6.71175	1.49973	4.47531	7.63e-06	9.54e-05	Olfr324	olfactory receptor 324
ENSMUSG00000022261	4.70044	4.59806	5.36257	4.16107	3.32147	3.30414	3.53481	1280.63	4.70554	3.3868	0.292759	-1.77222	0.396272	-4.47222	7.74e-06	9.67e-05	Sdc2	syndecan 2
ENSMUSG00000051107	4.10966	3.48311	4.02345	2.46762	1.90369	2.00357	2.33433	441.232	3.52096	2.08053	0.136144	-2.8768	0.64359	-4.46993	7.82e-06	9.77e-05	Gm15440	predicted gene 15440
ENSMUSG00000110688	2.14429	1.7894	1.28359	2.35721	1.15197	1.21687	1.15213	44.8608	1.89362	1.17365	0.0304577	-5.03705	1.1271	-4.46903	7.86e-06	9.81e-05	Gm45696	predicted gene 45696
ENSMUSG00000021486	3.89307	3.61115	4.22175	3.75644	4.92971	5.00684	4.86258	1392.1	3.8706	4.93304	2.40796	1.26781	0.283762	4.46787	7.9e-06	9.86e-05	Prelid1	PRELI domain containing 1
ENSMUSG00000033569	6.12423	6.38922	6.08017	6.51633	5.41575	5.26467	5.38117	4563.98	6.27749	5.35386	0.49879	-1.00349	0.224674	-4.46644	7.95e-06	9.91e-05	Adgrb3	adhesion G protein-coupled receptor B3
ENSMUSG00000050824	1.52514	2.0332	1.88433	1.53476	1.15197	1.15342	1.21504	27.7464	1.74436	1.17348	0.0499582	-4.32314	0.96793	-4.46637	7.96e-06	9.91e-05	Sstr5	somatostatin receptor 5
ENSMUSG00000027111	2.37093	3.71057	3.29586	2.46452	1.85421	1.88751	1.70678	243.902	2.96047	1.81617	0.134137	-2.89822	0.648904	-4.46633	7.96e-06	9.91e-05	Itga6	integrin alpha 6
ENSMUSG00000102937	3.45333	3.53659	2.4619	3.67903	2.11486	1.53953	2.02712	326.787	3.28271	1.89384	0.129984	-2.94359	0.659147	-4.46576	7.98e-06	9.93e-05	Gm38116	predicted gene, 38116
ENSMUSG00000113927	3.11632	2.63735	2.36412	2.59868	1.18608	1.5706	1.70678	150.769	2.67912	1.48782	0.0886001	-3.49655	0.783154	-4.4647	8.02e-06	9.98e-05	AC134249.1
ENSMUSG00000029647	4.19314	4.41063	3.91833	3.92645	2.9715	3.10742	3.3401	791.562	4.11214	3.13967	0.388252	-1.36493	0.305759	-4.46409	8.04e-06	9.99e-05	Pan3	PAN3 poly(A) specific ribonuclease subunit
ENSMUSG00000105571	2.82226	2.96661	3.4115	3.19931	1.28398	1.92408	1.87403	249.263	3.09992	1.69403	0.108912	-3.19876	0.716558	-4.46406	8.04e-06	9.99e-05	Gm43662	predicted gene 43662
ENSMUSG00000078949	1	1	1	1	1.73679	1.72057	1.47909	14.1482	1	1.64548	174.881	7.45023	1.66901	4.46387	8.05e-06	0.0001	R3hdml	R3H domain containing-like
ENSMUSG00000027018	2.44681	2.71227	3.15603	2.63925	3.89872	4.03057	3.80242	532.291	2.73859	3.91057	3.33777	1.73888	0.38959	4.46336	8.07e-06	0.000100158	Hat1	histone aminotransferase 1
ENSMUSG00000085793	2.28422	2.54857	3.1494	2.40404	3.95132	4.16954	3.94096	549.836	2.59656	4.02061	4.31804	2.11038	0.472898	4.46264	8.1e-06	0.00010044	Lin52	lin-52 homolog (C. elegans)
ENSMUSG00000022899	1.89994	1.77946	2.03418	1.68025	2.9867	2.52661	2.59214	139.892	1.84846	2.70182	4.36875	2.12722	0.476735	4.46206	8.12e-06	0.000100658	Slc15a2	solute carrier family 15 (H+/peptide transporter), member 2
ENSMUSG00000010136	1.27049	1.94908	1.65046	2.77474	1.15197	1	1.15213	54.2835	1.91119	1.10136	0.0123436	-6.3401	1.42103	-4.46162	8.13e-06	0.000100809	Pifo	primary cilia formation
ENSMUSG00000056770	4.21769	4.14604	4.78278	4.45589	5.49229	5.63835	5.47134	2214.42	4.4006	5.53399	2.40813	1.26791	0.284235	4.46079	8.17e-06	0.000101142	Setd3	SET domain containing 3
ENSMUSG00000001763	4.48957	4.38892	4.60924	4.74733	3.01446	3.0852	3.74484	1102.75	4.55876	3.2815	0.323185	-1.62957	0.365499	-4.45847	8.25e-06	0.000102184	Tspan33	tetraspanin 33
ENSMUSG00000106946	2.21134	3.14342	2.3977	2.25679	1.72924	1.49495	1.58543	128.863	2.50231	1.60321	0.139988	-2.83662	0.636597	-4.45592	8.35e-06	0.000103351	Gm42856	predicted gene 42856
ENSMUSG00000004415	2.49738	2.62508	3.29586	2.41705	1.85421	1.79484	1.84867	173.88	2.70884	1.83257	0.203298	-2.29833	0.515958	-4.45449	8.41e-06	0.000103983	Col26a1	collagen, type XXVI, alpha 1
ENSMUSG00000028771	3.72579	4.34673	4.05452	3.19591	2.65176	2.68587	2.67024	598.389	3.83074	2.66929	0.268692	-1.89598	0.425669	-4.45411	8.42e-06	0.000104108	Ptpn12	protein tyrosine phosphatase, non-receptor type 12
ENSMUSG00000112637	2.13848	2.29257	1.80933	2.80751	1.42845	1.49495	1.50224	88.4164	2.26197	1.47521	0.121352	-3.04273	0.683168	-4.45385	8.43e-06	0.000104177	AC124346.3
ENSMUSG00000020850	4.30352	4.30788	3.8981	4.53937	5.42549	5.31695	5.25196	1921.45	4.26222	5.33147	2.32798	1.21908	0.274222	4.44559	8.77e-06	0.000108126	Prpf8	pre-mRNA processing factor 8
ENSMUSG00000016087	1.55177	1.94908	2.23248	2.82357	1.38646	1.30641	1.21504	74.57	2.13923	1.30264	0.0582525	-4.10154	0.922597	-4.44564	8.76e-06	0.000108126	Fli1	Friend leukemia integration 1
ENSMUSG00000053519	5.09062	4.78037	4.60153	5.26312	6.04193	6.13798	6.04382	3346.58	4.93391	6.07458	2.33449	1.2231	0.275133	4.4455	8.77e-06	0.000108126	Kcnip1	Kv channel-interacting protein 1
ENSMUSG00000026696	3.92206	4.17816	4.00234	4.93612	5.81145	5.90606	5.76014	2497.38	4.25967	5.82588	3.26271	1.70607	0.3838	4.44521	8.78e-06	0.000108215	Vamp4	vesicle-associated membrane protein 4
ENSMUSG00000057530	4.02726	4.21822	4.49896	4.20494	5.34797	5.2002	5.03772	1783.77	4.23734	5.1953	2.16276	1.11287	0.250445	4.44359	8.85e-06	0.000108973	Ece1	endothelin converting enzyme 1
ENSMUSG00000086587	1.58937	1.49329	2.17258	1.83549	1.15197	1.18786	1	30.3754	1.77268	1.11328	0.0280687	-5.15489	1.1604	-4.44234	8.9e-06	0.000109544	Gm11837	predicted gene 11837
ENSMUSG00000097385	3.42027	4.09039	3.3291	3.73606	2.69902	2.61644	2.23944	490.808	3.64396	2.5183	0.273268	-1.87161	0.421349	-4.44196	8.91e-06	0.000109679	Gm26814	predicted gene, 26814
ENSMUSG00000037362	2.4338	2.36767	2.29813	2.84168	1.15197	1.21687	1.62268	111.655	2.48532	1.33051	0.0623342	-4.00383	0.901497	-4.44131	8.94e-06	0.000109886	Nov	nephroblastoma overexpressed gene
ENSMUSG00000028758	3.95312	3.91952	3.69703	3.41787	2.94277	2.51039	2.79756	554.941	3.74688	2.75024	0.342467	-1.54596	0.348083	-4.44137	8.94e-06	0.000109886	Kif17	kinesin family member 17
ENSMUSG00000027298	3.22103	3.30863	3.40238	3.87791	2.55108	2.24521	2.59513	411.832	3.45249	2.4638	0.303612	-1.7197	0.387343	-4.43973	9.01e-06	0.000110636	Tyro3	TYRO3 protein tyrosine kinase 3
ENSMUSG00000087201	3.21415	3.1105	2.58015	4.15095	2.00509	1.24241	1.47909	321.426	3.26394	1.57553	0.0626516	-3.9965	0.900484	-4.43817	9.07e-06	0.000111378	Gm15261	predicted gene 15261
ENSMUSG00000091019	2.06587	1.88211	1.96584	1.37216	1	1.18786	1.18627	34.0558	1.8215	1.12471	0.0301506	-5.05167	1.13834	-4.43776	9.09e-06	0.00011153	Gm7502	predicted gene 7502
ENSMUSG00000021573	4.43371	3.23747	2.88492	4.93465	6.67685	6.75884	6.63523	3941.5	3.87269	6.69031	7.31994	2.87183	0.647402	4.43593	9.17e-06	0.000112418	Tppp	tubulin polymerization promoting protein
ENSMUSG00000037674	4.95761	4.69301	4.49896	4.36209	3.67226	3.51432	3.77633	1248.17	4.62792	3.6543	0.422132	-1.24423	0.280506	-4.43568	9.18e-06	0.000112488	Rfx7	regulatory factor X, 7
ENSMUSG00000070583	1	1	1	1	1.46657	1.76607	1.69886	14.1686	1	1.64383	175.128	7.45227	1.68087	4.43358	9.27e-06	0.000113526	Fv1	Friend virus susceptibility 1
ENSMUSG00000098008	1	1	1	1	1.66546	1.5706	1.64045	12.8697	1	1.6255	159.084	7.31365	1.64992	4.43273	9.3e-06	0.000113911	A930001A20Rik	RIKEN cDNA A930001A20 gene
ENSMUSG00000097563	3.1262	2.79709	2.48504	2.20261	1.65702	1.7047	1.88024	158.556	2.65273	1.74732	0.178994	-2.48202	0.559968	-4.43243	9.32e-06	0.000114011	Gm26638	predicted gene, 26638
ENSMUSG00000032172	5.22055	5.47026	6.30681	5.12054	4.002	4.04169	4.21532	2457.23	5.52954	4.08634	0.294737	-1.7625	0.397764	-4.43103	9.38e-06	0.00011469	Olfm2	olfactomedin 2
ENSMUSG00000034825	3.88608	3.55859	2.93038	3.39463	4.82513	4.75977	4.89058	1160.31	3.44242	4.82516	3.24455	1.69802	0.383269	4.43036	9.41e-06	0.000114982	Nrip3	nuclear receptor interacting protein 3
ENSMUSG00000024151	3.50609	3.48311	3.78266	3.85508	4.58639	4.49183	4.51874	1051.51	3.65673	4.53232	2.14236	1.0992	0.248125	4.43004	9.42e-06	0.00011509	Msh2	mutS homolog 2
ENSMUSG00000006930	7.40095	6.67922	7.08283	8.1281	5.62245	5.6618	5.83161	9126.13	7.32278	5.70529	0.288286	-1.79443	0.405128	-4.42928	9.45e-06	0.000115431	Hap1	huntingtin-associated protein 1
ENSMUSG00000041303	3.64476	3.74737	3.79093	3.70726	4.38778	4.33413	4.31329	980.038	3.72258	4.34506	1.73706	0.796644	0.179885	4.42863	9.48e-06	0.000115717	Gtf3c3	general transcription factor IIIC, polypeptide 3
ENSMUSG00000037992	2.1895	1.67118	2.18282	2.19462	3.20825	3.07292	3.13724	230.056	2.05953	3.13947	4.42853	2.14683	0.484887	4.42748	9.53e-06	0.000116272	Rara	retinoic acid receptor, alpha
ENSMUSG00000067276	1.65781	2.67737	2.26114	2.35721	1.37139	1.51774	1.38687	84.06	2.23838	1.42533	0.102855	-3.28131	0.741158	-4.42728	9.54e-06	0.000116307	Capn6	calpain 6
ENSMUSG00000061130	3.66465	3.45127	3.54291	4.65724	5.66798	5.69943	5.58729	2066.95	3.82902	5.65157	4.05803	2.02078	0.456449	4.42717	9.55e-06	0.000116307	Ppm1b	protein phosphatase 1B, magnesium dependent, beta isoform
ENSMUSG00000112174	1.92256	1.7275	1.59826	1.74521	1	1.21687	1.21504	26.2803	1.74839	1.14397	0.0529166	-4.24014	0.958137	-4.4254	9.63e-06	0.000117203	CT009504.2
ENSMUSG00000038485	4.48683	4.2798	4.02112	3.67068	3.08633	3.12532	3.08621	792.651	4.11461	3.09929	0.361474	-1.46804	0.331749	-4.42514	9.64e-06	0.000117217	Socs7	suppressor of cytokine signaling 7
ENSMUSG00000086891	1.55177	1.68285	2.03418	2.49808	1	1.26548	1.15213	47.7855	1.94172	1.1392	0.0286371	-5.12597	1.15835	-4.42525	9.63e-06	0.000117217	Gm15963	predicted gene 15963
ENSMUSG00000031667	3.92206	4.36242	3.90825	4.7672	5.60903	5.70915	5.62233	2253.2	4.23998	5.64684	2.94037	1.556	0.351731	4.42383	9.7e-06	0.000117863	Aktip	thymoma viral proto-oncogene 1 interacting protein
ENSMUSG00000109279	2.37555	2.9759	2.42222	1.38612	1.33918	1.39014	1.30383	99.9133	2.28995	1.34439	0.0539598	-4.21197	0.952495	-4.42204	9.78e-06	0.000118779	Gm45220	predicted gene 45220
ENSMUSG00000036186	5.2514	4.66896	5.92298	5.0744	3.84065	3.91096	3.85318	1957.05	5.22944	3.86826	0.305753	-1.70956	0.386671	-4.42123	9.81e-06	0.00011916	Fam69b	family with sequence similarity 69, member B
ENSMUSG00000090779	2.45112	2.0332	2.20299	2.4707	1.51288	1.41889	1.70678	88.6101	2.2895	1.54618	0.17397	-2.52309	0.571024	-4.41853	9.94e-06	0.000120591	Gm17110	predicted gene 17110
ENSMUSG00000103227	3.66136	2.83911	2.57311	2.96357	1.75897	1.85569	2.13922	248.552	3.00929	1.91796	0.176998	-2.4982	0.565521	-4.41751	9.98e-06	0.000121095	Gm37733	predicted gene, 37733
ENSMUSG00000085156	2.52987	2.8528	2.54088	3.12601	1.65702	1.80185	2.05269	180.168	2.76239	1.83719	0.207343	-2.26991	0.513906	-4.41697	1e-05	0.000121333	Snhg15	small nucleolar RNA host gene 15
ENSMUSG00000027259	2.39833	3.07387	3.03372	3.12061	4.04206	4.26715	4.18259	663.419	2.90663	4.16393	3.3843	1.75886	0.398417	4.41461	1.01e-05	0.000122555	Adal	adenosine deaminase-like
ENSMUSG00000021983	5.31325	5.38188	4.82438	5.07175	3.99793	4.2774	4.19684	1904.19	5.14781	4.15739	0.441957	-1.17802	0.266849	-4.41457	1.01e-05	0.000122555	Atp8a2	ATPase, aminophospholipid transporter-like, class I, type 8A, member 2
ENSMUSG00000005681	1.76664	1.7894	2.70645	1.86524	1.26297	1.26548	1.37178	59.7369	2.03193	1.30008	0.0704536	-3.82718	0.867361	-4.41244	1.02e-05	0.000123696	Apoa2	apolipoprotein A-II
ENSMUSG00000031659	3.53715	3.45983	2.93824	3.2639	1.89767	2.05618	2.50191	333.501	3.29978	2.15192	0.22415	-2.15746	0.489016	-4.41185	1.02e-05	0.00012397	Adcy7	adenylate cyclase 7
ENSMUSG00000065667	1.48232	1.55447	1.40042	1.70991	1	1	1	13.1287	1.53678	1	0.00699873	-7.15869	1.62334	-4.40984	1.03e-05	0.000125055	Gm22576	predicted gene, 22576
ENSMUSG00000042032	2.69725	2.68521	3.64603	3.3917	4.73183	4.80863	4.69758	1016.22	3.10505	4.74601	4.20347	2.07158	0.469792	4.40957	1.04e-05	0.000125075	Mat2b	methionine adenosyltransferase II, beta
ENSMUSG00000022636	6.24592	6.15196	6.40803	6.82781	4.99826	5.01244	5.48828	4777.55	6.40843	5.16633	0.394119	-1.3433	0.304625	-4.40968	1.04e-05	0.000125075	Alcam	activated leukocyte cell adhesion molecule
ENSMUSG00000021638	1.92256	2.21757	3.50786	3.0766	1.38646	1.56044	1.68272	177.836	2.68115	1.54321	0.080553	-3.63392	0.824414	-4.40788	1.04e-05	0.000125987	Ocln	occludin
ENSMUSG00000036985	3.27919	3.21201	3.20784	2.53067	4.46592	4.35765	4.20567	778.476	3.05743	4.34308	3.31865	1.7306	0.392633	4.40767	1.04e-05	0.000126041	Zdhhc9	zinc finger, DHHC domain containing 9
ENSMUSG00000032491	2.86829	3.10493	3.45615	3.44778	2.48087	2.2577	2.14836	321.974	3.21929	2.29564	0.297464	-1.74921	0.396964	-4.40647	1.05e-05	0.000126635	Nradd	neurotrophin receptor associated death domain
ENSMUSG00000071648	1.90755	2.00355	2.82351	2.53067	3.83149	3.91538	4.01652	472.433	2.31632	3.92113	5.75315	2.52435	0.572881	4.40641	1.05e-05	0.000126635	Rom1	rod outer segment membrane protein 1
ENSMUSG00000005936	4.04988	4.04506	4.33811	4.20819	4.83926	5.24061	5.08026	1625.1	4.16031	5.05338	2.08457	1.05975	0.240512	4.4062	1.05e-05	0.000126689	Kctd20	potassium channel tetramerisation domain containing 20
ENSMUSG00000104391	2.00059	2.50374	1.84022	1.90505	1	1.30641	1.32219	56.8122	2.0624	1.20953	0.0520315	-4.26447	0.967946	-4.40569	1.05e-05	0.000126921	Gm37960	predicted gene, 37960
ENSMUSG00000085334	2.40282	3.00337	2.20796	2.17436	1.42845	1.51774	1.72999	116.419	2.44713	1.55873	0.135791	-2.88054	0.653853	-4.40548	1.06e-05	0.000126973	Gm12940	predicted gene 12940
ENSMUSG00000044231	2.52183	2.94149	2.66148	2.17436	3.66062	3.87514	3.83379	463.567	2.57479	3.78985	3.69598	1.88596	0.428141	4.40499	1.06e-05	0.000127193	Nhlrc1	NHL repeat containing 1
ENSMUSG00000051098	5.12729	4.84215	5.60213	4.3881	3.30466	3.76053	3.68859	1599.46	4.98992	3.5846	0.287102	-1.80036	0.408854	-4.40344	1.07e-05	0.000128037	Mblac2	metallo-beta-lactamase domain containing 2
ENSMUSG00000079224	1.5646	1.45952	1.40042	1.30992	2.11486	2.01435	2.07263	47.0292	1.43361	2.06728	6.07805	2.60361	0.591308	4.40313	1.07e-05	0.000128149	Gm6565	predicted gene 6565
ENSMUSG00000027663	4.04863	3.73172	4.09713	4.60905	3.19545	2.52015	2.68416	753.495	4.12163	2.79992	0.262396	-1.93018	0.438381	-4.40298	1.07e-05	0.000128169	Zmat3	zinc finger matrin type 3
ENSMUSG00000054770	3.96642	3.72997	3.34064	4.32964	2.5936	2.64004	2.90595	602.73	3.84167	2.7132	0.289017	-1.79078	0.406805	-4.40205	1.07e-05	0.000128622	Kctd18	potassium channel tetramerisation domain containing 18
ENSMUSG00000020261	3.24145	2.71988	2.47353	3.17706	1.92732	1.9181	2.12068	221.424	2.90298	1.9887	0.234462	-2.09258	0.475372	-4.40198	1.07e-05	0.000128622	Slc36a1	solute carrier family 36 (proton/amino acid symporter), member 1
ENSMUSG00000075268	1.89226	1.79921	2.03418	1.70991	2.5355	2.69426	2.51799	122.913	1.85889	2.58258	3.57839	1.83931	0.417881	4.40152	1.07e-05	0.00012876	Gm10819	predicted gene 10819
ENSMUSG00000109852	1.57712	1.40342	1.51585	1.58156	1	1	1	11.9623	1.51949	1	0.00768268	-7.02417	1.59585	-4.40151	1.07e-05	0.00012876	Gm45360	predicted gene 45360
ENSMUSG00000022010	5.73133	5.07982	6.30516	5.74042	7.29891	7.3233	7.2348	7382.79	5.71419	7.28567	2.98523	1.57784	0.35856	4.40049	1.08e-05	0.0001293	Tsc22d1	TSC22 domain family, member 1
ENSMUSG00000053980	3.01051	2.22948	1.59826	2.17436	1	1.24241	1.37178	89.8799	2.25315	1.20473	0.0323193	-4.95146	1.12538	-4.39982	1.08e-05	0.00012956	Gm9930	predicted gene 9930
ENSMUSG00000020436	5.45851	5.73828	5.81639	5.46501	6.46584	6.50642	6.52949	4943.54	5.61955	6.50058	1.9014	0.927064	0.210704	4.39985	1.08e-05	0.00012956	Gabrg2	gamma-aminobutyric acid (GABA) A receptor, subunit gamma 2
ENSMUSG00000035671	2.41621	2.53531	3.01666	2.21053	3.78953	3.95662	3.73254	471.387	2.54468	3.82623	3.94309	1.97933	0.45016	4.39694	1.1e-05	0.000131216	Zswim4	zinc finger SWIM-type containing 4
ENSMUSG00000037111	3.00781	3.0391	3.07188	2.94716	2.52605	2.4113	2.46236	281.001	3.01649	2.46657	0.491253	-1.02546	0.233342	-4.39467	1.11e-05	0.000132453	Setd7	SET domain containing (lysine methyltransferase) 7
ENSMUSG00000026812	5.20348	5.42754	4.9091	5.61705	4.35654	3.8808	4.16548	2072.15	5.2893	4.13427	0.389045	-1.36199	0.30991	-4.39478	1.11e-05	0.000132453	Tsc1	tuberous sclerosis 1
ENSMUSG00000051331	4.6581	4.08361	3.85543	4.49492	3.17696	3.24418	3.24965	910.25	4.27302	3.2236	0.360297	-1.47274	0.335167	-4.39405	1.11e-05	0.000132762	Cacna1c	calcium channel, voltage-dependent, L type, alpha 1C subunit
ENSMUSG00000032127	3.58331	3.6451	4.22982	3.117	5.17777	5.13176	5.17916	1488.43	3.64381	5.1629	3.42927	1.7779	0.404748	4.39261	1.12e-05	0.000133571	Vps11	VPS11, CORVET/HOPS core subunit
ENSMUSG00000040459	6.5314	6.33958	5.82333	6.16827	7.65493	7.54903	7.1557	9011.16	6.21565	7.45322	2.41978	1.27488	0.290257	4.39223	1.12e-05	0.000133737	Arglu1	arginine and glutamate rich 1
ENSMUSG00000019027	3.78583	4.09982	4.10264	4.43319	3.10023	3.29375	3.18262	798.983	4.10537	3.1922	0.409078	-1.28955	0.293666	-4.39122	1.13e-05	0.000134287	Dnah1	dynein, axonemal, heavy chain 1
ENSMUSG00000023078	1.12111	1	1	1	1.54493	1.67173	1.66615	13.1787	1.03028	1.6276	97.6194	6.6091	1.50546	4.39008	1.13e-05	0.000134918	Cxcl13	chemokine (C-X-C motif) ligand 13
ENSMUSG00000026737	2.81913	2.19331	2.56247	1.7853	3.97637	4.10851	3.92384	505.3	2.34005	4.00291	5.96108	2.57557	0.58678	4.38933	1.14e-05	0.00013531	Pip4k2a	phosphatidylinositol-5-phosphate 4-kinase, type II, alpha
ENSMUSG00000104626	1.77571	2.1233	1	2.75077	1	1	1	58.0708	1.91245	1	0.00158434	-9.3019	2.11953	-4.38867	1.14e-05	0.000135653	Gm42675	predicted gene 42675
ENSMUSG00000082185	1.12111	1.18088	1.20069	1.10348	1.66546	1.67173	1.64914	15.4452	1.15154	1.66211	18.5108	4.21029	0.959509	4.38797	1.14e-05	0.000135946	Gm12428	predicted gene 12428
ENSMUSG00000026628	1	1	1	1	1.61296	1.80185	1.49081	13.8022	1	1.6352	170.597	7.41445	1.68972	4.38796	1.14e-05	0.000135946	Atf3	activating transcription factor 3
ENSMUSG00000035498	1.65781	1.42297	2.28441	1.25321	1	1	1	26.2901	1.6546	1	0.00350082	-8.15809	1.85929	-4.38774	1.15e-05	0.00013601	Cdcp1	CUB domain containing protein 1
ENSMUSG00000027188	1.8845	2.49916	2.49265	2.4799	1.60373	1.37493	1.62268	96.6378	2.33905	1.53378	0.149222	-2.74447	0.625617	-4.38682	1.15e-05	0.000136517	Pamr1	peptidase domain containing associated with muscle regeneration 1
ENSMUSG00000038418	3.55687	2.99428	2.33822	3.1509	4.80971	4.70919	4.60367	970.056	3.01007	4.70752	4.51991	2.17629	0.496125	4.38658	1.15e-05	0.000136592	Egr1	early growth response 1
ENSMUSG00000104043	1.90755	2.34146	1.47596	2.486	1	1.24241	1.28428	59.7859	2.05274	1.17556	0.0343876	-4.86197	1.1084	-4.38647	1.15e-05	0.000136592	Gm6525	predicted pseudogene 6525
ENSMUSG00000031865	5.79289	5.51424	5.53726	5.91421	6.59565	6.64396	6.54849	5263.74	5.68965	6.59603	1.93145	0.949686	0.216548	4.38556	1.16e-05	0.000137067	Dctn1	dynactin 1
ENSMUSG00000059482	3.01588	3.42305	3.19508	3.45199	4.19084	4.18325	4.11474	749.446	3.2715	4.16295	2.30019	1.20175	0.27403	4.38548	1.16e-05	0.000137067	2610301B20Rik	RIKEN cDNA 2610301B20 gene
ENSMUSG00000061559	3.44176	3.37845	3.9773	3.29267	4.93865	4.63772	4.60034	1124.04	3.52255	4.72557	2.82453	1.49801	0.341608	4.38518	1.16e-05	0.000137183	Wdr61	WD repeat domain 61
ENSMUSG00000093404	1.86075	2.02588	2.01607	1.6247	1.37139	1.24241	1.32219	39.0607	1.88185	1.312	0.121076	-3.04601	0.694697	-4.38466	1.16e-05	0.000137437	Gm25190	predicted gene, 25190
ENSMUSG00000078952	1.48232	1.7894	1.94621	3.63064	1	1.18786	1.30383	118.137	2.21214	1.1639	0.0156985	-5.99323	1.36691	-4.38452	1.16e-05	0.000137453	Lncenc1	long non-coding RNA, embryonic stem cells expressed 1
ENSMUSG00000110195	2.43816	1.76937	1.90549	2.70389	1.21481	1.45855	1.40138	79.2662	2.20423	1.35825	0.0804691	-3.63542	0.829233	-4.38407	1.16e-05	0.000137659	Pde2a	phosphodiesterase 2A, cGMP-stimulated
ENSMUSG00000107927	3.22331	2.57464	2.82922	3.40485	1.57512	1.88751	2.12535	239.541	3.00801	1.86266	0.166845	-2.58342	0.589464	-4.38266	1.17e-05	0.000138426	Gm44090	predicted gene, 44090
ENSMUSG00000105975	3.15297	3.1808	2.17771	1.70991	1.15197	1.34242	1.56584	147.666	2.55535	1.35341	0.0467514	-4.41885	1.00826	-4.38263	1.17e-05	0.000138426	Gm42609	predicted gene 42609
ENSMUSG00000010290	3.3307	2.78995	2.06934	2.49206	4.52252	4.54073	4.4186	778.6	2.67051	4.49395	5.57638	2.47933	0.565907	4.38116	1.18e-05	0.000139289	AI597479	expressed sequence AI597479
ENSMUSG00000029755	2.10891	1.80889	1.65046	2.41057	1	1.24241	1.30383	50.4911	1.99471	1.18208	0.0443814	-4.4939	1.02584	-4.38071	1.18e-05	0.000139504	Dlx5	distal-less homeobox 5
ENSMUSG00000079048	1.96602	1.98834	1.73456	1.38612	1.15197	1.18786	1.21504	29.9867	1.76876	1.18496	0.052154	-4.26108	0.972804	-4.3802	1.19e-05	0.000139754	4933413L06Rik	RIKEN cDNA 4933413L06 gene
ENSMUSG00000033007	1.73868	1.28572	1	1.38612	3.02078	2.9085	3.04348	158.126	1.35263	2.99092	23.5529	4.55784	1.04062	4.37991	1.19e-05	0.000139871	Asic4	acid-sensing (proton-gated) ion channel family member 4
ENSMUSG00000003131	4.90471	4.59712	5.12182	5.66299	6.55906	6.58016	6.50245	4394.21	5.07166	6.54723	2.88618	1.52916	0.349166	4.37947	1.19e-05	0.000140078	Pafah1b2	platelet-activating factor acetylhydrolase, isoform 1b, subunit 2
ENSMUSG00000056579	3.85346	3.76626	3.38952	4.00567	4.75826	4.83244	4.75373	1238.9	3.75373	4.78148	2.3767	1.24896	0.285287	4.37791	1.2e-05	0.00014101	Tug1	taurine upregulated gene 1
ENSMUSG00000096740	1.73868	1.98063	1.59826	1.80453	2.61721	2.63419	2.41786	114.251	1.78052	2.55642	4.16303	2.05763	0.470074	4.37726	1.2e-05	0.000141356	Lbhd1	LBH domain containing 1
ENSMUSG00000022800	4.42991	4.3102	4.34646	4.63936	5.1791	5.30912	5.20689	1929.6	4.43148	5.2317	1.8879	0.916781	0.209464	4.3768	1.2e-05	0.000141579	Fyttd1	forty-two-three domain containing 1
ENSMUSG00000097109	2.69029	3.08525	2.73756	2.35378	1.41494	1.89372	1.75243	164.53	2.71672	1.68703	0.153177	-2.70673	0.61861	-4.3755	1.21e-05	0.000142348	Gm26580	predicted gene, 26580
ENSMUSG00000008429	3.43008	3.55263	2.95894	3.04449	4.31568	4.34147	4.35588	822.089	3.24654	4.33768	2.7104	1.43851	0.328869	4.3741	1.22e-05	0.000143187	Herpud2	HERPUD family member 2
ENSMUSG00000021671	2.74815	2.31458	2.21784	2.91792	3.82459	3.90432	3.68859	465.098	2.54962	3.80583	3.84848	1.94429	0.444564	4.37347	1.22e-05	0.000143527	Poc5	POC5 centriolar protein
ENSMUSG00000000184	2.69377	2.75358	3.38026	3.08774	2.03125	1.92408	2.23944	242.452	2.97884	2.06492	0.255249	-1.97002	0.450508	-4.37289	1.23e-05	0.000143811	Ccnd2	cyclin D2
ENSMUSG00000080757	1.98693	1.68285	1.55275	1.51479	1.15197	1.18786	1.15213	23.0667	1.68433	1.16398	0.0527705	-4.24412	0.970572	-4.37281	1.23e-05	0.000143811	Gm15029	predicted gene 15029
ENSMUSG00000006711	4.91761	4.76953	4.6539	3.56637	2.64035	2.94313	3.29137	1035.43	4.47685	2.95829	0.22344	-2.16204	0.494485	-4.37231	1.23e-05	0.000144064	D130043K22Rik	RIKEN cDNA D130043K22 gene
ENSMUSG00000019359	2.6258	3.90261	3.27992	1.9639	1.51288	1.72837	1.80214	251.698	2.94306	1.68113	0.0891899	-3.48698	0.797641	-4.37161	1.23e-05	0.000144448	Gdpd2	glycerophosphodiester phosphodiesterase domain containing 2
ENSMUSG00000027584	4.99332	5.3268	5.01189	4.56803	3.92258	4.03057	3.92384	1654.63	4.97501	3.959	0.420344	-1.25036	0.286029	-4.37143	1.23e-05	0.000144489	Oprl1	opioid receptor-like 1
ENSMUSG00000027530	1	1.18088	1	1	1.80131	1.7587	1.67449	18.7406	1.04522	1.74483	81.8098	6.3542	1.45367	4.37115	1.24e-05	0.000144604	Fabp12	fatty acid binding protein 12
ENSMUSG00000085415	3.21645	2.89629	2.11966	1.29225	1.35566	1.32492	1.32219	127.28	2.38116	1.33426	0.0391193	-4.67598	1.06996	-4.37023	1.24e-05	0.000145134	Gm12060	predicted gene 12060
ENSMUSG00000085549	1	1.22146	1	1	1.90369	1.94176	1.72234	25.1955	1.05537	1.85593	68.9745	6.10799	1.39783	4.36962	1.24e-05	0.000145462	1700047F07Rik	RIKEN cDNA 1700047F07 gene
ENSMUSG00000039530	6.30864	6.70449	7.43164	6.7883	5.41123	5.39488	5.56062	6385.82	6.80827	5.45558	0.355152	-1.49349	0.341905	-4.36815	1.25e-05	0.000146369	Tusc3	tumor suppressor candidate 3
ENSMUSG00000056904	1.46714	1.40342	1.6892	1.69525	2.40946	2.31406	2.24358	75.2777	1.56375	2.32237	5.48423	2.45529	0.562274	4.36671	1.26e-05	0.000147257	Gm5620	predicted gene 5620
ENSMUSG00000039361	4.42036	4.51446	3.78127	4.59798	3.37866	3.21316	3.20656	952.96	4.32852	3.26613	0.361018	-1.46986	0.336656	-4.36604	1.27e-05	0.000147632	Picalm	phosphatidylinositol binding clathrin assembly protein
ENSMUSG00000030987	5.05728	4.62611	5.13785	5.62762	3.72905	3.78374	4.09106	1789.64	5.11221	3.86795	0.34506	-1.53508	0.351612	-4.36584	1.27e-05	0.000147692	Stim1	stromal interaction molecule 1
ENSMUSG00000109574	4.04738	2.8897	3.33873	3.46039	1.7662	1.72057	2.42829	378.274	3.43405	1.97169	0.139939	-2.83713	0.650097	-4.36416	1.28e-05	0.000148756	B230206I08Rik	RIKEN cDNA B230206I08 gene
ENSMUSG00000001995	3.0292	3.11604	2.31614	2.04279	4.35259	4.57218	4.41253	746.254	2.62604	4.44577	5.70103	2.51122	0.575546	4.3632	1.28e-05	0.000149328	Sipa1l2	signal-induced proliferation-associated 1 like 2
ENSMUSG00000043659	1.98693	1.94908	1.87715	1.76554	1.28398	1.44573	1.37178	40.4056	1.89468	1.36716	0.167903	-2.5743	0.590117	-4.36236	1.29e-05	0.000149823	Npsr1	neuropeptide S receptor 1
ENSMUSG00000026398	2.81284	2.29257	3.14052	3.95498	1.15197	1.66321	1.74503	261.121	3.05023	1.52007	0.0594929	-4.07114	0.933321	-4.36199	1.29e-05	0.000149999	Nr5a2	nuclear receptor subfamily 5, group A, member 2
ENSMUSG00000072214	2.58838	2.64142	3.06481	1.43745	4.99977	5.12896	5.00898	1097.6	2.43302	5.0459	11.0276	3.46305	0.794005	4.3615	1.29e-05	0.000150261	2018-09-05	septin 5
ENSMUSG00000103899	2.78415	2.94149	1.97228	2.77947	1.52379	1.81568	1.66615	150.097	2.61935	1.66854	0.15	-2.73696	0.628051	-4.35787	1.31e-05	0.00015262	Gm37940	predicted gene, 37940
ENSMUSG00000027165	2.75807	2.89958	2.82637	2.87493	3.41027	3.42283	3.40137	401.973	2.83974	3.41149	1.88456	0.91423	0.209791	4.35781	1.31e-05	0.00015262	B230118H07Rik	RIKEN cDNA B230118H07 gene
ENSMUSG00000106651	2.38014	2.81478	3.16042	2.32597	1.10748	1	1.53503	146.155	2.67033	1.21417	0.0302069	-5.04898	1.15862	-4.35774	1.31e-05	0.00015262	Gm42608	predicted gene 42608
ENSMUSG00000029675	2.92136	2.893	3.25156	3.56637	2.20453	2.3062	2.35676	305.69	3.15807	2.28916	0.308146	-1.69831	0.389738	-4.35757	1.32e-05	0.00015266	Eln	elastin
ENSMUSG00000020657	4.33237	3.99387	2.8462	4.11232	5.83272	5.78852	5.72956	2229.48	3.82119	5.7836	4.47001	2.16028	0.495845	4.35676	1.32e-05	0.000153145	Dnajc27	DnaJ heat shock protein family (Hsp40) member C27
ENSMUSG00000028953	3.55865	3.4318	3.76875	2.19462	5.44811	5.55172	5.31438	1624.93	3.23845	5.43807	5.93504	2.56926	0.589766	4.3564	1.32e-05	0.000153314	Abcf2	ATP-binding cassette, sub-family F (GCN20), member 2
ENSMUSG00000042747	4.36763	4.61402	6.22314	5.76825	3.68125	3.31444	3.36624	2024.46	5.24326	3.45398	0.186276	-2.42448	0.556776	-4.35451	1.33e-05	0.000154567	Krtcap2	keratinocyte associated protein 2
ENSMUSG00000083209	2.3188	1.83718	1.78527	1.84154	1	1.15342	1.32219	43.77	1.9457	1.15854	0.0432296	-4.53184	1.04085	-4.35398	1.34e-05	0.000154858	Gm11969	predicted gene 11969
ENSMUSG00000022537	2.58838	3.01539	2.86847	2.85952	2.22151	2.18475	2.12068	214.015	2.83294	2.17565	0.3769	-1.40774	0.323338	-4.35379	1.34e-05	0.000154911	Tmem44	transmembrane protein 44
ENSMUSG00000026766	3.29226	3.5224	3.25361	3.73492	4.39625	4.4984	4.30756	913.123	3.4508	4.40074	2.34152	1.22744	0.282102	4.35106	1.35e-05	0.000156775	Mmadhc	methylmalonic aciduria (cobalamin deficiency) cblD type, with homocystinuria
ENSMUSG00000110050	4.87576	3.87134	2.88219	4.69408	1.89767	2.09615	2.74087	756.634	4.08084	2.2449	0.11319	-3.14319	0.722853	-4.34831	1.37e-05	0.00015867	Gm45259	predicted gene 45259
ENSMUSG00000024222	2.72804	2.78276	2.68096	2.50109	3.23346	3.6179	3.51322	383.59	2.67321	3.45486	2.45002	1.29279	0.29736	4.34756	1.38e-05	0.000159126	Fkbp5	FK506 binding protein 5
ENSMUSG00000047986	1.242	1	1	1	2.31397	1.51774	2.23112	40.7169	1.0605	2.02094	87.2532	6.44714	1.48301	4.34732	1.38e-05	0.000159219	Palm3	paralemmin 3
ENSMUSG00000042429	3.66794	2.54417	2.7314	2.76281	4.61432	4.71483	4.53419	901.156	2.92658	4.62111	4.58222	2.19605	0.505204	4.34685	1.38e-05	0.000159474	Adora1	adenosine A1 receptor
ENSMUSG00000032318	1.48232	1	1.20069	1	2.61135	2.74345	2.54012	98.7302	1.17075	2.63164	43.5155	5.44346	1.2528	4.34503	1.39e-05	0.00016072	Isl2	insulin related protein 2 (islet 2)
ENSMUSG00000002980	3.77525	3.79329	3.65365	3.24436	2.67423	2.81367	2.82986	505.742	3.61664	2.77259	0.392592	-1.3489	0.310499	-4.34428	1.4e-05	0.000161184	Bcam	basal cell adhesion molecule
ENSMUSG00000018678	1.75744	1.82787	2.35125	2.26429	3.24058	3.2315	3.22289	248.535	2.05021	3.23165	4.87353	2.28497	0.526175	4.3426	1.41e-05	0.000162339	Sp2	Sp2 transcription factor
ENSMUSG00000023439	1.74812	1.63481	1.38347	1	3.3577	3.16424	3.1733	208.046	1.4416	3.23174	21.6293	4.43491	1.02138	4.34207	1.41e-05	0.000162648	Gnb3	guanine nucleotide binding protein (G protein), beta 3
ENSMUSG00000107208	2.36164	2.19943	1.55275	4.04639	1	1.35905	1.37178	186.794	2.54005	1.24361	0.0209112	-5.57958	1.28505	-4.34193	1.41e-05	0.000162667	D130004A15Rik	RIKEN cDNA D130004A15 gene
ENSMUSG00000022206	1.46714	1.67118	1.80933	1.57252	2.2587	2.34494	2.53069	84.7448	1.63004	2.37811	4.91618	2.29754	0.52921	4.34145	1.42e-05	0.000162939	Npr3	natriuretic peptide receptor 3
ENSMUSG00000015733	4.46842	4.48512	5.02056	5.29609	6.17261	6.17713	6.19404	3430.57	4.81755	6.18126	2.72078	1.44402	0.332673	4.34066	1.42e-05	0.000163306	Capza2	capping protein (actin filament) muscle Z-line, alpha 2
ENSMUSG00000100252	3.67449	2.86971	2.52626	2.01404	5.00228	5.12661	5.10855	1188.46	2.77112	5.07915	7.29818	2.86754	0.660629	4.34061	1.42e-05	0.000163306	Mir124-2hg	Mir124-2 host gene (non-protein coding)
ENSMUSG00000004347	2.79699	3.32053	3.30965	2.76998	4.22938	4.30522	4.06211	710.497	3.04929	4.1989	2.98085	1.57572	0.363013	4.34068	1.42e-05	0.000163306	Pde1c	phosphodiesterase 1C
ENSMUSG00000015290	3.22331	3.36478	3.81683	3.10245	4.58236	4.53151	4.47211	958.309	3.37684	4.52866	2.76378	1.46664	0.338019	4.33893	1.43e-05	0.000164475	Ubl4a	ubiquitin-like 4A
ENSMUSG00000006134	2.9499	2.21757	1.66037	2.1109	4.18372	4.20761	4.18884	570.054	2.23468	4.19339	7.82131	2.96741	0.683973	4.33849	1.43e-05	0.000164634	Crkl	v-crk avian sarcoma virus CT10 oncogene homolog-like
ENSMUSG00000046523	2.88919	3.35327	3.36531	3.10245	2.40946	1.89989	1.78829	288.422	3.17756	2.03255	0.208129	-2.26445	0.521937	-4.33855	1.43e-05	0.000164634	Kctd4	potassium channel tetramerisation domain containing 4
ENSMUSG00000046699	4.38641	4.80507	4.29942	4.57558	3.48177	3.54493	3.77153	1147.51	4.51662	3.59941	0.440864	-1.18159	0.272443	-4.33703	1.44e-05	0.000165563	Slitrk4	SLIT and NTRK-like family, member 4
ENSMUSG00000103693	4.31286	4.04645	4.56075	3.50432	2.72864	2.83621	3.12758	765.458	4.1061	2.89748	0.287268	-1.79953	0.414921	-4.33704	1.44e-05	0.000165563	Gm37529	predicted gene, 37529
ENSMUSG00000074922	4.39521	4.18702	4.36119	4.3467	3.40871	3.72939	3.54193	1001.06	4.32253	3.56001	0.503915	-0.988748	0.228004	-4.33654	1.45e-05	0.000165848	Fam122a	family with sequence similarity 122, member A
ENSMUSG00000041552	2.66563	2.70844	2.8518	2.46142	2.10065	1.92408	2.03744	170.899	2.67182	2.02072	0.346518	-1.529	0.352609	-4.33624	1.45e-05	0.000165989	Ptchd1	patched domain containing 1
ENSMUSG00000074923	4.20992	3.99387	3.77711	3.42075	2.13808	2.69983	2.82986	582.52	3.85041	2.55592	0.245439	-2.02656	0.467467	-4.3352	1.46e-05	0.000166684	Pak6	p21 protein (Cdc42/Rac)-activated kinase 6
ENSMUSG00000107606	2.85922	3.08241	1.98502	3.15618	1.8855	1.65457	1.67449	187.039	2.77071	1.73819	0.145112	-2.78476	0.642406	-4.33489	1.46e-05	0.000166833	Gm43873	predicted gene, 43873
ENSMUSG00000026443	5.21176	5.17434	5.61667	4.84613	3.97741	4.01835	4.3198	1969.12	5.21223	4.10518	0.399986	-1.32198	0.30508	-4.33322	1.47e-05	0.000168017	Lrrn2	leucine rich repeat protein 2, neuronal
ENSMUSG00000022674	2.26904	2.22948	2.15701	3.00763	3.82574	3.75189	3.9808	462.584	2.41579	3.85281	4.72527	2.2404	0.517057	4.33298	1.47e-05	0.000168114	Ube2v2	ubiquitin-conjugating enzyme E2 variant 2
ENSMUSG00000015776	2.51374	3.21714	3.10436	3.43788	4.38855	4.48596	4.40184	821.614	3.06828	4.42545	3.46369	1.79231	0.413682	4.33258	1.47e-05	0.000168338	Med22	mediator complex subunit 22
ENSMUSG00000020149	4.7545	4.21203	4.74414	5.29344	6.13386	6.28648	6.14697	3393.97	4.75103	6.1891	2.87386	1.52299	0.35154	4.33234	1.48e-05	0.000168435	Rab1a	RAB1A, member RAS oncogene family
ENSMUSG00000026851	3.71948	3.31578	3.67626	2.94716	4.65905	4.77124	4.59834	1056.1	3.41467	4.67621	2.98495	1.57771	0.364212	4.33185	1.48e-05	0.000168723	BC005624	cDNA sequence BC005624
ENSMUSG00000005125	3.3578	2.95097	2.68096	3.59699	2.25464	2.14844	2.18844	299.073	3.14668	2.19717	0.261167	-1.93695	0.447466	-4.32872	1.5e-05	0.00017105	Ndrg1	N-myc downstream regulated gene 1
ENSMUSG00000019782	2.71103	2.81478	2.89577	2.88582	3.38822	3.45248	3.48241	406.816	2.82685	3.44104	1.97019	0.978332	0.226016	4.3286	1.5e-05	0.000171055	Rwdd1	RWD domain containing 1
ENSMUSG00000005087	2.01404	3.01838	2.74369	2.32244	1.54493	1.76607	1.46706	131.968	2.52464	1.59269	0.134028	-2.8994	0.669903	-4.32809	1.5e-05	0.000171363	Cd44	CD44 antigen
ENSMUSG00000038215	3.60411	3.83449	3.45966	3.90744	3.00598	2.90381	2.86849	560.019	3.70142	2.92609	0.438824	-1.18829	0.274758	-4.32485	1.53e-05	0.000173811	Cep44	centrosomal protein 44
ENSMUSG00000039307	4.10488	4.24511	3.85543	3.43788	2.69902	3.03323	2.86611	650.839	3.91083	2.86612	0.332934	-1.58669	0.366943	-4.32408	1.53e-05	0.00017433	Hexdc	hexosaminidase (glycosyl hydrolase family 20, catalytic domain) containing
ENSMUSG00000024507	3.25043	3.29904	3.47013	3.09512	4.11702	4.25941	3.94521	729.738	3.27868	4.10721	2.19788	1.13611	0.262767	4.32365	1.53e-05	0.000174542	Hsd17b4	hydroxysteroid (17-beta) dehydrogenase 4
ENSMUSG00000037013	2.64408	2.71608	1.76877	1.92152	4.07233	4.07844	3.93777	506.329	2.26261	4.02951	6.7302	2.75065	0.636196	4.32358	1.54e-05	0.000174542	Ss18	SS18, nBAF chromatin remodeling complex subunit
ENSMUSG00000064125	3.83614	3.1105	2.849	4.5355	2.00509	2.24939	2.35305	484.094	3.58278	2.20251	0.154599	-2.6934	0.623043	-4.32297	1.54e-05	0.000174939	Prr36	proline rich 36
ENSMUSG00000022186	6.37759	5.1894	6.09881	6.78291	4.61564	4.43815	4.59901	3819.16	6.11218	4.55093	0.278129	-1.84618	0.42723	-4.32127	1.55e-05	0.000176201	Oxct1	3-oxoacid CoA transferase 1
ENSMUSG00000048482	4.39228	4.10116	4.20957	5.04761	2.91108	3.17948	3.4279	1019.83	4.43766	3.17282	0.298619	-1.74362	0.403515	-4.32108	1.55e-05	0.000176262	Bdnf	brain derived neurotrophic factor
ENSMUSG00000037062	4.32111	4.73135	4.79633	5.18093	3.56649	3.77158	3.72012	1373.8	4.75743	3.68606	0.386641	-1.37093	0.317276	-4.32094	1.55e-05	0.000176283	Sh3glb1	SH3-domain GRB2-like B1 (endophilin)
ENSMUSG00000057706	1.94457	2.5917	2.6582	2.54518	1.61296	1.6279	1.75243	115.822	2.43491	1.66443	0.192685	-2.37569	0.54987	-4.32045	1.56e-05	0.000176537	Mex3b	mex3 RNA binding family member B
ENSMUSG00000071652	2.47238	2.28699	2.69377	2.07521	3.35118	3.49949	3.40609	329.481	2.38209	3.41892	3.44648	1.78513	0.413185	4.3204	1.56e-05	0.000176537	Ints5	integrator complex subunit 5
ENSMUSG00000104406	2.04033	2.33614	2.34692	1.37216	1.26297	1.15342	1.32219	57.3109	2.02389	1.24619	0.0512727	-4.28566	0.992196	-4.31937	1.56e-05	0.00017727	Gm38014	predicted gene, 38014
ENSMUSG00000071265	1.78468	2.48065	2.56958	3.01743	1.58482	1.59997	1.5455	123.911	2.46308	1.57677	0.128314	-2.96225	0.685947	-4.31848	1.57e-05	0.000177898	1700086L19Rik	RIKEN cDNA 1700086L19 gene
ENSMUSG00000070366	3.05284	2.46181	3.91707	3.28633	1.46657	1.66321	2.13922	296.458	3.17952	1.75633	0.106119	-3.23624	0.749447	-4.31818	1.57e-05	0.000178051	Plpp4	phospholipid phosphatase 4
ENSMUSG00000106662	1	1.18088	1	1	1.75897	1.68013	1.75975	18.0985	1.04522	1.73295	78.9274	6.30245	1.45971	4.31761	1.58e-05	0.000178324	Gm43034	predicted gene 43034
ENSMUSG00000051390	2.15005	2.26438	2.68096	2.06606	3.40087	3.34321	3.3016	300.911	2.29036	3.34856	3.68124	1.88019	0.435461	4.31771	1.58e-05	0.000178324	Zbtb22	zinc finger and BTB domain containing 22
ENSMUSG00000029208	5.91775	7.02643	6.17541	4.96267	4.4138	4.0921	4.17541	3619.57	6.02056	4.2271	0.215802	-2.21222	0.512731	-4.31458	1.6e-05	0.000180657	Guf1	GUF1 homolog, GTPase
ENSMUSG00000034427	1	1	1	1	1.54493	1.67173	1.61359	12.2742	1	1.61008	151.715	7.24522	1.67927	4.31452	1.6e-05	0.000180657	Myo15b	myosin XVB
ENSMUSG00000018765	4.46471	4.20083	4.02577	4.44148	5.11236	5.29668	5.19375	1813.36	4.2832	5.20093	2.08085	1.05717	0.245042	4.31425	1.6e-05	0.000180782	Fxr2	fragile X mental retardation, autosomal homolog 2
ENSMUSG00000021079	4.48225	5.00655	4.78482	4.14331	3.3577	3.5084	3.63127	1202.22	4.60423	3.49912	0.364763	-1.45497	0.337322	-4.31329	1.61e-05	0.000181481	Timm9	translocase of inner mitochondrial membrane 9
ENSMUSG00000038859	2.67979	2.46181	2.45408	1.95351	1.30351	1.52875	1.67449	102.761	2.3873	1.50225	0.128239	-2.9631	0.686992	-4.31315	1.61e-05	0.000181504	Baiap2l1	BAI1-associated protein 2-like 1
ENSMUSG00000109122	7.09364	6.21205	6.31199	6.99971	4.62939	4.90652	5.54658	5504.41	6.65434	5.0275	0.297822	-1.74748	0.405198	-4.31266	1.61e-05	0.000181628	A230103L15Rik	RIKEN cDNA A230103L15 gene
ENSMUSG00000105543	3.27919	2.12988	2.11966	3.87068	1.18608	1.48313	1.71461	227.475	2.84985	1.46127	0.0517757	-4.27158	0.990464	-4.3127	1.61e-05	0.000181628	Gm43169	predicted gene 43169
ENSMUSG00000025352	3.3307	3.10493	3.72183	3.37247	2.04149	2.13447	2.6275	368.894	3.38248	2.26782	0.25048	-1.99723	0.463104	-4.31271	1.61e-05	0.000181628	Gdf11	growth differentiation factor 11
ENSMUSG00000000058	2.35227	1.91629	1.83262	1.87682	3.11984	3.03746	2.82002	197.39	1.9945	2.99244	4.31496	2.10935	0.489256	4.31134	1.62e-05	0.000182625	Cav2	caveolin 2
ENSMUSG00000032657	3.9809	4.09713	4.25669	4.73336	3.04162	3.34488	3.27761	904.228	4.26702	3.22137	0.365089	-1.45368	0.337193	-4.31112	1.62e-05	0.00018271	Fam189b	family with sequence similarity 189, member B
ENSMUSG00000106448	3.89864	4.10384	2.66148	2.80751	1.15197	1.92408	1.70678	363.495	3.36787	1.59427	0.0582677	-4.10116	0.951451	-4.31043	1.63e-05	0.000183193	Gm43486	predicted gene 43486
ENSMUSG00000091639	1.53863	1.55447	1.99132	1.75883	2.72064	2.64877	2.54324	120.252	1.71081	2.63755	5.3815	2.42801	0.563307	4.31027	1.63e-05	0.000183227	Gm3756	predicted gene 3756
ENSMUSG00000041353	3.69072	4.25116	4.40359	5.06997	3.0081	3.19643	2.86373	956.366	4.35386	3.02275	0.260383	-1.94129	0.450554	-4.30867	1.64e-05	0.000184462	Tmem29	transmembrane protein 29
ENSMUSG00000044475	3.00781	2.8042	2.65491	2.97776	4.48768	3.74692	3.64845	588.416	2.86117	3.96102	3.21635	1.68542	0.391195	4.30841	1.64e-05	0.000184593	Ascc1	activating signal cointegrator 1 complex subunit 1
ENSMUSG00000067594	2.05319	2.37283	3.09517	1.37216	1.26297	1.26548	1.38687	94.98	2.22334	1.30511	0.0453503	-4.46274	1.03602	-4.30759	1.65e-05	0.000185183	Krt77	keratin 77
ENSMUSG00000103050	1.80227	1.64717	1.69853	2.44578	1.32185	1.18786	1.15213	43.1757	1.89844	1.22061	0.0561208	-4.15532	0.964677	-4.30748	1.65e-05	0.000185183	Gm38273	predicted gene, 38273
ENSMUSG00000034157	3.81565	3.39423	3.233	3.06724	4.54897	4.4645	4.61823	967.485	3.37753	4.5439	2.79539	1.48305	0.344384	4.30639	1.66e-05	0.000186001	Cipc	CLOCK interacting protein, circadian
ENSMUSG00000066551	3.66136	3.35327	4.2278	3.7963	5.00929	5.10868	4.94813	1416.57	3.75968	5.02203	2.81417	1.49271	0.346648	4.30612	1.66e-05	0.000186132	Hmgb1	high mobility group box 1
ENSMUSG00000011832	4.28571	4.35123	4.29367	4.03448	5.04918	5.13875	4.91377	1650.9	4.24127	5.0339	1.90638	0.930837	0.216178	4.30588	1.66e-05	0.000186243	Evi5l	ecotropic viral integration site 5 like
ENSMUSG00000047473	4.56858	3.96756	4.31465	4.38452	2.84277	3.11142	3.49717	911.029	4.30882	3.15045	0.338199	-1.56406	0.363345	-4.3046	1.67e-05	0.000187222	Zfp30	zinc finger protein 30
ENSMUSG00000106043	1.5646	2.16844	1.97867	1.37216	1	1.15342	1	31.4054	1.77097	1.05114	0.010776	-6.53603	1.51881	-4.3034	1.68e-05	0.000188146	Gm42968	predicted gene 42968
ENSMUSG00000055053	3.82739	3.17553	3.25769	3.96275	4.74811	5.01953	4.96527	1260.83	3.55584	4.91097	3.1142	1.63886	0.380964	4.30188	1.69e-05	0.000189348	Nfic	nuclear factor I/C
ENSMUSG00000026109	4.70985	4.73135	5.68213	4.8991	3.38026	3.57205	3.94415	1622.91	5.00561	3.63215	0.300342	-1.73532	0.403424	-4.30148	1.7e-05	0.000189591	Tmeff2	transmembrane protein with EGF-like and two follistatin-like domains 2
ENSMUSG00000000318	1	1	1	1	1.58482	1.50648	1.75975	12.8593	1	1.61702	158.957	7.3125	1.70031	4.30069	1.7e-05	0.000190081	Clec10a	C-type lectin domain family 10, member A
ENSMUSG00000097245	1.29622	1.38284	1.51585	1.34248	2.00509	2.00357	1.90461	38.3437	1.38435	1.97109	6.31241	2.65819	0.618082	4.30071	1.7e-05	0.000190081	Gm5421	predicted gene 5421
ENSMUSG00000041936	5.16361	5.6441	5.13306	5.20495	4.18729	4.47934	4.29605	2136.28	5.28643	4.32089	0.457207	-1.12908	0.262593	-4.29973	1.71e-05	0.000190806	Agrn	agrin
ENSMUSG00000049100	5.56138	5.64728	5.98999	5.93623	4.73304	4.60296	5.01895	3111.16	5.78372	4.78498	0.463466	-1.10947	0.258154	-4.29768	1.73e-05	0.000192481	Pcdh10	protocadherin 10
ENSMUSG00000053552	4.1357	4.1343	4.2278	3.43077	2.77814	3.07702	2.95125	696.829	3.98214	2.93547	0.338308	-1.56359	0.363966	-4.29598	1.74e-05	0.000193869	Ebf4	early B cell factor 4
ENSMUSG00000000532	4.04363	4.09444	4.01176	3.10975	2.68256	2.58319	2.81506	590.893	3.81489	2.6936	0.285276	-1.80957	0.421262	-4.29559	1.74e-05	0.00019411	Acvr1b	activin A receptor, type 1B
ENSMUSG00000022587	6.10809	6.00079	7.45181	6.88171	4.91057	4.731	5.17114	5494.08	6.6106	4.93757	0.263476	-1.92425	0.448022	-4.295	1.75e-05	0.000194531	Ly6e	lymphocyte antigen 6 complex, locus E
ENSMUSG00000033209	3.2392	3.04204	2.8546	3.5191	4.27863	4.22627	4.18527	750.955	3.16373	4.23006	2.69976	1.43283	0.333629	4.29469	1.75e-05	0.000194709	Ttc28	tetratricopeptide repeat domain 28
ENSMUSG00000001017	4.06476	3.88393	4.22982	4.61517	5.31567	5.40187	5.29072	1892.35	4.19842	5.33609	2.44742	1.29126	0.300692	4.2943	1.75e-05	0.000194946	Chtop	chromatin target of PRMT1
ENSMUSG00000030718	3.97696	3.5861	4.36941	4.78518	5.83806	5.82185	5.68962	2399.22	4.17941	5.78317	3.36036	1.74862	0.407205	4.29419	1.75e-05	0.000194946	Ppme1	protein phosphatase methylesterase 1
ENSMUSG00000104149	2.34756	3.03616	2.69058	2.90518	1	1.59035	1.51341	159.508	2.74487	1.36792	0.0580843	-4.10571	0.956164	-4.29394	1.76e-05	0.000195073	Gm37138	predicted gene, 37138
ENSMUSG00000038718	2.56533	2.64547	2.02819	3.17878	4.238	4.21475	4.21882	634.669	2.60444	4.22385	4.94285	2.30534	0.536954	4.29337	1.76e-05	0.000195471	Pbx3	pre B cell leukemia homeobox 3
ENSMUSG00000028176	4.82113	4.71318	4.19728	3.99151	2.78069	3.34488	3.31512	1005.17	4.43077	3.1469	0.296826	-1.75231	0.408173	-4.29306	1.76e-05	0.000195647	Lrrc7	leucine rich repeat containing 7
ENSMUSG00000094500	3.66136	3.51011	4.89847	4.19513	2.68807	2.84855	2.70336	751.102	4.06627	2.74666	0.231877	-2.10857	0.491199	-4.29269	1.77e-05	0.000195877	Smim18	small integral membrane protein 18
ENSMUSG00000101316	1.80227	1.76937	1.52845	1.43745	2.41647	2.40772	2.57405	94.4844	1.63439	2.46608	5.43421	2.44207	0.56895	4.29224	1.77e-05	0.000196178	Gm12663	predicted gene 12663
[truncated: 27,725 more rows]
