# Supplementary material for: DNA methylation in AgRP neurons regulates voluntary exercise behavior in mice
Source: Nat Commun. 2019 Dec 2;10:5364. doi: 10.1038/s41467-019-13339-3 (PMC6889160; doi:10.1038/s41467-019-13339-3)
Supplement: Supplementary file 5 — Supplementary Data 3 [file 41467_2019_13339_MOESM5_ESM.xlsx]

## Sheet: Supplementary data 3
percent_+/+	percent_F/F	chrom	start	ID	end	overlap_promoter	overlap_3UTR	overlap_5UTR	overlap_exon	overlap_intergenic	overlap_intragenic	overlap_intron	overlap_cgi	overlap_p0enhancer	associated_gene	gene_desc	sector
0.9	0.9	chr1	93282900	chr1_93282900	93283000	0	0	0	1	0	1	1	0	0	Sned1	sushi, nidogen and EGF-like domains 1 (Sned1), mRNA.	1
0.9	0.9	chr10	24677800	chr10_24677800	24677900	0	0	0	0	0	1	1	0	0	Enpp1	ectonucleotide pyrophosphatase/phosphodiesterase 1 (Enpp1), transcript variant 1, mRNA.	1
0.9	0.9	chr11	118420200	chr11_118420200	118420300	1	0	0	0	1	0	0	0	0	Cant1	calcium activated nucleotidase 1 (Cant1), transcript variant 3, mRNA.	1
0.8	0.9	chr12	104307200	chr12_104307200	104307300	0	0	0	0	1	0	0	0	0			1
0.8	1	chr12	104307200	chr12_104307200	104307300	0	0	0	0	1	0	0	0	0			1
0.7	0.9	chr12	104307200	chr12_104307200	104307300	0	0	0	0	1	0	0	0	0			1
0.7	1	chr12	104307200	chr12_104307200	104307300	0	0	0	0	1	0	0	0	0			1
0.5	0	chr15	79151700	chr15_79151700	79151800	0	1	0	1	1	1	0	0	1	Polr2f	polymerase (RNA) II (DNA directed) polypeptide F (Polr2f), mRNA.
0.8	0	chr15	79151700	chr15_79151700	79151800	0	1	0	1	1	1	0	0	1	Polr2f	polymerase (RNA) II (DNA directed) polypeptide F (Polr2f), mRNA.	2
0.9	0.9	chr15	96258300	chr15_96258300	96258400	0	0	0	0	0	1	1	0	0			1
0.8	0.9	chr15	96588900	chr15_96588900	96589000	0	0	0	1	0	1	1	0	0	Slc38a1	solute carrier family 38, member 1 (Slc38a1), transcript variant 2, mRNA.	1
0.5	0.2	chr15	101412700	chr15_101412700	101412800	1	0	1	1	0	1	1	1	0	Krt7	keratin 7 (Krt7), mRNA.
0.9	1	chr6	114089200	chr6_114089200	114089300	0	0	0	0	1	0	0	0	0			1
0.9	0.8	chr6	114089200	chr6_114089200	114089300	0	0	0	0	1	0	0	0	0			1
0.8	1	chr7	16145000	chr7_16145000	16145100	0	0	0	1	0	1	0	1	0	Slc8a2	solute carrier family 8 (sodium/calcium exchanger), member 2 (Slc8a2), mRNA.	1
0.9	0.9	chr7	37333600	chr7_37333600	37333700	0	0	0	0	1	0	0	0	0			1
0.4	0.6	chr8	70419200	chr8_70419200	70419300	0	0	0	0	0	1	1	0	0	Crtc1	CREB regulated transcription coactivator 1 (Crtc1), mRNA.	4
0.2	0.8	chr8	117278900	chr8_117278900	117279000	0	0	0	0	0	1	1	0	1	Cmip	c-Maf inducing protein (Cmip), transcript variant 1, mRNA.	4
0.7	0.6	chr8	122329800	chr8_122329800	122329900	0	0	0	0	0	1	1	0	0	Zfpm1	zinc finger protein, multitype 1 (Zfpm1), mRNA.	1
0.8	0.9	chr9	56437500	chr9_56437500	56437600	0	0	0	0	0	1	1	0	0	Hmg20a	high mobility group 20A (Hmg20a), mRNA.	1
0.8	0.9	chr9	58157800	chr9_58157800	58157900	0	0	0	1	0	1	0	0	0	Islr	immunoglobulin superfamily containing leucine-rich repeat (Islr), transcript variant 2, mRNA.	1
0.9	0.9	chr9	58618900	chr9_58618900	58619000	0	0	0	1	0	1	0	0	0	Nptn	neuroplastin (Nptn), transcript variant 1, mRNA.	1
0	0.1	chr9	121641800	chr9_121641800	121641900	1	0	1	1	0	1	1	1	0	Lyzl4	lysozyme-like 4 (Lyzl4), mRNA.	3
0	0.1	chr9	121641800	chr9_121641800	121641900	1	0	1	1	0	1	1	1	0	Vipr1	vasoactive intestinal peptide receptor 1 (Vipr1), mRNA.	3
0.9	0.7	chrX	80794100	chrX_80794100	80794200	0	0	0	0	1	0	0	0	0			1
0.9	0.9	chrX	136979300	chrX_136979300	136979400	1	0	0	0	1	0	0	0	0	Tmsb15l	thymosin beta 15b like (Tmsb15l), mRNA.	1
0.9	0.9	chrX	136979300	chrX_136979300	136979400	1	0	0	0	1	0	0	0	0	Slc25a53	solute carrier family 25, member 53 (Slc25a53), transcript variant 2, mRNA.	1
0.818182	0	chr1	88412000	chr1_88412000	88412100	0	0	0	0	0	1	1	0	1	Spp2	secreted phosphoprotein 2 (Spp2), mRNA.	2
0.454545	0	chr1	88412000	chr1_88412000	88412100	0	0	0	0	0	1	1	0	1	Spp2	secreted phosphoprotein 2 (Spp2), mRNA.
0.545455	0.363636	chr13	98889400	chr13_98889400	98889500	0	0	0	0	0	1	1	0	0	Tnpo1	transportin 1 (Tnpo1), transcript variant 1, mRNA.
0.727273	1	chr18	36999800	chr18_36999800	36999900	1	0	0	1	0	1	0	1	0			1
0.363636	0.909091	chr19	43796000	chr19_43796000	43796100	0	0	0	0	0	1	1	0	0	Abcc2	ATP-binding cassette, sub-family C (CFTR/MRP), member 2 (Abcc2), mRNA.	4
0.818182	0.909091	chr2	165928900	chr2_165928900	165929000	0	0	0	0	1	0	0	0	0			1
0.363636	0	chr4	41499300	chr4_41499300	41499400	0	0	0	1	0	1	0	1	0	AI464131	expressed sequence AI464131 (AI464131), mRNA.	3
0.727273	0.727273	chr5	143381900	chr5_143381900	143382000	0	0	0	1	0	1	1	0	0	Grid2ip	glutamate receptor, ionotropic, delta 2 (Grid2) interacting protein 1 (Grid2ip), transcript variant 1, mRNA.	1
0.818182	0.727273	chr5	143381900	chr5_143381900	143382000	0	0	0	1	0	1	1	0	0	Grid2ip	glutamate receptor, ionotropic, delta 2 (Grid2) interacting protein 1 (Grid2ip), transcript variant 1, mRNA.	1
0.909091	0.818182	chr8	8595900	chr8_8595900	8596000	0	0	0	0	1	0	0	0	0			1
0.153846	0.615385	chr19	5696200	chr19_5696200	5696300	0	0	0	1	0	1	1	1	0	Map3k11	mitogen-activated protein kinase kinase kinase 11 (Map3k11), mRNA.	4
0.769231	0.615385	chr19	5696200	chr19_5696200	5696300	0	0	0	1	0	1	1	1	0	Map3k11	mitogen-activated protein kinase kinase kinase 11 (Map3k11), mRNA.	1
0.769231	0.769231	chr2	25577700	chr2_25577700	25577800	1	0	0	1	0	1	0	1	0	Gm996	predicted gene 996 (Gm996), mRNA.	1
0.846154	0.769231	chr2	25577700	chr2_25577700	25577800	1	0	0	1	0	1	0	1	0	Gm996	predicted gene 996 (Gm996), mRNA.	1
0.153846	0.769231	chr2	25577700	chr2_25577700	25577800	1	0	0	1	0	1	0	1	0	Gm996	predicted gene 996 (Gm996), mRNA.	4
0.384615	0.769231	chr2	25577700	chr2_25577700	25577800	1	0	0	1	0	1	0	1	0	Gm996	predicted gene 996 (Gm996), mRNA.	4
0.5	0.5	chr1	4109400	chr1_4109400	4109500	0	0	0	0	0	1	1	0	0
0.5	0.5	chr1	4176600	chr1_4176600	4176700	0	0	0	0	0	1	1	0	0
1	0.5	chr1	4377700	chr1_4377700	4377800	0	0	0	0	0	1	1	0	0
0.5	0.5	chr1	4602200	chr1_4602200	4602300	0	0	0	0	1	0	0	0	0
0.5	1	chr1	4657200	chr1_4657200	4657300	0	0	0	0	1	0	0	0	0
0.5	0.5	chr1	4981600	chr1_4981600	4981700	0	0	0	0	0	1	1	0	0	Rgs20	regulator of G-protein signaling 20 (Rgs20), transcript variant 1, mRNA.
0.5	0.5	chr1	5311500	chr1_5311500	5311600	0	0	0	0	1	0	0	0	0
0	0.5	chr1	5411900	chr1_5411900	5412000	0	0	0	0	1	0	0	0	0
0.5	0.5	chr1	5880700	chr1_5880700	5880800	0	0	0	0	1	0	0	0	0
0.5	0.5	chr1	6123500	chr1_6123500	6123600	0	0	0	0	1	0	0	0	0
0.5	0.5	chr1	6439700	chr1_6439700	6439800	1	0	0	1	0	1	0	0	0
0.5	0.5	chr1	6726900	chr1_6726900	6727000	0	0	0	0	0	1	1	0	0
0	0.5	chr1	6769000	chr1_6769000	6769100	0	0	0	0	0	1	1	0	0	St18	suppression of tumorigenicity 18 (St18), transcript variant 3, mRNA.
0	0.5	chr1	6864900	chr1_6864900	6865000	1	0	0	0	1	0	0	0	0
0.5	0.5	chr1	7057600	chr1_7057600	7057700	0	0	0	0	1	0	0	0	0
0	0.5	chr1	7067200	chr1_7067200	7067300	0	0	0	0	1	0	0	0	0
0.5	0.5	chr1	7148900	chr1_7148900	7149000	1	0	0	1	0	1	0	0	0	Pcmtd1	protein-L-isoaspartate (D-aspartate) O-methyltransferase domain containing 1 (Pcmtd1), mRNA.
0.5	0.5	chr1	7411600	chr1_7411600	7411700	1	0	0	1	0	1	0	0	0
0.5	0	chr1	7577700	chr1_7577700	7577800	0	0	0	0	1	0	0	0	0
0.5	0	chr1	7735300	chr1_7735300	7735400	0	0	0	0	1	0	0	0	0
0	0.5	chr1	8582100	chr1_8582100	8582200	0	0	0	0	0	1	1	0	0	Sntg1	syntrophin, gamma 1 (Sntg1), transcript variant 1, mRNA.
0	0.5	chr1	9025800	chr1_9025800	9025900	0	0	0	0	0	1	1	0	0	Sntg1	syntrophin, gamma 1 (Sntg1), transcript variant 1, mRNA.
0.5	0.5	chr1	9451600	chr1_9451600	9451700	1	0	0	1	0	1	0	0	0
0	1	chr1	9469900	chr1_9469900	9470000	0	0	0	0	1	0	0	0	0			4
0.5	0.5	chr1	9579200	chr1_9579200	9579300	0	0	0	0	0	1	1	0	0	Adhfe1	alcohol dehydrogenase, iron containing, 1 (Adhfe1), transcript variant 1, mRNA.
0.5	0.5	chr1	9579200	chr1_9579200	9579300	0	0	0	0	0	1	1	0	0	2610203C22Rik	RIKEN cDNA 2610203C22 gene (2610203C22Rik), long non-coding RNA.
0.5	0.5	chr1	9933000	chr1_9933000	9933100	0	0	0	0	0	1	1	0	0	Mcmdc2	minichromosome maintenance domain containing 2 (Mcmdc2), mRNA.
0.5	0.5	chr1	10043400	chr1_10043400	10043500	0	0	0	0	0	1	1	0	0	Cspp1	centrosome and spindle pole associated protein 1 (Cspp1), mRNA.
0.5	0.5	chr1	10043400	chr1_10043400	10043500	0	0	0	0	0	1	1	0	0	AK076931	adult male testis cDNA, RIKEN full-length enriched library, clone:4930558F10 product:unclassifiable, full insert sequence.
0.5	0.5	chr1	10076200	chr1_10076200	10076300	0	0	0	0	0	1	1	0	0	Cspp1	centrosome and spindle pole associated protein 1 (Cspp1), mRNA.
0.5	0.5	chr1	10083700	chr1_10083700	10083800	0	0	0	1	0	1	0	0	0	Cspp1	centrosome and spindle pole associated protein 1 (Cspp1), mRNA.
0	0.5	chr1	10130100	chr1_10130100	10130200	0	0	0	0	0	1	1	0	0	Cspp1	centrosome and spindle pole associated protein 1 (Cspp1), mRNA.
0	0.5	chr1	10228600	chr1_10228600	10228700	0	0	0	0	0	1	1	0	0	Arfgef1	ADP-ribosylation factor guanine nucleotide-exchange factor 1(brefeldin A-inhibited) (Arfgef1), mRNA.
0.5	0	chr1	10600000	chr1_10600000	10600100	0	0	0	0	0	1	1	0	0	Cpa6	carboxypeptidase A6 (Cpa6), transcript variant 1, mRNA.
0.5	0.5	chr1	10706200	chr1_10706200	10706300	0	0	0	0	0	1	1	0	0	Cpa6	carboxypeptidase A6 (Cpa6), transcript variant 1, mRNA.
0.5	0.5	chr1	10706200	chr1_10706200	10706300	0	0	0	0	0	1	1	0	0	Mir467e	microRNA 467e (Mir467e), microRNA.
0.5	0	chr1	11035300	chr1_11035300	11035400	0	0	0	0	0	1	1	0	0	Prex2	phosphatidylinositol-3,4,5-trisphosphate-dependent Rac exchange factor 2 (Prex2), transcript variant 1, mRNA.
0.5	0.5	chr1	11563800	chr1_11563800	11563900	0	0	0	0	0	1	1	0	0	A830018L16Rik	RIKEN cDNA A830018L16 gene (A830018L16Rik), transcript variant 1, mRNA.
0.5	0.5	chr1	11902200	chr1_11902200	11902300	0	0	0	0	0	1	1	0	0	A830018L16Rik	RIKEN cDNA A830018L16 gene (A830018L16Rik), transcript variant 1, mRNA.
0.5	0.5	chr1	12114700	chr1_12114700	12114800	0	0	0	0	1	0	0	0	0
0	0.5	chr1	12114700	chr1_12114700	12114800	0	0	0	0	1	0	0	0	0
0.5	0	chr1	12592400	chr1_12592400	12592500	0	0	0	0	1	0	0	0	0
0	0.5	chr1	12671100	chr1_12671100	12671200	1	0	0	1	0	1	1	0	0	Gm17644	predicted gene, 17644 (Gm17644), long non-coding RNA.
0.5	0	chr1	12735400	chr1_12735400	12735500	0	0	0	0	0	1	1	0	0	Sulf1	sulfatase 1 (Sulf1), transcript variant 2, mRNA.
0	0.5	chr1	12799800	chr1_12799800	12799900	0	0	0	0	0	1	1	0	0	Sulf1	sulfatase 1 (Sulf1), transcript variant 2, mRNA.
0.5	0	chr1	12818300	chr1_12818300	12818400	0	0	0	1	0	1	1	0	0	Sulf1	sulfatase 1 (Sulf1), transcript variant 2, mRNA.
0.5	0.5	chr1	13023600	chr1_13023600	13023700	0	0	0	0	1	0	0	0	0
0.5	0	chr1	13282900	chr1_13282900	13283000	0	0	0	0	0	1	1	0	0	Ncoa2	nuclear receptor coactivator 2 (Ncoa2), transcript variant a, mRNA.
0	0.5	chr1	13325200	chr1_13325200	13325300	0	0	0	0	0	1	1	0	0	Ncoa2	nuclear receptor coactivator 2 (Ncoa2), transcript variant a, mRNA.
0.5	0	chr1	13325600	chr1_13325600	13325700	0	0	0	0	0	1	1	0	0	Ncoa2	nuclear receptor coactivator 2 (Ncoa2), transcript variant a, mRNA.
0.5	0	chr1	13435200	chr1_13435200	13435300	0	0	0	0	1	0	0	0	0
0.5	0.5	chr1	13498100	chr1_13498100	13498200	0	0	0	0	1	0	0	0	0
0.5	0.5	chr1	13785500	chr1_13785500	13785600	1	0	0	0	1	0	0	0	0	Gm5523	predicted pseudogene 5523 (Gm5523), non-coding RNA.
0.5	0	chr1	14313300	chr1_14313300	14313400	0	0	0	0	1	0	0	0	0
0.5	0.5	chr1	14323200	chr1_14323200	14323300	0	0	0	0	1	0	0	0	0
0.5	0.5	chr1	14417100	chr1_14417100	14417200	0	0	0	0	1	0	0	0	0
0.5	0.5	chr1	14617600	chr1_14617600	14617700	0	0	0	0	1	0	0	0	0
0	0.5	chr1	14627400	chr1_14627400	14627500	0	0	0	0	1	0	0	0	0
0	0.5	chr1	14800500	chr1_14800500	14800600	0	0	0	0	1	0	0	0	0
0.5	0.5	chr1	14850400	chr1_14850400	14850500	0	0	0	0	1	0	0	0	0
0	0.5	chr1	15348900	chr1_15348900	15349000	0	0	0	0	0	1	1	0	0	Kcnb2	potassium voltage gated channel, Shab-related subfamily, member 2 (Kcnb2), mRNA.
0.5	0.5	chr1	15424200	chr1_15424200	15424300	0	0	0	0	0	1	1	0	0	Kcnb2	potassium voltage gated channel, Shab-related subfamily, member 2 (Kcnb2), mRNA.
0.5	0	chr1	15640500	chr1_15640500	15640600	0	0	0	0	0	1	1	0	0	Kcnb2	potassium voltage gated channel, Shab-related subfamily, member 2 (Kcnb2), mRNA.
0.5	0.5	chr1	15803600	chr1_15803600	15803700	1	0	0	0	1	0	0	0	0	Terf1	telomeric repeat binding factor 1 (Terf1), transcript variant 1, mRNA.
0	0.5	chr1	15919300	chr1_15919300	15919400	0	0	0	0	1	0	0	0	0
0.5	0	chr1	15927100	chr1_15927100	15927200	0	0	0	0	1	0	0	0	0
0	0.5	chr1	16059100	chr1_16059100	16059200	0	0	0	0	1	0	0	0	0
0.5	0.5	chr1	16153400	chr1_16153400	16153500	0	0	0	0	1	0	0	0	0
0.5	0.5	chr1	16403100	chr1_16403100	16403200	0	0	0	0	0	1	1	0	0	Stau2	staufen (RNA binding protein) homolog 2 (Drosophila) (Stau2), transcript variant 3, mRNA.
0.5	0.5	chr1	16793200	chr1_16793200	16793300	0	0	0	0	1	0	0	0	0
0	0.5	chr1	16793200	chr1_16793200	16793300	0	0	0	0	1	0	0	0	0
0.5	0.5	chr1	16850200	chr1_16850200	16850300	0	0	0	0	1	0	0	0	0
0.5	0	chr1	17137300	chr1_17137300	17137400	0	0	0	0	1	0	0	0	0
0.5	0	chr1	17941600	chr1_17941600	17941700	0	0	0	0	1	0	0	0	0
0.5	0.5	chr1	17995000	chr1_17995000	17995100	1	0	0	1	0	1	0	0	0
0.5	0.5	chr1	18016300	chr1_18016300	18016400	1	0	0	0	0	1	1	0	0
0.5	0.5	chr1	18131600	chr1_18131600	18131700	0	0	0	0	0	1	1	0	0	Crisp4	cysteine-rich secretory protein 4 (Crisp4), mRNA.
0.5	0	chr1	18131600	chr1_18131600	18131700	0	0	0	0	0	1	1	0	0	Crisp4	cysteine-rich secretory protein 4 (Crisp4), mRNA.
0.5	0	chr1	18295800	chr1_18295800	18295900	0	0	0	0	1	0	0	0	0
0.5	0.5	chr1	18295800	chr1_18295800	18295900	0	0	0	0	1	0	0	0	0
0	0.5	chr1	18782600	chr1_18782600	18782700	0	0	0	0	1	0	0	0	0
0.5	0.5	chr1	18843600	chr1_18843600	18843700	0	0	0	0	1	0	0	0	0
0.5	0	chr1	18891000	chr1_18891000	18891100	0	0	0	0	1	0	0	0	0
0	0.5	chr1	19475600	chr1_19475600	19475700	0	0	0	0	1	0	0	0	0
0.5	0.5	chr1	19698600	chr1_19698600	19698700	0	0	0	0	1	0	0	0	0
0.5	0	chr1	20328800	chr1_20328800	20328900	0	0	0	0	0	1	1	0	0	Pkhd1	polycystic kidney and hepatic disease 1 (Pkhd1), mRNA.
0.5	0.5	chr1	20460200	chr1_20460200	20460300	0	0	0	0	0	1	1	0	0	Pkhd1	polycystic kidney and hepatic disease 1 (Pkhd1), mRNA.
0.5	0.5	chr1	20501600	chr1_20501600	20501700	0	0	0	0	0	1	1	0	0	Pkhd1	polycystic kidney and hepatic disease 1 (Pkhd1), mRNA.
0.5	0.5	chr1	20504800	chr1_20504800	20504900	0	0	0	0	0	1	1	0	0	Pkhd1	polycystic kidney and hepatic disease 1 (Pkhd1), mRNA.
0.5	0.5	chr1	20931000	chr1_20931000	20931100	0	0	0	0	0	1	1	0	0	Paqr8	progestin and adipoQ receptor family member VIII (Paqr8), mRNA.
0.5	0	chr1	20952600	chr1_20952600	20952700	1	0	0	0	0	1	1	0	1	Efhc1	EF-hand domain (C-terminal) containing 1 (Efhc1), mRNA.
0.5	0.5	chr1	20989400	chr1_20989400	20989500	0	0	0	1	0	1	0	0	0	Efhc1	EF-hand domain (C-terminal) containing 1 (Efhc1), mRNA.
0.5	0.5	chr1	21064600	chr1_21064600	21064700	0	0	0	0	0	1	1	0	0	Tram2	translocating chain-associating membrane protein 2 (Tram2), mRNA.
0.5	0.5	chr1	21268900	chr1_21268900	21269000	0	0	0	0	0	1	1	0	0
0.5	0	chr1	21279200	chr1_21279200	21279300	0	0	0	0	1	0	0	0	0
0	0.5	chr1	21314500	chr1_21314500	21314600	1	0	0	0	0	1	1	0	0
0.5	0	chr1	21421900	chr1_21421900	21422000	0	0	0	0	0	1	1	0	0	Kcnq5	potassium voltage-gated channel, subfamily Q, member 5 (Kcnq5), transcript variant 3, mRNA.
0.5	0.5	chr1	21502200	chr1_21502200	21502300	0	0	0	0	0	1	1	0	0	Kcnq5	potassium voltage-gated channel, subfamily Q, member 5 (Kcnq5), transcript variant 3, mRNA.
0.5	0	chr1	21641300	chr1_21641300	21641400	0	0	0	0	0	1	1	0	0	Kcnq5	potassium voltage-gated channel, subfamily Q, member 5 (Kcnq5), transcript variant 3, mRNA.
0	0.5	chr1	21809600	chr1_21809600	21809700	0	0	0	0	0	1	1	0	0	Kcnq5	potassium voltage-gated channel, subfamily Q, member 5 (Kcnq5), transcript variant 3, mRNA.
0.5	0.5	chr1	22039300	chr1_22039300	22039400	0	0	0	0	1	0	0	0	0
0.5	0.5	chr1	22942400	chr1_22942400	22942500	0	0	0	0	1	0	0	0	0
0	0.5	chr1	22956500	chr1_22956500	22956600	0	0	0	0	1	0	0	0	0
0.5	0	chr1	23249400	chr1_23249400	23249500	0	0	0	0	1	0	0	0	0
0.5	0	chr1	23330800	chr1_23330800	23330900	0	0	0	0	1	0	0	0	0
0.5	0.5	chr1	23372700	chr1_23372700	23372800	0	0	0	0	0	1	1	0	0	Ogfrl1	opioid growth factor receptor-like 1 (Ogfrl1), mRNA.
0	0.5	chr1	23397500	chr1_23397500	23397600	1	0	1	1	0	1	1	0	0	AK090150	16 days neonate male diencephalon cDNA, RIKEN full-length enriched library, clone:G630007A06 product:unclassifiable, full insert sequence.
0.5	0.5	chr1	23397500	chr1_23397500	23397600	1	0	1	1	0	1	1	0	0	AK090150	16 days neonate male diencephalon cDNA, RIKEN full-length enriched library, clone:G630007A06 product:unclassifiable, full insert sequence.
0.5	0	chr1	23759700	chr1_23759700	23759800	1	0	0	0	1	0	0	0	0	B3gat2	beta-1,3-glucuronyltransferase 2 (glucuronosyltransferase S) (B3gat2), mRNA.
1	0.5	chr1	23764200	chr1_23764200	23764300	1	0	0	0	0	1	1	0	0	B3gat2	beta-1,3-glucuronyltransferase 2 (glucuronosyltransferase S) (B3gat2), mRNA.
0	0.5	chr1	23801100	chr1_23801100	23801200	0	0	0	0	0	1	1	0	0	B3gat2	beta-1,3-glucuronyltransferase 2 (glucuronosyltransferase S) (B3gat2), mRNA.
0	1	chr1	23802800	chr1_23802800	23802900	0	0	0	0	0	1	1	0	0	B3gat2	beta-1,3-glucuronyltransferase 2 (glucuronosyltransferase S) (B3gat2), mRNA.	4
0.5	0.5	chr1	23969000	chr1_23969000	23969100	0	0	0	0	1	0	0	0	0
0.5	0.5	chr1	23970700	chr1_23970700	23970800	0	0	0	0	1	0	0	0	0
0	0.5	chr1	24056000	chr1_24056000	24056100	0	0	0	0	0	1	1	0	0	Fam135a	family with sequence similarity 135, member A (Fam135a), mRNA.
0.5	0.5	chr1	24112300	chr1_24112300	24112400	0	0	0	0	1	0	0	0	0
0	0.5	chr1	24142600	chr1_24142600	24142700	0	0	0	0	1	0	0	0	0
0	0.5	chr1	24231500	chr1_24231500	24231600	0	0	0	0	0	1	1	0	0	Col9a1	collagen, type IX, alpha 1 (Col9a1), transcript variant 1, mRNA.
0.5	0.5	chr1	24352800	chr1_24352800	24352900	0	0	0	0	0	1	1	0	0	Col19a1	collagen, type XIX, alpha 1 (Col19a1), mRNA.
0.5	0.5	chr1	24366600	chr1_24366600	24366700	0	0	0	0	0	1	1	0	0	Col19a1	collagen, type XIX, alpha 1 (Col19a1), mRNA.
0.5	0.5	chr1	24652800	chr1_24652800	24652900	0	0	0	0	1	0	0	0	0
0.5	0	chr1	24754200	chr1_24754200	24754300	0	0	0	0	0	1	1	0	0	Lmbrd1	LMBR1 domain containing 1 (Lmbrd1), transcript variant 1, mRNA.
0	0.5	chr1	24942900	chr1_24942900	24943000	0	0	0	0	1	0	0	0	0
0.5	0.5	chr1	25099200	chr1_25099200	25099300	0	0	0	0	0	1	1	0	0	Adgrb3	adhesion G protein-coupled receptor B3 (Adgrb3), mRNA.
0.5	0.5	chr1	25244100	chr1_25244100	25244200	0	0	0	0	0	1	1	0	0	Adgrb3	adhesion G protein-coupled receptor B3 (Adgrb3), mRNA.
0.5	0.5	chr1	25423700	chr1_25423700	25423800	0	0	0	0	0	1	1	0	0	Adgrb3	adhesion G protein-coupled receptor B3 (Adgrb3), mRNA.
0	0.5	chr1	25459300	chr1_25459300	25459400	0	0	0	0	0	1	1	0	0	Adgrb3	adhesion G protein-coupled receptor B3 (Adgrb3), mRNA.
0.5	0.5	chr1	26288500	chr1_26288500	26288600	0	0	0	0	1	0	0	0	0
0	0.5	chr1	26408100	chr1_26408100	26408200	0	0	0	0	1	0	0	0	0
0.5	0.5	chr1	26562900	chr1_26562900	26563000	0	0	0	0	1	0	0	0	0
0	0.5	chr1	26576300	chr1_26576300	26576400	0	0	0	0	1	0	0	0	0
0	0.5	chr1	26626500	chr1_26626500	26626600	0	0	0	0	1	0	0	0	0
0.5	0	chr1	26864100	chr1_26864100	26864200	0	0	0	0	1	0	0	0	0
0.5	0	chr1	27480900	chr1_27480900	27481000	0	0	0	0	1	0	0	0	0
0	0.5	chr1	28467600	chr1_28467600	28467700	0	0	0	0	1	0	0	0	0
0.5	0.5	chr1	28964000	chr1_28964000	28964100	0	0	0	0	1	0	0	0	0
0	0.5	chr1	29252200	chr1_29252200	29252300	0	0	0	0	1	0	0	0	0
0.5	0.5	chr1	29913000	chr1_29913000	29913100	0	0	0	0	1	0	0	0	0
0.5	0	chr1	30121200	chr1_30121200	30121300	0	0	0	0	1	0	0	0	0
0.5	0.5	chr1	30200300	chr1_30200300	30200400	0	0	0	0	1	0	0	0	0
0.5	0.5	chr1	30609100	chr1_30609100	30609200	0	0	0	0	1	0	0	0	0
0.5	0	chr1	30961000	chr1_30961000	30961100	0	0	0	0	1	0	0	0	0
0.5	0.5	chr1	31089000	chr1_31089000	31089100	0	0	0	0	0	1	1	0	0
0.5	0	chr1	31340400	chr1_31340400	31340500	0	0	0	0	1	0	0	0	0
0.5	0.5	chr1	31340400	chr1_31340400	31340500	0	0	0	0	1	0	0	0	0
0	0.5	chr1	31425200	chr1_31425200	31425300	0	0	0	0	1	0	0	0	0
0	0.5	chr1	31706000	chr1_31706000	31706100	0	0	0	0	1	0	0	0	0
0	0.5	chr1	31834000	chr1_31834000	31834100	0	0	0	0	1	0	0	0	0
0.5	0.5	chr1	32186400	chr1_32186400	32186500	0	0	0	0	0	1	1	0	0	Khdrbs2	KH domain containing, RNA binding, signal transduction associated 2 (Khdrbs2), mRNA.
0.5	0.5	chr1	32251100	chr1_32251100	32251200	0	0	0	0	0	1	1	0	0	Khdrbs2	KH domain containing, RNA binding, signal transduction associated 2 (Khdrbs2), mRNA.
0	0.5	chr1	32333900	chr1_32333900	32334000	0	1	0	1	0	1	0	0	0	Khdrbs2	KH domain containing, RNA binding, signal transduction associated 2 (Khdrbs2), mRNA.
0	0.5	chr1	32437100	chr1_32437100	32437200	0	0	0	0	0	1	1	0	0	Khdrbs2	KH domain containing, RNA binding, signal transduction associated 2 (Khdrbs2), mRNA.
0	0.5	chr1	32472600	chr1_32472600	32472700	1	0	0	1	0	1	0	0	0	Khdrbs2	KH domain containing, RNA binding, signal transduction associated 2 (Khdrbs2), mRNA.
0.5	0.5	chr1	32884100	chr1_32884100	32884200	0	0	0	0	1	0	0	0	0
0.5	0.5	chr1	33212500	chr1_33212500	33212600	0	0	0	0	1	0	0	0	0
0	0.5	chr1	33307200	chr1_33307200	33307300	0	0	0	0	1	0	0	0	0
0.5	0.5	chr1	33324100	chr1_33324100	33324200	0	0	0	0	1	0	0	0	0
0.5	0.5	chr1	33396000	chr1_33396000	33396100	0	0	0	0	1	0	0	0	0
0.5	0	chr1	33455000	chr1_33455000	33455100	0	0	0	0	0	1	1	0	0	Prim2	DNA primase, p58 subunit (Prim2), mRNA.
0	0.5	chr1	33518800	chr1_33518800	33518900	0	0	0	0	0	1	1	0	0	Prim2	DNA primase, p58 subunit (Prim2), mRNA.
1	0.5	chr1	33616700	chr1_33616700	33616800	1	0	0	1	0	1	0	0	0	Prim2	DNA primase, p58 subunit (Prim2), mRNA.
0	0.5	chr1	33739800	chr1_33739800	33739900	0	1	0	1	0	1	0	0	0	Rab23	RAB23, member RAS oncogene family (Rab23), transcript variant 1, mRNA.
0	0.5	chr1	33861500	chr1_33861500	33861600	0	0	0	0	0	1	1	0	0	Bend6	BEN domain containing 6 (Bend6), transcript variant 1, mRNA.
0.5	0.5	chr1	33909500	chr1_33909500	33909600	1	0	0	0	0	1	1	0	0	Bend6	BEN domain containing 6 (Bend6), transcript variant 1, mRNA.
0.5	0.5	chr1	33909500	chr1_33909500	33909600	1	0	0	0	0	1	1	0	0	Dst	dystonin (Dst), transcript variant 1, mRNA.
0.5	0	chr1	33980100	chr1_33980100	33980200	1	0	0	0	0	1	1	0	0	Dst	dystonin (Dst), transcript variant 1, mRNA.
0	0.5	chr1	34030200	chr1_34030200	34030300	1	0	0	0	0	1	1	0	0	Dst	dystonin (Dst), transcript variant 1, mRNA.
0	0.5	chr1	34035700	chr1_34035700	34035800	0	0	0	0	0	1	1	0	0	Dst	dystonin (Dst), transcript variant 1, mRNA.
0.5	0.5	chr1	34223600	chr1_34223600	34223700	0	0	0	0	0	1	1	0	0	Dst	dystonin (Dst), transcript variant 1, mRNA.
0.5	0.5	chr1	34264200	chr1_34264200	34264300	0	0	0	0	0	1	1	0	0	Dst	dystonin (Dst), transcript variant 1, mRNA.
0.5	0	chr1	34330900	chr1_34330900	34331000	1	0	0	0	1	0	0	0	0
0.5	0.5	chr1	34493300	chr1_34493300	34493400	0	0	0	0	1	0	0	0	0
0.5	0.5	chr1	34503000	chr1_34503000	34503100	0	1	0	1	1	1	0	0	0	Prss39	protease, serine 39 (Prss39), mRNA.
0.5	0	chr1	34822900	chr1_34822900	34823000	1	0	0	0	0	1	1	0	0	Fam168b	family with sequence similarity 168, member B (Fam168b), transcript variant 1, mRNA.
0.5	0	chr1	35324900	chr1_35324900	35325000	0	0	0	0	1	0	0	0	0
0.5	0	chr1	35391000	chr1_35391000	35391100	0	0	0	0	1	0	0	0	0
0.5	0.5	chr1	35394300	chr1_35394300	35394400	0	0	0	0	1	0	0	0	0
0	0.5	chr1	35504400	chr1_35504400	35504500	0	0	0	0	1	0	0	0	0
0	0.5	chr1	36101900	chr1_36101900	36102000	0	0	0	1	0	1	0	0	0	Hs6st1	heparan sulfate 6-O-sulfotransferase 1 (Hs6st1), mRNA.
0	0.5	chr1	36162200	chr1_36162200	36162300	0	1	0	1	0	1	1	0	0	Uggt1	UDP-glucose glycoprotein glucosyltransferase 1 (Uggt1), mRNA.
0	0.5	chr1	36224400	chr1_36224400	36224500	0	0	0	0	0	1	1	0	0	Uggt1	UDP-glucose glycoprotein glucosyltransferase 1 (Uggt1), mRNA.
0.5	0.5	chr1	36224400	chr1_36224400	36224500	0	0	0	0	0	1	1	0	0	Uggt1	UDP-glucose glycoprotein glucosyltransferase 1 (Uggt1), mRNA.
0.5	0.5	chr1	36448700	chr1_36448700	36448800	0	0	0	0	1	0	0	0	0
0.5	0	chr1	36473200	chr1_36473200	36473300	1	0	0	1	0	1	0	0	0	Cnnm4	cyclin M4 (Cnnm4), mRNA.
0.5	0	chr1	36473200	chr1_36473200	36473300	1	0	0	1	0	1	0	0	0	AK139814	2 cells egg cDNA, RIKEN full-length enriched library, clone:B020022M19 product:unclassifiable, full insert sequence.
0.5	0.5	chr1	36473200	chr1_36473200	36473300	1	0	0	1	0	1	0	0	0	Cnnm4	cyclin M4 (Cnnm4), mRNA.
0.5	0.5	chr1	36473200	chr1_36473200	36473300	1	0	0	1	0	1	0	0	0	AK139814	2 cells egg cDNA, RIKEN full-length enriched library, clone:B020022M19 product:unclassifiable, full insert sequence.
0.5	0.5	chr1	36506500	chr1_36506500	36506600	1	0	0	1	0	1	0	0	0	Cnnm4	cyclin M4 (Cnnm4), mRNA.
0.5	0.5	chr1	36540600	chr1_36540600	36540700	1	0	0	0	0	1	1	0	0	Ankrd39	ankyrin repeat domain 39 (Ankrd39), transcript variant 1, mRNA.
0.5	0.5	chr1	36562100	chr1_36562100	36562200	0	0	0	0	0	1	1	0	0	Fam178b	family with sequence similarity 178, member B (Fam178b), transcript variant A, mRNA.
0.5	0.5	chr1	36625000	chr1_36625000	36625100	0	0	0	0	0	1	1	0	0	Fam178b	family with sequence similarity 178, member B (Fam178b), transcript variant A, mRNA.
0.5	0.5	chr1	36779000	chr1_36779000	36779100	0	0	0	1	0	1	0	1	0	Zap70	zeta-chain (TCR) associated protein kinase (Zap70), transcript variant 4, mRNA.
0.5	0.5	chr1	36913800	chr1_36913800	36913900	0	0	0	0	0	1	1	0	0	Tmem131	transmembrane protein 131 (Tmem131), mRNA.
0	0.5	chr1	36965900	chr1_36965900	36966000	0	0	0	0	1	0	0	0	0
0	0.5	chr1	36971300	chr1_36971300	36971400	0	0	0	0	1	0	0	0	0
0	0.5	chr1	37027900	chr1_37027900	37028000	1	0	0	0	0	1	1	0	0	Vwa3b	SubName: Full=A230074B11Rik protein ; SubName: Full=Protein Vwa3b ; SubName: Full=RIKEN cDNA A230074B11, isoform CRA_b ;
0.5	0.5	chr1	37030700	chr1_37030700	37030800	0	0	0	0	0	1	1	0	0	Vwa3b	SubName: Full=A230074B11Rik protein ; SubName: Full=Protein Vwa3b ; SubName: Full=RIKEN cDNA A230074B11, isoform CRA_b ;
0.5	0	chr1	37116100	chr1_37116100	37116200	0	0	0	0	0	1	1	0	0
0.5	0	chr1	37207900	chr1_37207900	37208000	0	0	0	0	1	0	0	0	0
0.5	0.5	chr1	37210200	chr1_37210200	37210300	0	0	0	0	1	0	0	0	0
0	0.5	chr1	37241100	chr1_37241100	37241200	0	0	0	0	0	1	1	0	0	Cnga3	cyclic nucleotide gated channel alpha 3 (Cnga3), transcript variant 1, mRNA.
0.5	0.5	chr1	37371700	chr1_37371700	37371800	0	0	0	1	0	1	1	0	0	Inpp4a	inositol polyphosphate-4-phosphatase, type I (Inpp4a), transcript variant 3, mRNA.
0.5	0	chr1	37475200	chr1_37475200	37475300	0	0	0	0	0	1	1	0	0	Mgat4a	mannoside acetylglucosaminyltransferase 4, isoenzyme A (Mgat4a), transcript variant 1, mRNA.
0.5	0.5	chr1	37524700	chr1_37524700	37524800	0	0	0	0	0	1	1	0	0	Mgat4a	mannoside acetylglucosaminyltransferase 4, isoenzyme A (Mgat4a), transcript variant 1, mRNA.
0.5	0.5	chr1	37821700	chr1_37821700	37821800	0	0	0	0	0	1	1	0	0	Tsga10	testis specific 10 (Tsga10), transcript variant 1, mRNA.
0.5	0.5	chr1	37920500	chr1_37920500	37920600	0	0	0	0	1	0	0	0	0
0.5	0	chr1	37957700	chr1_37957700	37957800	1	0	1	1	1	1	1	0	0	Lyg1	lysozyme G-like 1 (Lyg1), mRNA.
0.5	0.5	chr1	38005400	chr1_38005400	38005500	0	0	0	0	0	1	1	0	0	Eif5b	eukaryotic translation initiation factor 5B (Eif5b), mRNA.
0	0.5	chr1	38152300	chr1_38152300	38152400	0	0	0	0	0	1	1	0	0
0	0.5	chr1	38168100	chr1_38168100	38168200	0	0	0	0	1	0	0	0	0
0.5	0.5	chr1	38244300	chr1_38244300	38244400	0	0	0	0	0	1	1	0	0	Aff3	AF4/FMR2 family, member 3 (Aff3), mRNA.
0.5	0.5	chr1	38273700	chr1_38273700	38273800	0	0	0	0	0	1	1	0	0	Aff3	AF4/FMR2 family, member 3 (Aff3), mRNA.
0	0.5	chr1	38328000	chr1_38328000	38328100	0	0	0	0	0	1	1	0	0	Aff3	AF4/FMR2 family, member 3 (Aff3), mRNA.
0.5	0.5	chr1	38409500	chr1_38409500	38409600	0	0	0	0	0	1	1	0	0	Aff3	AF4/FMR2 family, member 3 (Aff3), mRNA.
0.5	0	chr1	38651200	chr1_38651200	38651300	0	0	0	0	0	1	1	0	0
0.5	0	chr1	38742700	chr1_38742700	38742800	0	0	0	0	1	0	0	0	0
0.5	0.5	chr1	38800500	chr1_38800500	38800600	0	0	0	0	0	1	1	0	0	Lonrf2	LON peptidase N-terminal domain and ring finger 2 (Lonrf2), mRNA.
0	1	chr1	38930000	chr1_38930000	38930100	0	0	0	0	1	0	0	0	0			4
0.5	0.5	chr1	38972700	chr1_38972700	38972800	0	0	0	0	1	0	0	0	0
0.5	0.5	chr1	39045000	chr1_39045000	39045100	0	0	0	0	1	0	0	0	0
0.5	0.5	chr1	39097800	chr1_39097800	39097900	0	0	0	0	1	0	0	0	1
0.5	0.5	chr1	39188400	chr1_39188400	39188500	1	0	0	0	1	0	0	0	0	Mir6349	microRNA 6349 (Mir6349), microRNA.
0	0.5	chr1	39253700	chr1_39253700	39253800	0	0	0	0	0	1	1	0	0	Npas2	neuronal PAS domain protein 2 (Npas2), mRNA.
0	0.5	chr1	39344900	chr1_39344900	39345000	0	0	0	0	0	1	1	0	0	Npas2	neuronal PAS domain protein 2 (Npas2), mRNA.
0	1	chr1	39444100	chr1_39444100	39444200	0	0	0	0	0	1	1	0	0	Tbc1d8	TBC1 domain family, member 8 (Tbc1d8), mRNA.	4
0.5	0.5	chr1	39467400	chr1_39467400	39467500	0	0	0	0	0	1	1	0	0	Tbc1d8	TBC1 domain family, member 8 (Tbc1d8), mRNA.
0	0.5	chr1	39590600	chr1_39590600	39590700	0	0	0	0	1	0	0	0	0
0.5	0.5	chr1	39699700	chr1_39699700	39699800	0	0	0	0	0	1	1	0	0	Rfx8	regulatory factor X 8 (Rfx8), mRNA.
0.5	1	chr1	39907700	chr1_39907700	39907800	0	0	0	0	0	1	1	0	0	Map4k4	mitogen-activated protein kinase kinase kinase kinase 4 (Map4k4), transcript variant 1, mRNA.
0.5	0	chr1	40009100	chr1_40009100	40009200	0	0	0	1	0	1	0	0	0	Map4k4	mitogen-activated protein kinase kinase kinase kinase 4 (Map4k4), transcript variant 1, mRNA.
0	0.5	chr1	40013300	chr1_40013300	40013400	0	0	0	0	0	1	1	0	0	Map4k4	mitogen-activated protein kinase kinase kinase kinase 4 (Map4k4), transcript variant 1, mRNA.
0.5	0.5	chr1	40013300	chr1_40013300	40013400	0	0	0	0	0	1	1	0	0	Map4k4	mitogen-activated protein kinase kinase kinase kinase 4 (Map4k4), transcript variant 1, mRNA.
0.5	0.5	chr1	40024000	chr1_40024000	40024100	0	0	0	0	0	1	1	0	0	Map4k4	mitogen-activated protein kinase kinase kinase kinase 4 (Map4k4), transcript variant 1, mRNA.
0	0.5	chr1	40027000	chr1_40027000	40027100	0	0	0	0	1	0	0	0	0	Map4k4	mitogen-activated protein kinase kinase kinase kinase 4 (Map4k4), transcript variant 1, mRNA.
0.5	0	chr1	40108900	chr1_40108900	40109000	0	0	0	0	0	1	1	0	0	Il1r2	interleukin 1 receptor, type II (Il1r2), mRNA.
0	0.5	chr1	40115700	chr1_40115700	40115800	0	0	0	0	0	1	1	0	0	Il1r2	interleukin 1 receptor, type II (Il1r2), mRNA.
0	0.5	chr1	40225100	chr1_40225100	40225200	1	0	1	1	0	1	0	0	0
0	0.5	chr1	40300800	chr1_40300800	40300900	0	0	0	1	0	1	1	0	0	Il1r1	interleukin 1 receptor, type I (Il1r1), transcript variant 2, mRNA.
0	0.5	chr1	40379100	chr1_40379100	40379200	0	0	0	0	1	0	0	0	0
0.5	0.5	chr1	40515200	chr1_40515200	40515300	1	0	0	0	1	0	0	0	0	Il18rap	interleukin 18 receptor accessory protein (Il18rap), mRNA.
0.5	0.5	chr1	40567400	chr1_40567400	40567500	0	0	0	0	1	0	0	0	0
0	1	chr1	40617200	chr1_40617200	40617300	0	0	0	0	0	1	1	0	0	Slc9a4	solute carrier family 9 (sodium/hydrogen exchanger), member 4 (Slc9a4), mRNA.	4
0	0.5	chr1	40684200	chr1_40684200	40684300	0	0	0	0	0	1	1	0	0	Slc9a2	solute carrier family 9 (sodium/hydrogen exchanger), member 2 (Slc9a2), mRNA.
0.5	0	chr1	40756200	chr1_40756200	40756300	0	0	0	1	0	1	1	0	0	Slc9a2	solute carrier family 9 (sodium/hydrogen exchanger), member 2 (Slc9a2), mRNA.
0.5	0.5	chr1	40762000	chr1_40762000	40762100	0	0	0	1	0	1	1	0	0	Slc9a2	solute carrier family 9 (sodium/hydrogen exchanger), member 2 (Slc9a2), mRNA.
0.5	0.5	chr1	40832800	chr1_40832800	40832900	0	0	0	0	0	1	1	0	0	Tmem182	transmembrane protein 182 (Tmem182), mRNA.
0.5	0	chr1	40898500	chr1_40898500	40898600	0	0	0	0	1	0	0	0	0
0	0.5	chr1	40925300	chr1_40925300	40925400	0	0	0	0	1	0	0	0	0
0.5	0	chr1	41032800	chr1_41032800	41032900	0	0	0	0	1	0	0	0	0
0	0.5	chr1	41269800	chr1_41269800	41269900	0	0	0	0	1	0	0	0	0
0.5	0.5	chr1	41274800	chr1_41274800	41274900	0	0	0	0	1	0	0	0	1
0.5	1	chr1	41274800	chr1_41274800	41274900	0	0	0	0	1	0	0	0	1
0	0.5	chr1	41276600	chr1_41276600	41276700	0	0	0	0	1	0	0	0	0
0.5	0.5	chr1	41783000	chr1_41783000	41783100	1	0	0	0	0	1	1	0	0
0	0.5	chr1	41812400	chr1_41812400	41812500	0	0	0	0	0	1	1	0	1
0.5	0	chr1	41869100	chr1_41869100	41869200	0	0	0	0	0	1	1	0	0
0	0.5	chr1	41977800	chr1_41977800	41977900	0	0	0	0	1	0	0	0	0
0	0.5	chr1	42062400	chr1_42062400	42062500	0	0	0	0	1	0	0	0	0
0.5	0	chr1	42118500	chr1_42118500	42118600	0	0	0	0	1	0	0	0	0
0.5	0	chr1	42499200	chr1_42499200	42499300	0	0	0	0	1	0	0	0	0
0.5	0.5	chr1	42672500	chr1_42672500	42672600	0	0	0	0	0	1	1	0	0
0.5	0.5	chr1	42812200	chr1_42812200	42812300	0	0	0	0	1	0	0	0	0
0	0.5	chr1	43183000	chr1_43183000	43183100	0	0	0	0	0	1	1	0	0
0.5	0.5	chr1	43193600	chr1_43193600	43193700	0	0	0	0	0	1	1	0	0
0	0.5	chr1	43455900	chr1_43455900	43456000	0	0	0	0	0	1	1	0	0	Nck2	non-catalytic region of tyrosine kinase adaptor protein 2 (Nck2), mRNA.
0.5	0.5	chr1	43752100	chr1_43752100	43752200	0	0	0	0	0	1	1	0	0	Uxs1	UDP-glucuronate decarboxylase 1 (Uxs1), mRNA.
0.5	0.5	chr1	43914300	chr1_43914300	43914400	0	0	0	0	1	0	0	0	0
0.5	0	chr1	43971700	chr1_43971700	43971800	0	0	0	1	0	1	1	0	0	Tpp2	tripeptidyl peptidase II (Tpp2), transcript variant 1, mRNA.
0.5	0	chr1	44128500	chr1_44128500	44128600	0	0	0	0	0	1	1	0	0	Bivm	basic, immunoglobulin-like variable motif containing (Bivm), mRNA.
0.5	0.5	chr1	44513100	chr1_44513100	44513200	0	0	0	0	1	0	0	0	0
0.5	0.5	chr1	44557800	chr1_44557800	44557900	0	0	0	0	0	1	1	0	0	Gulp1	GULP, engulfment adaptor PTB domain containing 1 (Gulp1), mRNA.
0.5	0	chr1	44628400	chr1_44628400	44628500	0	0	0	0	0	1	1	0	0	Gulp1	GULP, engulfment adaptor PTB domain containing 1 (Gulp1), mRNA.
0.5	0	chr1	44748100	chr1_44748100	44748200	0	0	0	0	0	1	1	0	0	Gulp1	GULP, engulfment adaptor PTB domain containing 1 (Gulp1), mRNA.
0.5	0.5	chr1	45405300	chr1_45405300	45405400	0	0	0	0	0	1	1	0	0	Col5a2	collagen, type V, alpha 2 (Col5a2), mRNA.
0.5	0	chr1	45825100	chr1_45825100	45825200	0	0	0	0	1	0	0	0	0	Wdr75	WD repeat domain 75 (Wdr75), mRNA.
0	0.5	chr1	46297300	chr1_46297300	46297400	0	0	0	0	0	1	1	0	0	Dnah7b	dynein, axonemal, heavy chain 7B (Dnah7b), mRNA.
0.5	0.5	chr1	46671300	chr1_46671300	46671400	0	0	0	0	0	1	1	0	0	Dnah7c	dynein, axonemal, heavy chain 7C (Dnah7c), mRNA.
0.5	0	chr1	46802300	chr1_46802300	46802400	0	0	0	0	0	1	1	0	0	Dnah7c	dynein, axonemal, heavy chain 7C (Dnah7c), mRNA.
0.5	0	chr1	46814100	chr1_46814100	46814200	0	0	0	0	0	1	1	0	0	Slc39a10	solute carrier family 39 (zinc transporter), member 10 (Slc39a10), mRNA.
0.5	0	chr1	47027200	chr1_47027200	47027300	0	0	0	0	1	0	0	0	0
0.5	0	chr1	47191600	chr1_47191600	47191700	0	0	0	0	1	0	0	0	0
0.5	0	chr1	47278900	chr1_47278900	47279000	0	0	0	0	1	0	0	0	1
0.5	0	chr1	47422800	chr1_47422800	47422900	0	0	0	0	1	0	0	0	0
0.5	0	chr1	47664800	chr1_47664800	47664900	0	0	0	0	1	0	0	0	0
0.5	0	chr1	49426200	chr1_49426200	49426300	0	0	0	0	1	0	0	0	0
0	0.5	chr1	49674900	chr1_49674900	49675000	0	0	0	0	1	0	0	0	0
0.5	0.5	chr1	49880500	chr1_49880500	49880600	0	0	0	0	1	0	0	0	0
0.5	0	chr1	50179400	chr1_50179400	50179500	1	0	0	0	1	0	0	0	0
0	0.5	chr1	50355300	chr1_50355300	50355400	0	0	0	0	1	0	0	0	0
0	0.5	chr1	50360600	chr1_50360600	50360700	0	0	0	0	1	0	0	0	0
0.5	0.5	chr1	50360600	chr1_50360600	50360700	0	0	0	0	1	0	0	0	0
0.5	0.5	chr1	50510300	chr1_50510300	50510400	0	0	0	0	1	0	0	0	0
0	0.5	chr1	50510300	chr1_50510300	50510400	0	0	0	0	1	0	0	0	0
0.5	0.5	chr1	50595000	chr1_50595000	50595100	0	0	0	0	1	0	0	0	0
0.5	0	chr1	50662900	chr1_50662900	50663000	0	0	0	0	1	0	0	0	0
0.5	0	chr1	51004300	chr1_51004300	51004400	0	0	0	0	0	1	1	0	0	Tmeff2	transmembrane protein with EGF-like and two follistatin-like domains 2 (Tmeff2), mRNA.
0.5	0	chr1	51166700	chr1_51166700	51166800	0	0	0	0	0	1	1	0	0	Tmeff2	transmembrane protein with EGF-like and two follistatin-like domains 2 (Tmeff2), mRNA.
0	0.5	chr1	51221000	chr1_51221000	51221100	0	0	0	0	0	1	1	0	0	9330175M20Rik	RIKEN cDNA 9330175M20 gene (9330175M20Rik), long non-coding RNA.
0.5	0.5	chr1	51221000	chr1_51221000	51221100	0	0	0	0	0	1	1	0	0	9330175M20Rik	RIKEN cDNA 9330175M20 gene (9330175M20Rik), long non-coding RNA.
0.5	0.5	chr1	51299200	chr1_51299200	51299300	0	0	0	0	0	1	1	0	0	9330175M20Rik	RIKEN cDNA 9330175M20 gene (9330175M20Rik), long non-coding RNA.
0.5	0.5	chr1	51299200	chr1_51299200	51299300	0	0	0	0	0	1	1	0	0	Sdpr	serum deprivation response (Sdpr), mRNA.
0.5	0.5	chr1	51372100	chr1_51372100	51372200	0	0	0	0	1	0	0	0	0
0.5	0.5	chr1	51577100	chr1_51577100	51577200	0	0	0	0	0	1	1	0	0	AK043869	10 days neonate cortex cDNA, RIKEN full-length enriched library, clone:A830044A12 product:unclassifiable, full insert sequence.
0.5	0.5	chr1	51780200	chr1_51780200	51780300	0	0	0	0	0	1	1	0	0	Myo1b	myosin IB (Myo1b), transcript variant 1, mRNA.
0.5	0	chr1	51843900	chr1_51843900	51844000	0	0	0	0	0	1	1	0	0	Myo1b	myosin IB (Myo1b), transcript variant 1, mRNA.
0.5	0.5	chr1	51861800	chr1_51861800	51861900	0	0	0	0	0	1	1	0	0	Myo1b	myosin IB (Myo1b), transcript variant 1, mRNA.
0	0.5	chr1	51916600	chr1_51916600	51916700	1	0	0	0	1	0	0	0	0	Myo1b	myosin IB (Myo1b), transcript variant 1, mRNA.
0.5	0.5	chr1	52025000	chr1_52025000	52025100	0	0	0	0	0	1	1	0	0	Stat4	signal transducer and activator of transcription 4 (Stat4), transcript variant 2, mRNA.
0.5	0	chr1	52035100	chr1_52035100	52035200	0	0	0	0	0	1	1	0	0	Stat4	signal transducer and activator of transcription 4 (Stat4), transcript variant 2, mRNA.
0	0.5	chr1	52076400	chr1_52076400	52076500	1	0	0	0	0	1	1	0	0	Stat4	signal transducer and activator of transcription 4 (Stat4), transcript variant 2, mRNA.
0.5	0.5	chr1	52077500	chr1_52077500	52077600	1	0	0	0	0	1	1	0	0	Stat4	signal transducer and activator of transcription 4 (Stat4), transcript variant 2, mRNA.
0.5	0	chr1	52137700	chr1_52137700	52137800	1	0	0	1	0	1	0	0	0	Stat1	signal transducer and activator of transcription 1 (Stat1), transcript variant 3, mRNA.
0.5	0.5	chr1	52397100	chr1_52397100	52397200	0	0	0	0	1	0	0	0	0
0.5	0	chr1	52540300	chr1_52540300	52540400	0	0	0	0	0	1	1	0	0
0.5	0	chr1	52550200	chr1_52550200	52550300	0	0	0	0	0	1	1	0	0
0	0.5	chr1	54046800	chr1_54046800	54046900	0	0	0	0	0	1	1	0	0	Hecw2	HECT, C2 and WW domain containing E3 ubiquitin protein ligase 2 (Hecw2), transcript variant 1, mRNA.
0.5	0.5	chr1	54060200	chr1_54060200	54060300	0	0	0	0	0	1	1	0	0	Hecw2	HECT, C2 and WW domain containing E3 ubiquitin protein ligase 2 (Hecw2), transcript variant 1, mRNA.
0.5	0.5	chr1	54331700	chr1_54331700	54331800	0	0	0	0	0	1	1	0	0	Ccdc150	coiled-coil domain containing 150 (Ccdc150), mRNA.
0.5	0.5	chr1	54396800	chr1_54396800	54396900	0	1	0	1	0	1	0	0	0	Gtf3c3	general transcription factor IIIC, polypeptide 3 (Gtf3c3), mRNA.
0	0.5	chr1	54449200	chr1_54449200	54449300	0	0	0	0	0	1	1	0	0
0	0.5	chr1	54591500	chr1_54591500	54591600	0	0	0	0	1	0	0	0	0
1	0.5	chr1	54690800	chr1_54690800	54690900	0	0	0	0	0	1	1	0	1	Ankrd44	ankyrin repeat domain 44 (Ankrd44), mRNA.
1	0.5	chr1	54690800	chr1_54690800	54690900	0	0	0	0	0	1	1	0	1	AK015376	adult male testis cDNA, RIKEN full-length enriched library, clone:4930444A19 product:unclassifiable, full insert sequence.
0.5	0.5	chr1	54717300	chr1_54717300	54717400	0	0	0	0	0	1	1	0	0	Ankrd44	ankyrin repeat domain 44 (Ankrd44), mRNA.
0.5	0.5	chr1	54717300	chr1_54717300	54717400	0	0	0	0	0	1	1	0	0	AK015376	adult male testis cDNA, RIKEN full-length enriched library, clone:4930444A19 product:unclassifiable, full insert sequence.
0.5	0	chr1	54810100	chr1_54810100	54810200	0	0	0	0	0	1	1	0	0	Ankrd44	ankyrin repeat domain 44 (Ankrd44), mRNA.
0.5	0	chr1	55202300	chr1_55202300	55202400	0	0	0	0	0	1	1	0	0	Rftn2	raftlin family member 2 (Rftn2), mRNA.
1	0.5	chr1	55235400	chr1_55235400	55235500	1	0	0	1	0	1	0	0	0	AK135004	adult male olfactory brain cDNA, RIKEN full-length enriched library, clone:6430540D06 product:hypothetical protein, full insert sequence.
1	0.5	chr1	55235400	chr1_55235400	55235500	1	0	0	1	0	1	0	0	0	Mars2	methionine-tRNA synthetase 2 (mitochondrial) (Mars2), mRNA.
0	0.5	chr1	55372100	chr1_55372100	55372200	1	0	0	0	1	0	0	0	0
0.5	0	chr1	55570300	chr1_55570300	55570400	0	0	0	0	0	1	1	0	0	Plcl1	phospholipase C-like 1 (Plcl1), mRNA.
0.5	0.5	chr1	55913400	chr1_55913400	55913500	0	0	0	0	1	0	0	0	0
0	0.5	chr1	56210000	chr1_56210000	56210100	0	0	0	0	1	0	0	0	0
0.5	0.5	chr1	56695500	chr1_56695500	56695600	0	0	0	0	1	0	0	0	0
0.5	0.5	chr1	56749400	chr1_56749400	56749500	0	0	0	0	1	0	0	0	0
0.5	0.5	chr1	56975300	chr1_56975300	56975400	1	0	0	0	0	1	1	0	1	9130024F11Rik	RIKEN cDNA 9130024F11 gene (9130024F11Rik), transcript variant 1, long non-coding RNA.
0	0.5	chr1	57142000	chr1_57142000	57142100	0	0	0	0	1	0	0	0	0
0	0.5	chr1	57259000	chr1_57259000	57259100	0	0	0	0	1	0	0	0	0
0	0.5	chr1	57297200	chr1_57297200	57297300	0	0	0	0	1	0	0	0	0
0.5	0.5	chr1	57342000	chr1_57342000	57342100	0	0	0	0	1	0	0	0	0
0.5	0	chr1	57342000	chr1_57342000	57342100	0	0	0	0	1	0	0	0	0
0	0.5	chr1	57469300	chr1_57469300	57469400	1	0	0	0	1	0	0	0	0
0.5	0.5	chr1	57727700	chr1_57727700	57727800	0	0	0	0	1	0	0	0	0
0.5	0.5	chr1	57862300	chr1_57862300	57862400	0	0	0	0	0	1	1	0	0	Spats2l	spermatogenesis associated, serine-rich 2-like (Spats2l), transcript variant 2, mRNA.
0.5	0	chr1	57942600	chr1_57942600	57942700	0	0	0	0	0	1	1	0	0	Spats2l	spermatogenesis associated, serine-rich 2-like (Spats2l), transcript variant 2, mRNA.
0.5	0.5	chr1	57998000	chr1_57998000	57998100	1	0	1	1	0	1	1	0	0	Sgol2a	shugoshin-like 2a (S. pombe) (Sgol2a), transcript variant 1, mRNA.
0	0.5	chr1	58140900	chr1_58140900	58141000	0	0	0	0	0	1	1	0	0	Aox3	aldehyde oxidase 3 (Aox3), mRNA.
0	0.5	chr1	58188300	chr1_58188300	58188400	0	0	0	1	0	1	1	0	0	Aox3	aldehyde oxidase 3 (Aox3), mRNA.
0.5	0.5	chr1	58258800	chr1_58258800	58258900	0	0	0	0	0	1	1	0	0	Aox4	aldehyde oxidase 4 (Aox4), mRNA.
0.5	0.5	chr1	58311300	chr1_58311300	58311400	0	0	0	0	0	1	1	0	0	Aox2	aldehyde oxidase 2 (Aox2), mRNA.
0.5	0	chr1	58334800	chr1_58334800	58334900	0	0	0	0	0	1	1	0	0	Aox2	aldehyde oxidase 2 (Aox2), mRNA.
1	0	chr1	58530100	chr1_58530100	58530200	0	1	0	1	0	1	0	0	0	Fam126b	family with sequence similarity 126, member B (Fam126b), transcript variant 1, mRNA.	2
0.5	1	chr1	58859900	chr1_58859900	58860000	0	0	0	0	0	1	1	0	0
0.5	0	chr1	59391300	chr1_59391300	59391400	0	0	0	0	0	1	1	0	0
0.5	1	chr1	59510900	chr1_59510900	59511000	0	0	0	0	1	0	0	0	0
0.5	0.5	chr1	60109800	chr1_60109800	60109900	0	0	0	0	0	1	1	0	0	Carf	calcium response factor (Carf), transcript variant 1, mRNA.
0	0.5	chr1	60165300	chr1_60165300	60165400	0	0	0	0	1	0	0	0	0
0	0.5	chr1	60169400	chr1_60169400	60169500	0	0	0	0	1	0	0	0	0
0.5	0	chr1	60286700	chr1_60286700	60286800	0	0	0	0	0	1	1	0	0	Nbeal1	neurobeachin like 1 (Nbeal1), mRNA.
0.5	0	chr1	60286700	chr1_60286700	60286800	0	0	0	0	0	1	1	0	0	AK038131	16 days neonate thymus cDNA, RIKEN full-length enriched library, clone:A130080N14 product:unclassifiable, full insert sequence.
0.5	0.5	chr1	60363400	chr1_60363400	60363500	0	0	0	0	0	1	1	0	0	Cyp20a1	cytochrome P450, family 20, subfamily a, polypeptide 1 (Cyp20a1), transcript variant 1, mRNA.
0.5	0.5	chr1	60599600	chr1_60599600	60599700	0	0	0	0	1	0	0	0	0
0.5	0.5	chr1	61125600	chr1_61125600	61125700	1	0	0	0	1	0	0	0	0
0.5	0	chr1	61125600	chr1_61125600	61125700	1	0	0	0	1	0	0	0	0
0.5	0.5	chr1	61126700	chr1_61126700	61126800	0	0	0	0	1	0	0	0	0
0.5	0.5	chr1	61152500	chr1_61152500	61152600	0	0	0	0	1	0	0	0	0
0.5	0	chr1	61242400	chr1_61242400	61242500	0	0	0	0	1	0	0	0	0
0.5	0.5	chr1	61358800	chr1_61358800	61358900	0	0	0	0	1	0	0	0	0
0.5	0	chr1	61472500	chr1_61472500	61472600	1	0	0	0	1	0	0	0	1
0.5	0.5	chr1	61601100	chr1_61601100	61601200	0	0	0	0	1	0	0	0	0
0.5	0.5	chr1	61714700	chr1_61714700	61714800	0	0	0	0	0	1	1	0	0	Pard3b	par-3 family cell polarity regulator beta (Pard3b), mRNA.
0.5	0.5	chr1	61745200	chr1_61745200	61745300	0	0	0	0	0	1	1	0	0	Pard3b	par-3 family cell polarity regulator beta (Pard3b), mRNA.
0.5	0	chr1	62009100	chr1_62009100	62009200	0	0	0	0	0	1	1	0	0	Pard3b	par-3 family cell polarity regulator beta (Pard3b), mRNA.
0.5	0.5	chr1	62044600	chr1_62044600	62044700	0	0	0	0	0	1	1	0	0	Pard3b	par-3 family cell polarity regulator beta (Pard3b), mRNA.
0.5	0.5	chr1	62359500	chr1_62359500	62359600	0	0	0	0	0	1	1	0	0	Pard3b	par-3 family cell polarity regulator beta (Pard3b), mRNA.
0.5	0.5	chr1	62420100	chr1_62420100	62420200	0	0	0	0	0	1	1	0	0	Pard3b	par-3 family cell polarity regulator beta (Pard3b), mRNA.
0	0.5	chr1	62465600	chr1_62465600	62465700	0	0	0	0	0	1	1	0	0	Pard3b	par-3 family cell polarity regulator beta (Pard3b), mRNA.
0.5	0	chr1	62516900	chr1_62516900	62517000	0	0	0	0	0	1	1	0	0	Pard3b	par-3 family cell polarity regulator beta (Pard3b), mRNA.
0.5	0.5	chr1	62631800	chr1_62631800	62631900	0	0	0	0	0	1	1	0	0	Pard3b	par-3 family cell polarity regulator beta (Pard3b), mRNA.
0.5	0.5	chr1	62953300	chr1_62953300	62953400	0	0	0	0	1	0	0	0	0
0.5	0	chr1	62967000	chr1_62967000	62967100	0	0	0	0	0	1	1	0	0
0	0.5	chr1	63427600	chr1_63427600	63427700	0	0	0	0	1	0	0	0	0
0.5	0.5	chr1	63780500	chr1_63780500	63780600	0	0	0	0	1	0	0	0	0
0.5	0.5	chr1	63881200	chr1_63881200	63881300	0	0	0	0	1	0	0	0	0
0	0.5	chr1	64297400	chr1_64297400	64297500	0	0	0	0	0	1	1	0	0
0.5	0	chr1	64484300	chr1_64484300	64484400	0	0	0	0	1	0	0	0	0	AK155299	NOD-derived CD11c +ve dendritic cells cDNA, RIKEN full-length enriched library, clone:F630217E19 product:unclassifiable, full insert sequence.
1	0.5	chr1	64672000	chr1_64672000	64672100	0	0	0	0	1	0	0	0	0
0	0.5	chr1	64760100	chr1_64760100	64760200	0	0	0	0	1	0	0	0	0
0	0.5	chr1	64780100	chr1_64780100	64780200	0	0	0	0	1	0	0	0	0
0.5	0	chr1	65102500	chr1_65102500	65102600	1	0	0	0	0	1	1	0	0	Cryga	crystallin, gamma A (Cryga), mRNA.
0.5	0	chr1	65721800	chr1_65721800	65721900	0	0	0	0	1	0	0	0	0
0	0.5	chr1	65721900	chr1_65721900	65722000	0	0	0	0	1	0	0	0	0
0.5	0.5	chr1	66189400	chr1_66189400	66189500	0	0	0	0	0	1	1	0	0
0	0.5	chr1	66230000	chr1_66230000	66230100	0	0	0	0	0	1	1	0	0
0.5	0.5	chr1	66239400	chr1_66239400	66239500	0	0	0	0	0	1	1	0	0
0	0.5	chr1	66461600	chr1_66461600	66461700	0	0	0	0	1	0	0	0	0
0	0.5	chr1	66522000	chr1_66522000	66522100	0	0	0	0	0	1	1	0	0	Unc80	unc-80, NALCN activator (Unc80), mRNA.
0.5	0.5	chr1	66786600	chr1_66786600	66786700	0	0	0	0	0	1	1	0	0	Kansl1l	KAT8 regulatory NSL complex subunit 1-like (Kansl1l), transcript variant 1, mRNA.
0.5	0.5	chr1	66977300	chr1_66977300	66977400	0	0	0	0	1	0	0	0	0
0.5	0	chr1	67207400	chr1_67207400	67207500	0	0	0	0	0	1	1	0	0	Cps1	carbamoyl-phosphate synthetase 1 (Cps1), mRNA.
0.5	0.5	chr1	67437400	chr1_67437400	67437500	0	0	0	0	1	0	0	0	0
0.5	0	chr1	67600500	chr1_67600500	67600600	0	0	0	0	1	0	0	0	0
0.5	0.5	chr1	67618600	chr1_67618600	67618700	1	0	0	0	1	0	0	0	0
0.5	0.5	chr1	67985600	chr1_67985600	67985700	0	0	0	0	1	0	0	0	0
0.5	0.5	chr1	68076400	chr1_68076400	68076500	0	0	0	0	0	1	1	0	0	Erbb4	erb-b2 receptor tyrosine kinase 4 (Erbb4), mRNA.
0.5	0	chr1	68098900	chr1_68098900	68099000	0	0	0	0	0	1	1	0	0	Erbb4	erb-b2 receptor tyrosine kinase 4 (Erbb4), mRNA.
0	0.5	chr1	68985100	chr1_68985100	68985200	0	0	0	0	0	1	1	0	0	Erbb4	erb-b2 receptor tyrosine kinase 4 (Erbb4), mRNA.
0.5	1	chr1	69136200	chr1_69136200	69136300	0	0	0	0	1	0	0	0	0
0.5	0.5	chr1	69224200	chr1_69224200	69224300	0	0	0	0	1	0	0	0	0
0	0.5	chr1	69429800	chr1_69429800	69429900	0	0	0	0	1	0	0	0	0
0.5	0.5	chr1	69456300	chr1_69456300	69456400	0	0	0	0	1	0	0	0	0
0.5	0.5	chr1	69464800	chr1_69464800	69464900	0	0	0	0	1	0	0	0	0
0.5	0	chr1	69468200	chr1_69468200	69468300	0	0	0	0	1	0	0	0	0
0	0.5	chr1	69488900	chr1_69488900	69489000	0	0	0	0	1	0	0	0	0
0.5	0.5	chr1	69517100	chr1_69517100	69517200	0	0	0	0	0	1	1	0	0
0.5	0.5	chr1	69523000	chr1_69523000	69523100	0	0	0	0	0	1	1	0	0
0.5	0.5	chr1	69773000	chr1_69773000	69773100	1	0	0	0	1	0	0	0	0
0	0.5	chr1	69857000	chr1_69857000	69857100	0	0	0	0	0	1	1	0	0	Spag16	sperm associated antigen 16 (Spag16), transcript variant 1, mRNA.
0	0.5	chr1	70055500	chr1_70055500	70055600	0	0	0	0	0	1	1	0	0	Spag16	sperm associated antigen 16 (Spag16), transcript variant 1, mRNA.
0.5	0.5	chr1	70620000	chr1_70620000	70620100	0	0	0	0	0	1	1	0	0	Spag16	sperm associated antigen 16 (Spag16), transcript variant 1, mRNA.
0	0.5	chr1	70699900	chr1_70699900	70700000	0	0	0	0	0	1	1	0	0	Spag16	sperm associated antigen 16 (Spag16), transcript variant 1, mRNA.
0	0.5	chr1	70933500	chr1_70933500	70933600	0	0	0	0	1	0	0	0	0
0.5	0.5	chr1	71077400	chr1_71077400	71077500	0	0	0	0	0	1	1	0	0	Bard1	BRCA1 associated RING domain 1 (Bard1), mRNA.
0.5	0	chr1	71093300	chr1_71093300	71093400	0	0	0	0	0	1	1	0	0	Bard1	BRCA1 associated RING domain 1 (Bard1), mRNA.
0	0.5	chr1	71361600	chr1_71361600	71361700	0	0	0	0	0	1	1	0	0	Abca12	ATP-binding cassette, sub-family A (ABC1), member 12 (Abca12), mRNA.
0	0.5	chr1	71427000	chr1_71427000	71427100	0	0	0	0	1	0	0	0	0
0.5	0	chr1	71616800	chr1_71616800	71616900	0	0	0	0	0	1	1	0	0	Fn1	fibronectin 1 (Fn1), transcript variant 1, mRNA.
0.5	0.5	chr1	71786800	chr1_71786800	71786900	0	0	0	0	1	0	0	0	0
0.5	0.5	chr1	71992300	chr1_71992300	71992400	0	0	0	0	0	1	1	0	0	4933417E11Rik	RIKEN cDNA 4933417E11 gene (4933417E11Rik), long non-coding RNA.
0	0.5	chr1	72008500	chr1_72008500	72008600	0	0	0	0	0	1	1	0	0
0	0.5	chr1	72085100	chr1_72085100	72085200	0	0	0	0	1	0	0	0	0
0	0.5	chr1	72359200	chr1_72359200	72359300	0	0	0	0	0	1	1	0	0	Xrcc5	X-ray repair complementing defective repair in Chinese hamster cells 5 (Xrcc5), mRNA.
0.5	0.5	chr1	72474600	chr1_72474600	72474700	0	0	0	0	0	1	1	0	0	2018-03-04	membrane-associated ring finger (C3HC4) 4 (March4), mRNA.
0.5	0	chr1	72474700	chr1_72474700	72474800	0	0	0	0	0	1	1	0	0	2018-03-04	membrane-associated ring finger (C3HC4) 4 (March4), mRNA.
0.5	0.5	chr1	72779700	chr1_72779700	72779800	0	0	0	0	1	0	0	0	0
0.5	0.5	chr1	73071600	chr1_73071600	73071700	0	0	0	0	1	0	0	0	0
0.5	0.5	chr1	73245400	chr1_73245400	73245500	0	0	0	0	1	0	0	0	0
0.5	0	chr1	73759200	chr1_73759200	73759300	0	0	0	0	0	1	1	0	0	6030407O03Rik	RIKEN cDNA 6030407O03 gene (6030407O03Rik), long non-coding RNA.
0.5	0	chr1	74014900	chr1_74014900	74015000	0	0	0	0	0	1	1	0	0	Tns1	tensin 1 (Tns1), transcript variant 1, mRNA.
0.5	0.5	chr1	74079800	chr1_74079800	74079900	0	0	0	0	0	1	1	0	0	Tns1	tensin 1 (Tns1), transcript variant 1, mRNA.
0.5	0.5	chr1	74281000	chr1_74281000	74281100	1	0	0	1	0	1	1	0	0	Gpbar1	G protein-coupled bile acid receptor 1 (Gpbar1), mRNA.
0.5	0.5	chr1	74281000	chr1_74281000	74281100	1	0	0	1	0	1	1	0	0	Aamp	angio-associated migratory protein (Aamp), transcript variant 1, mRNA.
0.5	0	chr1	74423600	chr1_74423600	74423700	0	0	0	1	0	1	1	0	0	Vil1	villin 1 (Vil1), mRNA.
0.5	0.5	chr1	74479000	chr1_74479000	74479100	0	0	0	0	0	1	1	0	0	Usp37	ubiquitin specific peptidase 37 (Usp37), transcript variant 1, mRNA.
0	0.5	chr1	74529900	chr1_74529900	74530000	0	1	0	1	0	1	0	0	0	Usp37	ubiquitin specific peptidase 37 (Usp37), transcript variant 1, mRNA.
0	0.5	chr1	74529900	chr1_74529900	74530000	0	1	0	1	0	1	0	0	0	Rqcd1	RCD1 required for cell differentiation 1 homolog (Rqcd1), mRNA.
0.5	0.5	chr1	74539400	chr1_74539400	74539500	0	0	0	0	0	1	1	0	0	Usp37	ubiquitin specific peptidase 37 (Usp37), transcript variant 1, mRNA.
0	0.5	chr1	74790600	chr1_74790600	74790700	1	0	0	0	1	0	0	0	0	Wnt10a	wingless-type MMTV integration site family, member 10A (Wnt10a), mRNA.
0.5	0	chr1	74965200	chr1_74965200	74965300	0	0	0	0	1	0	0	0	0	Nhej1	nonhomologous end-joining factor 1 (Nhej1), mRNA.
0	0.5	chr1	74995800	chr1_74995800	74995900	0	0	0	0	0	1	1	0	0	Nhej1	nonhomologous end-joining factor 1 (Nhej1), mRNA.
0.5	0.5	chr1	75460700	chr1_75460700	75460800	0	0	0	0	0	1	1	0	0	Asic4	acid-sensing (proton-gated) ion channel family member 4 (Asic4), mRNA.
0.5	0.5	chr1	75594000	chr1_75594000	75594100	0	0	0	0	1	0	0	0	0
0.5	0.5	chr1	75620300	chr1_75620300	75620400	0	0	0	0	1	0	0	0	0
0.5	0.5	chr1	75673400	chr1_75673400	75673500	0	0	0	0	1	0	0	0	0
0	0.5	chr1	75734800	chr1_75734800	75734900	0	0	0	0	1	0	0	0	0
0.5	0.5	chr1	75902700	chr1_75902700	75902800	0	0	0	0	1	0	0	0	0
0.5	0.5	chr1	75983500	chr1_75983500	75983600	0	0	0	0	1	0	0	0	0
0.5	0	chr1	75988800	chr1_75988800	75988900	0	0	0	0	1	0	0	0	0
0.5	0.5	chr1	76075900	chr1_76075900	76076000	0	0	0	0	1	0	0	0	0
0.5	0	chr1	76224700	chr1_76224700	76224800	0	0	0	0	1	0	0	0	0
0	0.5	chr1	76275100	chr1_76275100	76275200	0	0	0	0	1	0	0	0	0
0.5	0.5	chr1	76283300	chr1_76283300	76283400	0	0	0	0	1	0	0	0	0
0.5	0.5	chr1	76394000	chr1_76394000	76394100	0	0	0	0	1	0	0	0	0
0	0.5	chr1	76456300	chr1_76456300	76456400	0	0	0	0	0	1	1	0	0
0.5	0.5	chr1	76803300	chr1_76803300	76803400	0	0	0	0	1	0	0	0	0
0.5	0.5	chr1	77170200	chr1_77170200	77170300	0	0	0	0	1	0	0	0	0
0	0.5	chr1	77274600	chr1_77274600	77274700	0	0	0	0	1	0	0	0	0
0.5	0.5	chr1	77275700	chr1_77275700	77275800	0	0	0	0	1	0	0	0	0
0.5	0.5	chr1	77455100	chr1_77455100	77455200	0	0	0	0	0	1	1	0	0	Epha4	Eph receptor A4 (Epha4), mRNA.
0.5	0	chr1	77458900	chr1_77458900	77459000	0	0	0	0	0	1	1	0	0	Epha4	Eph receptor A4 (Epha4), mRNA.
0	0.5	chr1	77471400	chr1_77471400	77471500	0	0	0	0	0	1	1	0	0	Epha4	Eph receptor A4 (Epha4), mRNA.
0	0.5	chr1	77625700	chr1_77625700	77625800	0	0	0	0	1	0	0	0	0
0	0.5	chr1	77681900	chr1_77681900	77682000	0	0	0	0	1	0	0	0	0
0	0.5	chr1	77689700	chr1_77689700	77689800	0	0	0	0	1	0	0	0	0
0.5	0.5	chr1	77933700	chr1_77933700	77933800	0	0	0	0	1	0	0	0	0
0.5	0.5	chr1	77974100	chr1_77974100	77974200	1	0	0	0	1	0	0	0	0
0	0.5	chr1	77976600	chr1_77976600	77976700	0	0	0	0	1	0	0	0	0
0.5	0	chr1	78181400	chr1_78181400	78181500	0	0	0	0	0	1	1	0	0	Pax3	paired box 3 (Pax3), transcript variant 2, mRNA.
0	0.5	chr1	78281800	chr1_78281800	78281900	0	0	0	0	1	0	0	0	0
0	0.5	chr1	78388400	chr1_78388400	78388500	0	0	0	0	0	1	1	0	0	Sgpp2	sphingosine-1-phosphate phosphotase 2 (Sgpp2), mRNA.
0	1	chr1	78509800	chr1_78509800	78509900	1	0	0	0	0	1	1	0	0	BC035947	SubName: Full=BC035947 protein ; SubName: Full=Protein BC035947 ;	4
0	1	chr1	78509800	chr1_78509800	78509900	1	0	0	0	0	1	1	0	0	Mogat1	monoacylglycerol O-acyltransferase 1 (Mogat1), mRNA.	4
1	0.5	chr1	78698400	chr1_78698400	78698500	0	0	0	0	0	1	1	0	0	Acsl3	acyl-CoA synthetase long-chain family member 3 (Acsl3), transcript variant 1, mRNA.
0.5	0	chr1	79266300	chr1_79266300	79266400	0	0	0	0	1	0	0	0	0
0.5	0.5	chr1	79446900	chr1_79446900	79447000	0	0	0	0	1	0	0	0	0
0	0.5	chr1	79498000	chr1_79498000	79498100	0	0	0	0	1	0	0	0	0
0	0.5	chr1	79823000	chr1_79823000	79823100	0	0	0	0	0	1	1	0	0	Serpine2	serine (or cysteine) peptidase inhibitor, clade E, member 2 (Serpine2), mRNA.
0.5	0.5	chr1	79824700	chr1_79824700	79824800	0	0	0	0	0	1	1	0	0	Serpine2	serine (or cysteine) peptidase inhibitor, clade E, member 2 (Serpine2), mRNA.
0.5	0.5	chr1	80036800	chr1_80036800	80036900	0	0	0	0	1	0	0	0	0
0	0.5	chr1	80037900	chr1_80037900	80038000	0	0	0	0	1	0	0	0	0
0.5	0.5	chr1	80087500	chr1_80087500	80087600	0	0	0	0	1	0	0	0	0
0.5	0.5	chr1	80097800	chr1_80097800	80097900	1	0	0	0	1	0	0	0	0
0.5	0	chr1	80538000	chr1_80538000	80538100	0	0	0	0	0	1	1	0	0	Dock10	dedicator of cytokinesis 10 (Dock10), transcript variant 1, mRNA.
0.5	0	chr1	80784400	chr1_80784400	80784500	0	0	0	0	1	0	0	0	0
0.5	0.5	chr1	80815300	chr1_80815300	80815400	0	0	0	0	1	0	0	0	0
0	0.5	chr1	81175900	chr1_81175900	81176000	0	0	0	0	0	1	1	0	0	Nyap2	neuronal tyrosine-phophorylated phosphoinositide 3-kinase adaptor 2 (Nyap2), mRNA.
0	0.5	chr1	81231200	chr1_81231200	81231300	0	0	0	0	0	1	1	0	0	Nyap2	neuronal tyrosine-phophorylated phosphoinositide 3-kinase adaptor 2 (Nyap2), mRNA.
0.5	0.5	chr1	81397000	chr1_81397000	81397100	0	0	0	0	1	0	0	0	0
0.5	0.5	chr1	81652500	chr1_81652500	81652600	0	0	0	0	1	0	0	0	0
0.5	0.5	chr1	81706100	chr1_81706100	81706200	0	0	0	0	1	0	0	0	0
0.5	0.5	chr1	81783400	chr1_81783400	81783500	0	0	0	0	1	0	0	0	0
0.5	0.5	chr1	81854400	chr1_81854400	81854500	0	0	0	0	1	0	0	0	0
0.5	0.5	chr1	82131500	chr1_82131500	82131600	1	0	0	0	1	0	0	0	0	Mir6344	microRNA 6344 (Mir6344), microRNA.
0.5	0.5	chr1	82490600	chr1_82490600	82490700	0	0	0	0	0	1	1	0	0	Col4a4	collagen, type IV, alpha 4 (Col4a4), mRNA.
0.5	0.5	chr1	82608400	chr1_82608400	82608500	0	0	0	0	0	1	1	0	0	Col4a3	collagen, type IV, alpha 3 (Col4a3), mRNA.
0.5	0.5	chr1	82640100	chr1_82640100	82640200	0	0	0	0	0	1	1	0	0	Col4a3	collagen, type IV, alpha 3 (Col4a3), mRNA.
0.5	0.5	chr1	82655500	chr1_82655500	82655600	0	0	0	0	0	1	1	0	0	Col4a3	collagen, type IV, alpha 3 (Col4a3), mRNA.
0.5	0.5	chr1	82868000	chr1_82868000	82868100	0	0	0	0	0	1	1	0	0	Agfg1	ArfGAP with FG repeats 1 (Agfg1), transcript variant 1, mRNA.
0.5	0.5	chr1	83165800	chr1_83165800	83165900	0	0	0	0	0	1	1	0	0	Daw1	dynein assembly factor with WDR repeat domains 1 (Daw1), transcript variant 1, mRNA.
0.5	0	chr1	83182600	chr1_83182600	83182700	0	0	0	0	0	1	1	0	0	Daw1	dynein assembly factor with WDR repeat domains 1 (Daw1), transcript variant 1, mRNA.
0.5	0.5	chr1	83250600	chr1_83250600	83250700	0	0	0	0	1	0	0	0	0
0.5	0.5	chr1	83544100	chr1_83544100	83544200	0	0	0	0	1	0	0	0	0
0.5	0.5	chr1	83622300	chr1_83622300	83622400	0	0	0	0	1	0	0	0	0
0.5	0.5	chr1	83708300	chr1_83708300	83708400	0	0	0	0	0	1	1	0	0
0.5	0	chr1	83708300	chr1_83708300	83708400	0	0	0	0	0	1	1	0	0
0.5	0.5	chr1	83776400	chr1_83776400	83776500	0	0	0	0	0	1	1	0	0
0.5	0	chr1	84593600	chr1_84593600	84593700	0	0	0	0	0	1	1	0	0	Dner	delta/notch-like EGF repeat containing (Dner), mRNA.
0.5	1	chr1	84596300	chr1_84596300	84596400	0	0	0	0	0	1	1	0	0	Dner	delta/notch-like EGF repeat containing (Dner), mRNA.
0	0.5	chr1	84901000	chr1_84901000	84901100	0	0	0	0	1	0	0	0	0	Fbxo36	F-box protein 36 (Fbxo36), mRNA.
0	0.5	chr1	84933400	chr1_84933400	84933500	1	0	0	0	0	1	1	0	0	Slc16a14	solute carrier family 16 (monocarboxylic acid transporters), member 14 (Slc16a14), mRNA.
0.5	0	chr1	85196500	chr1_85196500	85196600	0	0	0	0	0	1	1	0	0	C130026I21Rik	RIKEN cDNA C130026I21 gene, mRNA (cDNA clone MGC:8305 IMAGE:3593825), complete cds.
0.5	0	chr1	85196500	chr1_85196500	85196600	0	0	0	0	0	1	1	0	0	Csprs	component of Sp100-rs (Csprs), mRNA.
0.5	0	chr1	85196500	chr1_85196500	85196600	0	0	0	0	0	1	1	0	0	AK163333	2 cells egg cDNA, RIKEN full-length enriched library, clone:B020015G01 product:unclassifiable, full insert sequence.
0.5	0	chr1	85196500	chr1_85196500	85196600	0	0	0	0	0	1	1	0	0	AK157632	activated spleen cDNA, RIKEN full-length enriched library, clone:F830228J04 product:weakly similar to Hypothetical Sp100 domain containing protein [Mus musculus], full insert sequence.
0.5	0.5	chr1	85791200	chr1_85791200	85791300	1	0	0	0	1	0	0	0	0	Cab39	calcium binding protein 39 (Cab39), mRNA.
0.5	1	chr1	85957600	chr1_85957600	85957700	0	0	0	0	0	1	1	0	0	Gpr55	G protein-coupled receptor 55 (Gpr55), mRNA.
0.5	0.5	chr1	86032800	chr1_86032800	86032900	0	0	0	0	1	0	0	0	1
0	0.5	chr1	86269300	chr1_86269300	86269400	0	0	0	0	0	1	1	0	0	Armc9	armadillo repeat containing 9 (Armc9), transcript variant 3, mRNA.
0	0.5	chr1	86377600	chr1_86377600	86377700	1	0	0	1	0	1	0	0	1
0.5	0.5	chr1	86444200	chr1_86444200	86444300	0	0	0	0	1	0	0	0	1
0	0.5	chr1	86445500	chr1_86445500	86445600	0	0	0	0	1	0	0	0	0
0.5	0.5	chr1	86447100	chr1_86447100	86447200	0	0	0	0	1	0	0	0	0
0.5	0	chr1	86840600	chr1_86840600	86840700	0	0	0	0	0	1	1	0	0	Dis3l2	DIS3 like 3'-5' exoribonuclease 2 (Dis3l2), transcript variant 1, mRNA.
0.5	0.5	chr1	87095000	chr1_87095000	87095100	0	0	0	0	0	1	1	0	0	AK077157	adult male testis cDNA, RIKEN full-length enriched library, clone:4933415F08 product:lysyl-tRNA synthetase, pseudogene 1, full insert sequence.
0.5	0.5	chr1	87105400	chr1_87105400	87105500	0	0	0	0	1	0	0	0	0
0	0.5	chr1	87355000	chr1_87355000	87355100	0	0	0	1	0	1	0	0	0	Gigyf2	GRB10 interacting GYF protein 2 (Gigyf2), transcript variant 1, mRNA.
0	0.5	chr1	87483100	chr1_87483100	87483200	0	0	0	0	0	1	1	0	0	Ngef	neuronal guanine nucleotide exchange factor (Ngef), transcript variant 1, mRNA.
0.5	0	chr1	87608200	chr1_87608200	87608300	0	0	0	0	1	0	0	0	0
0.5	0	chr1	87632000	chr1_87632000	87632100	0	0	0	0	0	1	1	0	0	Inpp5d	inositol polyphosphate-5-phosphatase D (Inpp5d), transcript variant 1, mRNA.
0.5	0.5	chr1	87912800	chr1_87912800	87912900	0	0	0	0	0	1	1	0	0	Dgkd	diacylglycerol kinase, delta (Dgkd), mRNA.
0.5	0.5	chr1	88014400	chr1_88014400	88014500	1	0	0	0	1	0	0	0	0
0.5	0	chr1	88339600	chr1_88339600	88339700	0	0	0	0	0	1	1	0	0	Trpm8	transient receptor potential cation channel, subfamily M, member 8 (Trpm8), mRNA.
0.5	0	chr1	88401400	chr1_88401400	88401500	0	0	0	0	1	0	0	0	0
0.5	0.5	chr1	88466000	chr1_88466000	88466100	0	0	0	0	1	0	0	0	0
0	0.5	chr1	88466000	chr1_88466000	88466100	0	0	0	0	1	0	0	0	0
0	0.5	chr1	88509200	chr1_88509200	88509300	1	0	0	0	0	1	1	0	0	Glrp1	glutamine repeat protein 1 (Glrp1), mRNA.
0.5	0.5	chr1	88546000	chr1_88546000	88546100	0	0	0	0	1	0	0	0	0
0.5	1	chr1	88752500	chr1_88752500	88752600	1	0	0	0	1	0	0	0	0	Platr5	pluripotency associated transcript 5 (Platr5), long non-coding RNA.
0	1	chr1	89044100	chr1_89044100	89044200	0	0	0	0	1	0	0	0	0			4
0.5	0.5	chr1	89054400	chr1_89054400	89054500	0	0	0	0	1	0	0	0	0
0.5	0.5	chr1	89075500	chr1_89075500	89075600	0	0	0	0	0	1	1	0	0	Sh3bp4	SH3-domain binding protein 4 (Sh3bp4), mRNA.
0.5	0.5	chr1	89193700	chr1_89193700	89193800	0	0	0	0	1	0	0	0	0
0.5	0.5	chr1	89652400	chr1_89652400	89652500	0	0	0	0	0	1	1	0	0	Agap1	ArfGAP with GTPase domain, ankyrin repeat and PH domain 1 (Agap1), transcript variant 1, mRNA.
0	0.5	chr1	89662400	chr1_89662400	89662500	0	0	0	0	0	1	1	0	0	Agap1	ArfGAP with GTPase domain, ankyrin repeat and PH domain 1 (Agap1), transcript variant 1, mRNA.
0	0.5	chr1	89710500	chr1_89710500	89710600	0	0	0	0	0	1	1	0	0	Agap1	ArfGAP with GTPase domain, ankyrin repeat and PH domain 1 (Agap1), transcript variant 1, mRNA.
0	0.5	chr1	89743600	chr1_89743600	89743700	0	0	0	0	0	1	1	0	0	Agap1	ArfGAP with GTPase domain, ankyrin repeat and PH domain 1 (Agap1), transcript variant 1, mRNA.
0.5	0.5	chr1	89779200	chr1_89779200	89779300	0	0	0	0	0	1	1	0	0	Agap1	ArfGAP with GTPase domain, ankyrin repeat and PH domain 1 (Agap1), transcript variant 1, mRNA.
0.5	0.5	chr1	89779200	chr1_89779200	89779300	0	0	0	0	0	1	1	0	0	Agap1	ArfGAP with GTPase domain, ankyrin repeat and PH domain 1 (Agap1), transcript variant 1, mRNA.
0	0.5	chr1	89781300	chr1_89781300	89781400	0	0	0	0	0	1	1	0	0	Agap1	ArfGAP with GTPase domain, ankyrin repeat and PH domain 1 (Agap1), transcript variant 1, mRNA.
0	0.5	chr1	89781300	chr1_89781300	89781400	0	0	0	0	0	1	1	0	0	Agap1	ArfGAP with GTPase domain, ankyrin repeat and PH domain 1 (Agap1), transcript variant 1, mRNA.
0	0.5	chr1	89844300	chr1_89844300	89844400	0	0	0	0	0	1	1	0	0	Agap1	ArfGAP with GTPase domain, ankyrin repeat and PH domain 1 (Agap1), transcript variant 1, mRNA.
0.5	0.5	chr1	89913200	chr1_89913200	89913300	0	0	0	0	1	0	0	0	0
0.5	0.5	chr1	89966000	chr1_89966000	89966100	0	0	0	0	0	1	1	0	0	Asb18	ankyrin repeat and SOCS box-containing 18 (Asb18), mRNA.
0.5	0	chr1	90069400	chr1_90069400	90069500	0	0	0	0	0	1	1	0	0	Iqca	IQ motif containing with AAA domain (Iqca), mRNA.
0.5	0	chr1	90090700	chr1_90090700	90090800	0	0	0	0	0	1	1	0	0	Iqca	IQ motif containing with AAA domain (Iqca), mRNA.
0	0.5	chr1	90112600	chr1_90112600	90112700	0	0	0	0	0	1	1	0	0	Iqca	IQ motif containing with AAA domain (Iqca), mRNA.
0	0.5	chr1	90182200	chr1_90182200	90182300	0	0	0	0	1	0	0	0	0
0	0.5	chr1	90191500	chr1_90191500	90191600	0	0	0	0	1	0	0	0	0
0.5	0.5	chr1	90249800	chr1_90249800	90249900	0	0	0	0	1	0	0	0	0
0.5	0.5	chr1	90330400	chr1_90330400	90330500	0	0	0	0	1	0	0	0	0
0	0.5	chr1	90387100	chr1_90387100	90387200	0	0	0	0	1	0	0	0	0
0.5	1	chr1	90545200	chr1_90545200	90545300	0	0	0	0	1	0	0	0	0
0.5	0.5	chr1	90784500	chr1_90784500	90784600	0	0	0	0	0	1	1	0	0	Col6a3	collagen, type VI, alpha 3 (Col6a3), transcript variant 1, mRNA.
0.5	0.5	chr1	90808200	chr1_90808200	90808300	0	0	0	0	0	1	1	0	0	Col6a3	collagen, type VI, alpha 3 (Col6a3), transcript variant 1, mRNA.
0.5	0.5	chr1	90954900	chr1_90954900	90955000	1	0	0	0	1	0	0	0	0	Prlh	prolactin releasing hormone (Prlh), mRNA.
0.5	0.5	chr1	91057600	chr1_91057600	91057700	0	0	0	0	0	1	1	0	0	Lrrfip1	leucine rich repeat (in FLII) interacting protein 1 (Lrrfip1), transcript variant 1, mRNA.
0.5	0	chr1	91069400	chr1_91069400	91069500	0	0	0	0	0	1	1	0	0	Lrrfip1	leucine rich repeat (in FLII) interacting protein 1 (Lrrfip1), transcript variant 1, mRNA.
0.5	0	chr1	91091300	chr1_91091300	91091400	0	0	0	0	0	1	1	0	0	Lrrfip1	leucine rich repeat (in FLII) interacting protein 1 (Lrrfip1), transcript variant 1, mRNA.
0.5	0.5	chr1	91209100	chr1_91209100	91209200	0	0	0	0	0	1	1	0	1	Ramp1	receptor (calcitonin) activity modifying protein 1 (Ramp1), transcript variant 1, mRNA.
0.5	0.5	chr1	91321800	chr1_91321800	91321900	1	0	0	0	1	0	0	0	0	Scly	selenocysteine lyase (Scly), mRNA.
0.5	0.5	chr1	91321800	chr1_91321800	91321900	1	0	0	0	1	0	0	0	0	Espnl	espin-like (Espnl), mRNA.
0.5	0.5	chr1	91373200	chr1_91373200	91373300	0	1	0	1	0	1	0	0	0	Fam132b	family with sequence similarity 132, member B (Fam132b), mRNA.
0.5	0.5	chr1	91378300	chr1_91378300	91378400	0	0	0	0	0	1	1	0	0	Ilkap	integrin-linked kinase-associated serine/threonine phosphatase 2C (Ilkap), mRNA.
0.5	0.5	chr1	91383500	chr1_91383500	91383600	0	0	0	0	0	1	1	0	0	Ilkap	integrin-linked kinase-associated serine/threonine phosphatase 2C (Ilkap), mRNA.
0.5	0	chr1	91400100	chr1_91400100	91400200	1	0	0	0	1	0	0	0	0	Ilkap	integrin-linked kinase-associated serine/threonine phosphatase 2C (Ilkap), mRNA.
0.5	0.5	chr1	91412100	chr1_91412100	91412200	1	0	0	1	0	1	0	0	0	Hes6	hairy and enhancer of split 6 (Hes6), mRNA.
0.5	0	chr1	91733100	chr1_91733100	91733200	0	0	0	0	1	0	0	0	0
0.5	0.5	chr1	91742100	chr1_91742100	91742200	0	0	0	0	1	0	0	0	0
0.5	0	chr1	91757200	chr1_91757200	91757300	0	0	0	0	1	0	0	0	0
0.5	0.5	chr1	91758800	chr1_91758800	91758900	0	0	0	0	1	0	0	0	0
0.5	0.5	chr1	91984100	chr1_91984100	91984200	0	0	0	0	0	1	1	0	0	Hdac4	histone deacetylase 4 (Hdac4), mRNA.
0.5	0.5	chr1	92054100	chr1_92054100	92054200	0	0	0	0	0	1	1	0	0	Hdac4	histone deacetylase 4 (Hdac4), mRNA.
0	0.5	chr1	92092400	chr1_92092400	92092500	0	0	0	0	0	1	1	0	0	Hdac4	histone deacetylase 4 (Hdac4), mRNA.
0.5	0	chr1	92154000	chr1_92154000	92154100	0	0	0	0	0	1	1	0	0	Hdac4	histone deacetylase 4 (Hdac4), mRNA.
0.5	0	chr1	92196700	chr1_92196700	92196800	1	0	0	0	1	0	0	0	0
0.5	0.5	chr1	92215500	chr1_92215500	92215600	0	0	0	0	1	0	0	0	0
0.5	0	chr1	92348000	chr1_92348000	92348100	0	0	0	0	1	0	0	0	0
0.5	0.5	chr1	92432500	chr1_92432500	92432600	1	0	0	0	1	0	0	0	0
0.5	0	chr1	92438300	chr1_92438300	92438400	0	0	0	0	1	0	0	0	1	Ndufa10	NADH dehydrogenase (ubiquinone) 1 alpha subcomplex 10 (Ndufa10), mRNA.
0	1	chr1	92477100	chr1_92477100	92477200	0	1	0	1	0	1	0	0	0	Olfr1416	olfactory receptor 1416 (Olfr1416), mRNA.	4
0.5	0.5	chr1	92631000	chr1_92631000	92631100	0	0	0	0	1	0	0	0	0
0	0.5	chr1	92636600	chr1_92636600	92636700	0	0	0	0	1	0	0	0	0	Myeov2	myeloma overexpressed 2 (Myeov2), transcript variant 1, mRNA.
0.5	0.5	chr1	92775100	chr1_92775100	92775200	0	0	0	0	1	0	0	0	0
0	0.5	chr1	92781700	chr1_92781700	92781800	0	0	0	0	1	0	0	0	0
0.5	0.5	chr1	92828800	chr1_92828800	92828900	0	0	0	0	0	1	1	0	0
0	0.5	chr1	92858900	chr1_92858900	92859000	0	1	0	1	0	1	0	0	0	Gpc1	glypican 1 (Gpc1), mRNA.
0.5	0	chr1	92874900	chr1_92874900	92875000	0	0	0	0	0	1	1	0	0	Ankmy1	ankyrin repeat and MYND domain containing 1 (Ankmy1), mRNA.
0.5	0.5	chr1	92874900	chr1_92874900	92875000	0	0	0	0	0	1	1	0	0	Ankmy1	ankyrin repeat and MYND domain containing 1 (Ankmy1), mRNA.
0	0.5	chr1	93120600	chr1_93120600	93120700	0	0	0	0	1	0	0	0	0
0	0.5	chr1	93145200	chr1_93145200	93145300	0	1	0	1	0	1	0	0	0	Agxt	alanine-glyoxylate aminotransferase (Agxt), transcript variant 1, mRNA.
0.5	0.5	chr1	93274500	chr1_93274500	93274600	1	0	0	1	0	1	1	0	0	Sned1	sushi, nidogen and EGF-like domains 1 (Sned1), mRNA.
0.5	0.5	chr1	93274500	chr1_93274500	93274600	1	0	0	1	0	1	1	0	0	Mir6901	microRNA 6901 (Mir6901), microRNA.
0.5	0	chr1	93441200	chr1_93441200	93441300	0	0	0	0	0	1	1	0	0	Hdlbp	high density lipoprotein (HDL) binding protein (Hdlbp), transcript variant 2, mRNA.
0.5	0.5	chr1	93706000	chr1_93706000	93706100	0	0	0	0	0	1	1	0	0	Thap4	THAP domain containing 4 (Thap4), transcript variant 1, mRNA.
0.5	0.5	chr1	93780000	chr1_93780000	93780100	0	0	0	0	0	1	1	0	0	Atg4b	autophagy related 4B, cysteine peptidase (Atg4b), mRNA.
0	0.5	chr1	93786200	chr1_93786200	93786300	0	0	0	1	0	1	1	0	0	Atg4b	autophagy related 4B, cysteine peptidase (Atg4b), mRNA.
0.5	0	chr1	93860400	chr1_93860400	93860500	1	0	0	0	1	0	0	0	0	Gal3st2	galactose-3-O-sulfotransferase 2 (Gal3st2), mRNA.
0	0.5	chr1	94040900	chr1_94040900	94041000	0	0	0	0	0	1	1	0	0	Pdcd1	programmed cell death 1 (Pdcd1), mRNA.
0	0.5	chr1	94800700	chr1_94800700	94800800	0	0	0	0	0	1	1	0	0	4930440C22Rik	RIKEN cDNA 4930440C22 gene (4930440C22Rik), long non-coding RNA.
0.5	0.5	chr1	94811900	chr1_94811900	94812000	0	0	0	0	1	0	0	0	0
0.5	0.5	chr1	94867200	chr1_94867200	94867300	0	0	0	0	1	0	0	0	0
0	0.5	chr1	94881500	chr1_94881500	94881600	0	0	0	0	1	0	0	0	0
0.5	0	chr1	95304500	chr1_95304500	95304600	0	0	0	0	1	0	0	0	0
0.5	0.5	chr1	95625300	chr1_95625300	95625400	0	1	0	1	0	1	0	0	0	St8sia4	ST8 alpha-N-acetyl-neuraminide alpha-2,8-sialyltransferase 4 (St8sia4), transcript variant 1, mRNA.
0.5	0.5	chr1	95669800	chr1_95669800	95669900	1	0	0	0	1	0	0	0	0	St8sia4	ST8 alpha-N-acetyl-neuraminide alpha-2,8-sialyltransferase 4 (St8sia4), transcript variant 1, mRNA.
0	0.5	chr1	95934000	chr1_95934000	95934100	0	0	0	0	1	0	0	0	0
0	0.5	chr1	96132300	chr1_96132300	96132400	0	0	0	0	1	0	0	0	0
0.5	0.5	chr1	96394200	chr1_96394200	96394300	0	0	0	0	1	0	0	0	0
0.5	0.5	chr1	97097400	chr1_97097400	97097500	0	0	0	0	0	1	1	0	0	Slco6c1	solute carrier organic anion transporter family, member 6c1 (Slco6c1), mRNA.
0.5	0.5	chr1	97584300	chr1_97584300	97584400	0	0	0	0	1	0	0	0	0
0.5	0	chr1	97934600	chr1_97934600	97934700	1	0	0	1	0	1	0	0	0	Pam	peptidylglycine alpha-amidating monooxygenase (Pam), mRNA.
0.5	0.5	chr1	97981100	chr1_97981100	97981200	0	0	0	0	0	1	1	0	0	Pam	peptidylglycine alpha-amidating monooxygenase (Pam), mRNA.
1	0.5	chr1	98281100	chr1_98281100	98281200	0	0	0	0	1	0	0	0	1
0	0.5	chr1	98362100	chr1_98362100	98362200	0	0	0	0	1	0	0	0	0
0.5	0.5	chr1	98550400	chr1_98550400	98550500	1	0	0	0	1	0	0	0	0
0.5	0.5	chr1	99300400	chr1_99300400	99300500	0	0	0	0	1	0	0	0	0
0	0.5	chr1	100457500	chr1_100457500	100457600	0	0	0	0	0	1	1	0	0	Cntnap5b	contactin associated protein-like 5B (Cntnap5b), mRNA.
0	0.5	chr1	100470200	chr1_100470200	100470300	0	0	0	0	0	1	1	0	0	Cntnap5b	contactin associated protein-like 5B (Cntnap5b), mRNA.
0.5	0.5	chr1	100684000	chr1_100684000	100684100	0	0	0	0	1	0	0	0	0
0	0.5	chr1	100695800	chr1_100695800	100695900	0	0	0	0	1	0	0	0	0
0.5	0.5	chr1	100867800	chr1_100867800	100867900	0	0	0	0	1	0	0	0	0
0	0.5	chr1	100867800	chr1_100867800	100867900	0	0	0	0	1	0	0	0	0
0	0.5	chr1	100909900	chr1_100909900	100910000	0	0	0	0	1	0	0	0	0
0	0.5	chr1	101208500	chr1_101208500	101208600	0	0	0	0	1	0	0	0	0
0	0.5	chr1	102031700	chr1_102031700	102031800	0	0	0	0	1	0	0	0	0
0.5	0.5	chr1	102116100	chr1_102116100	102116200	0	0	0	0	1	0	0	0	0
0.5	0	chr1	102208800	chr1_102208800	102208900	0	0	0	0	1	0	0	0	0
0	0.5	chr1	103349300	chr1_103349300	103349400	0	0	0	0	1	0	0	0	0
0.5	0.5	chr1	104019700	chr1_104019700	104019800	0	0	0	0	1	0	0	0	0
0.5	0.5	chr1	104158800	chr1_104158800	104158900	0	0	0	0	1	0	0	0	0
0.5	0.5	chr1	104522600	chr1_104522600	104522700	0	0	0	0	1	0	0	0	0
0.5	0.5	chr1	104902800	chr1_104902800	104902900	0	0	0	0	0	1	1	0	0	Cdh20	cadherin 20 (Cdh20), mRNA.
0.5	0.5	chr1	105079500	chr1_105079500	105079600	0	0	0	0	1	0	0	0	0
0.5	0	chr1	105373400	chr1_105373400	105373500	0	0	0	0	1	0	0	0	0
0.5	0.5	chr1	105398600	chr1_105398600	105398700	0	0	0	0	0	1	1	0	0
0.5	0.5	chr1	105864700	chr1_105864700	105864800	0	0	0	0	1	0	0	0	0
0	0.5	chr1	105928500	chr1_105928500	105928600	0	0	0	0	1	0	0	0	0
0.5	0	chr1	105972400	chr1_105972400	105972500	0	0	0	0	1	0	0	0	0
0.5	0	chr1	106065200	chr1_106065200	106065300	0	0	0	0	1	0	0	0	0
0	0.5	chr1	106253000	chr1_106253000	106253100	0	0	0	0	0	1	1	0	0	Phlpp1	PH domain and leucine rich repeat protein phosphatase 1 (Phlpp1), mRNA.
0.5	0.5	chr1	106374800	chr1_106374800	106374900	0	0	0	0	0	1	1	0	0	Phlpp1	PH domain and leucine rich repeat protein phosphatase 1 (Phlpp1), mRNA.
0.5	0	chr1	106396000	chr1_106396000	106396100	0	0	0	0	1	0	0	0	0	Phlpp1	PH domain and leucine rich repeat protein phosphatase 1 (Phlpp1), mRNA.
0	0.5	chr1	106602400	chr1_106602400	106602500	0	0	0	0	0	1	1	0	0	Bcl2	B cell leukemia/lymphoma 2 (Bcl2), transcript variant 1, mRNA.
0	0.5	chr1	106602700	chr1_106602700	106602800	0	0	0	0	0	1	1	0	0	Bcl2	B cell leukemia/lymphoma 2 (Bcl2), transcript variant 1, mRNA.
0.5	0.5	chr1	106686200	chr1_106686200	106686300	0	0	0	0	0	1	1	0	0	Bcl2	B cell leukemia/lymphoma 2 (Bcl2), transcript variant 1, mRNA.
0.5	0.5	chr1	106732400	chr1_106732400	106732500	0	0	0	0	0	1	1	0	0	Kdsr	3-ketodihydrosphingosine reductase (Kdsr), transcript variant 1, mRNA.
0.5	0	chr1	106843500	chr1_106843500	106843600	0	0	0	0	1	0	0	0	0
0.5	0.5	chr1	107006700	chr1_107006700	107006800	0	0	0	0	1	0	0	0	0
0	0.5	chr1	107214700	chr1_107214700	107214800	0	0	0	0	0	1	1	0	0
0.5	0.5	chr1	107231500	chr1_107231500	107231600	0	0	0	0	0	1	1	0	0
0	0.5	chr1	107280700	chr1_107280700	107280800	1	0	0	0	1	0	0	0	0	Serpinb3c	serine (or cysteine) peptidase inhibitor, clade B, member 3C (Serpinb3c), mRNA.
0	0.5	chr1	107904900	chr1_107904900	107905000	0	0	0	0	1	0	0	0	0
0.5	0	chr1	110248100	chr1_110248100	110248200	0	0	0	0	1	0	0	0	0
0.5	0.5	chr1	110799200	chr1_110799200	110799300	0	0	0	0	1	0	0	0	0
0.5	0.5	chr1	110819100	chr1_110819100	110819200	0	0	0	0	1	0	0	0	0
0.5	0.5	chr1	110842600	chr1_110842600	110842700	0	0	0	0	1	0	0	0	0
0	0.5	chr1	111146700	chr1_111146700	111146800	0	0	0	0	1	0	0	0	0
0	0.5	chr1	111264900	chr1_111264900	111265000	0	0	0	0	1	0	0	0	0
0.5	0.5	chr1	112222600	chr1_112222600	112222700	0	0	0	0	1	0	0	0	0
0	0.5	chr1	112387400	chr1_112387400	112387500	0	0	0	0	1	0	0	0	0
0.5	0.5	chr1	112391000	chr1_112391000	112391100	0	0	0	0	1	0	0	0	0
0.5	0.5	chr1	112557200	chr1_112557200	112557300	0	0	0	0	1	0	0	0	0
0.5	0	chr1	112799900	chr1_112799900	112800000	0	0	0	0	1	0	0	0	0
0.5	0.5	chr1	112997600	chr1_112997600	112997700	0	0	0	0	1	0	0	0	0
0.5	0	chr1	113099400	chr1_113099400	113099500	0	0	0	0	1	0	0	0	0
0.5	0.5	chr1	113456700	chr1_113456700	113456800	0	0	0	0	1	0	0	0	0
0.5	0.5	chr1	114142200	chr1_114142200	114142300	0	0	0	0	1	0	0	0	0
0	0.5	chr1	114316700	chr1_114316700	114316800	0	0	0	0	1	0	0	0	0
0.5	0.5	chr1	115701300	chr1_115701300	115701400	0	0	0	0	0	1	1	0	0	Cntnap5a	contactin associated protein-like 5A (Cntnap5a), mRNA.
0.5	0	chr1	115772900	chr1_115772900	115773000	0	0	0	0	0	1	1	0	0	Cntnap5a	contactin associated protein-like 5A (Cntnap5a), mRNA.
0.5	0	chr1	115992400	chr1_115992400	115992500	0	0	0	0	0	1	1	0	0	Cntnap5a	contactin associated protein-like 5A (Cntnap5a), mRNA.
0	0.5	chr1	116041100	chr1_116041100	116041200	0	0	0	0	0	1	1	0	0	Cntnap5a	contactin associated protein-like 5A (Cntnap5a), mRNA.
0	0.5	chr1	116243800	chr1_116243800	116243900	0	0	0	0	0	1	1	0	0	Cntnap5a	contactin associated protein-like 5A (Cntnap5a), mRNA.
0.5	0.5	chr1	116508600	chr1_116508600	116508700	0	0	0	0	0	1	1	0	0	Cntnap5a	contactin associated protein-like 5A (Cntnap5a), mRNA.
0.5	0.5	chr1	117808100	chr1_117808100	117808200	0	0	0	0	1	0	0	0	0
0.5	0	chr1	118038400	chr1_118038400	118038500	1	0	0	0	0	1	1	0	0
0	0.5	chr1	118292600	chr1_118292600	118292700	0	0	0	0	1	0	0	0	0
0.5	0.5	chr1	118455800	chr1_118455800	118455900	1	0	0	0	0	1	1	0	0	Clasp1	CLIP associating protein 1 (Clasp1), transcript variant 4, mRNA.
0.5	0.5	chr1	118502200	chr1_118502200	118502300	0	0	0	0	0	1	1	0	0	Clasp1	CLIP associating protein 1 (Clasp1), transcript variant 4, mRNA.
0.5	0	chr1	118552100	chr1_118552100	118552200	0	1	0	1	0	1	1	0	0	Clasp1	CLIP associating protein 1 (Clasp1), transcript variant 4, mRNA.
0.5	0	chr1	118579900	chr1_118579900	118580000	0	0	0	0	0	1	1	0	0	Clasp1	CLIP associating protein 1 (Clasp1), transcript variant 4, mRNA.
0.5	0.5	chr1	118688400	chr1_118688400	118688500	0	0	0	0	1	0	0	0	0
0.5	0	chr1	118983300	chr1_118983300	118983400	0	0	0	0	0	1	1	0	0	Gli2	GLI-Kruppel family member GLI2 (Gli2), mRNA.
0.5	0.5	chr1	119082000	chr1_119082000	119082100	0	0	0	0	1	0	0	0	0
0.5	0.5	chr1	119117700	chr1_119117700	119117800	0	0	0	0	1	0	0	0	0
0.5	0.5	chr1	119375100	chr1_119375100	119375200	0	0	0	0	0	1	1	0	0	AK039419	adult male spinal cord cDNA, RIKEN full-length enriched library, clone:A330041K01 product:unclassifiable, full insert sequence.
0.5	0.5	chr1	119483700	chr1_119483700	119483800	0	0	0	0	0	1	1	0	0	Ralb	v-ral simian leukemia viral oncogene B (Ralb), mRNA.
0	0.5	chr1	119487800	chr1_119487800	119487900	0	0	0	0	0	1	1	0	0	Ralb	v-ral simian leukemia viral oncogene B (Ralb), mRNA.
0.5	0.5	chr1	119500500	chr1_119500500	119500600	1	0	0	0	0	1	1	0	0	Ralb	v-ral simian leukemia viral oncogene B (Ralb), mRNA.
0.5	0.5	chr1	119629000	chr1_119629000	119629100	0	0	0	0	0	1	1	0	0	Epb41l5	erythrocyte membrane protein band 4.1 like 5 (Epb41l5), transcript variant 1, mRNA.
0	0.5	chr1	119926500	chr1_119926500	119926600	0	0	0	0	0	1	1	0	0	Cfap221	cilia and flagella associated protein 221 (Cfap221), mRNA.
0.5	0.5	chr1	120002100	chr1_120002100	120002200	0	0	0	0	1	0	0	0	0
0.5	0	chr1	120099500	chr1_120099500	120099600	0	0	0	0	1	0	0	0	0
0.5	0	chr1	120215300	chr1_120215300	120215400	0	0	0	0	0	1	1	0	0
0.5	0.5	chr1	120312600	chr1_120312600	120312700	0	0	0	0	1	0	0	0	0
0	0.5	chr1	120343900	chr1_120343900	120344000	0	0	0	0	1	0	0	0	0	C1ql2	complement component 1, q subcomponent-like 2 (C1ql2), mRNA.
0.5	0	chr1	120344600	chr1_120344600	120344700	0	0	0	0	1	0	0	0	0	C1ql2	complement component 1, q subcomponent-like 2 (C1ql2), mRNA.
0.5	0.5	chr1	120401700	chr1_120401700	120401800	0	0	0	0	1	0	0	0	0
0.5	0	chr1	120660300	chr1_120660300	120660400	0	0	0	0	0	1	1	0	0
0.5	0.5	chr1	121125100	chr1_121125100	121125200	0	0	0	0	0	1	1	0	0
0	0.5	chr1	121239500	chr1_121239500	121239600	0	0	0	0	1	0	0	0	0
0.5	0.5	chr1	121435700	chr1_121435700	121435800	0	0	0	0	0	1	1	0	0	Ccdc93	coiled-coil domain containing 93 (Ccdc93), transcript variant 1, mRNA.
0.5	0.5	chr1	121504100	chr1_121504100	121504200	0	1	0	1	0	1	0	0	0	Ccdc93	coiled-coil domain containing 93 (Ccdc93), transcript variant 1, mRNA.
0	0.5	chr1	121562000	chr1_121562000	121562100	0	0	0	1	0	1	1	0	0	Ddx18	DEAD (Asp-Glu-Ala-Asp) box polypeptide 18 (Ddx18), mRNA.
0.5	0	chr1	121574100	chr1_121574100	121574200	0	0	0	0	1	0	0	0	0
0	0.5	chr1	121581800	chr1_121581800	121581900	0	0	0	0	1	0	0	0	0
0.5	0.5	chr1	121591800	chr1_121591800	121591900	0	0	0	0	1	0	0	0	0
0.5	0	chr1	121662700	chr1_121662700	121662800	0	0	0	0	1	0	0	0	0
0.5	0	chr1	121709600	chr1_121709600	121709700	0	0	0	0	1	0	0	0	0
0.5	0.5	chr1	121887400	chr1_121887400	121887500	0	0	0	0	1	0	0	0	0
0.5	0	chr1	121887400	chr1_121887400	121887500	0	0	0	0	1	0	0	0	0
0.5	0.5	chr1	122258000	chr1_122258000	122258100	0	0	0	0	1	0	0	0	0
0.5	0	chr1	122307300	chr1_122307300	122307400	0	0	0	0	1	0	0	0	0
0.5	1	chr1	122903900	chr1_122903900	122904000	0	0	0	0	1	0	0	0	0
0	0.5	chr1	123225100	chr1_123225100	123225200	0	0	0	0	1	0	0	0	0
0.5	0.5	chr1	123871100	chr1_123871100	123871200	0	0	0	0	0	1	1	0	0	Dpp10	dipeptidylpeptidase 10 (Dpp10), mRNA.
0.5	0.5	chr1	123934200	chr1_123934200	123934300	0	0	0	0	0	1	1	0	0	Dpp10	dipeptidylpeptidase 10 (Dpp10), mRNA.
0.5	0	chr1	123934200	chr1_123934200	123934300	0	0	0	0	0	1	1	0	0	Dpp10	dipeptidylpeptidase 10 (Dpp10), mRNA.
0.5	0.5	chr1	124548300	chr1_124548300	124548400	0	0	0	0	0	1	1	0	0	AK043935	10 days neonate cortex cDNA, RIKEN full-length enriched library, clone:A830054G08 product:unclassifiable, full insert sequence.
0.5	0.5	chr1	124549900	chr1_124549900	124550000	0	0	0	0	0	1	1	0	0	AK043935	10 days neonate cortex cDNA, RIKEN full-length enriched library, clone:A830054G08 product:unclassifiable, full insert sequence.
0.5	0.5	chr1	125072100	chr1_125072100	125072200	0	0	0	0	1	0	0	0	0
0	0.5	chr1	125123500	chr1_125123500	125123600	0	0	0	0	1	0	0	0	0
0.5	0.5	chr1	125166300	chr1_125166300	125166400	0	0	0	0	1	0	0	0	0
0.5	0.5	chr1	125251100	chr1_125251100	125251200	0	0	0	0	1	0	0	0	0
0.5	0.5	chr1	125409700	chr1_125409700	125409800	0	0	0	0	0	1	1	0	0	Actr3	ARP3 actin-related protein 3 (Actr3), transcript variant 1, mRNA.
0.5	0.5	chr1	125457300	chr1_125457300	125457400	0	0	0	0	1	0	0	0	0
0.5	0.5	chr1	125719900	chr1_125719900	125720000	0	0	0	0	0	1	1	0	0	Gpr39	G protein-coupled receptor 39 (Gpr39), mRNA.
0	0.5	chr1	125872100	chr1_125872100	125872200	0	1	0	1	0	1	0	0	0	Gpr39	G protein-coupled receptor 39 (Gpr39), mRNA.
0	0.5	chr1	125872100	chr1_125872100	125872200	0	1	0	1	0	1	0	0	0	Lypd1	Ly6/Plaur domain containing 1 (Lypd1), transcript variant 1, mRNA.
0.5	0.5	chr1	125971500	chr1_125971500	125971600	0	0	0	0	0	1	1	0	0	Nckap5	NCK-associated protein 5 (Nckap5), transcript variant 1, mRNA.
0.5	1	chr1	126120700	chr1_126120700	126120800	0	0	0	0	0	1	1	0	0	Nckap5	NCK-associated protein 5 (Nckap5), transcript variant 1, mRNA.
0	0.5	chr1	126159600	chr1_126159600	126159700	0	0	0	0	0	1	1	0	0	Nckap5	NCK-associated protein 5 (Nckap5), transcript variant 1, mRNA.
0.5	0.5	chr1	126281700	chr1_126281700	126281800	0	0	0	0	0	1	1	0	0	Nckap5	NCK-associated protein 5 (Nckap5), transcript variant 1, mRNA.
0	0.5	chr1	126647000	chr1_126647000	126647100	0	0	0	0	0	1	1	0	0	Nckap5	NCK-associated protein 5 (Nckap5), transcript variant 1, mRNA.
0	1	chr1	126647000	chr1_126647000	126647100	0	0	0	0	0	1	1	0	0	Nckap5	NCK-associated protein 5 (Nckap5), transcript variant 1, mRNA.	4
0.5	0.5	chr1	126807000	chr1_126807000	126807100	0	0	0	0	0	1	1	0	0	Nckap5	NCK-associated protein 5 (Nckap5), transcript variant 1, mRNA.
0.5	0.5	chr1	126866200	chr1_126866200	126866300	0	0	0	0	1	0	0	0	0
0	0.5	chr1	126996700	chr1_126996700	126996800	0	0	0	0	1	0	0	0	0
0	0.5	chr1	127024600	chr1_127024600	127024700	0	0	0	0	1	0	0	0	0
0.5	0	chr1	127664500	chr1_127664500	127664600	0	0	0	0	0	1	1	0	0	Tmem163	transmembrane protein 163 (Tmem163), mRNA.
0.5	0.5	chr1	127664500	chr1_127664500	127664600	0	0	0	0	0	1	1	0	0	Tmem163	transmembrane protein 163 (Tmem163), mRNA.
0	0.5	chr1	127683100	chr1_127683100	127683200	0	0	0	0	1	0	0	0	0
0.5	0.5	chr1	127853400	chr1_127853400	127853500	1	0	0	0	0	1	1	0	0
0.5	0.5	chr1	127922800	chr1_127922800	127922900	0	0	0	0	0	1	1	0	0	Rab3gap1	RAB3 GTPase activating protein subunit 1 (Rab3gap1), mRNA.
0.5	0.5	chr1	128002600	chr1_128002600	128002700	0	0	0	0	0	1	1	0	0	Zranb3	zinc finger, RAN-binding domain containing 3 (Zranb3), transcript variant 2, mRNA.
0.5	0	chr1	128085100	chr1_128085100	128085200	0	0	0	1	0	1	0	0	0	Zranb3	zinc finger, RAN-binding domain containing 3 (Zranb3), transcript variant 2, mRNA.
0.5	0.5	chr1	128518500	chr1_128518500	128518600	0	0	0	0	1	0	0	0	0
0.5	1	chr1	128567700	chr1_128567700	128567800	0	0	0	0	1	0	0	0	0
0.5	0.5	chr1	128668900	chr1_128668900	128669000	0	0	0	0	1	0	0	0	0
0.5	0.5	chr1	128916600	chr1_128916600	128916700	0	0	0	0	1	0	0	0	0
0	0.5	chr1	129587500	chr1_129587500	129587600	0	0	0	0	0	1	1	0	0	Thsd7b	thrombospondin, type I, domain containing 7B (Thsd7b), mRNA.
0.5	0.5	chr1	129706200	chr1_129706200	129706300	0	0	0	0	0	1	1	0	0	Thsd7b	thrombospondin, type I, domain containing 7B (Thsd7b), mRNA.
0.5	0.5	chr1	130252800	chr1_130252800	130252900	0	0	0	0	1	0	0	0	0
0	0.5	chr1	130528200	chr1_130528200	130528300	0	0	0	0	0	1	1	0	0
0.5	0	chr1	130984500	chr1_130984500	130984600	0	0	0	0	1	0	0	0	0
0.5	0.5	chr1	131135500	chr1_131135500	131135600	0	0	0	0	0	1	1	0	0	Dyrk3	dual-specificity tyrosine-(Y)-phosphorylation regulated kinase 3 (Dyrk3), mRNA.
0	0.5	chr1	131150700	chr1_131150700	131150800	1	0	0	0	1	0	0	0	0	Eif2d	eukaryotic translation initiation factor 2D (Eif2d), transcript variant 1, mRNA.
0.5	0	chr1	131300000	chr1_131300000	131300100	0	0	0	0	0	1	1	0	0	Srgap2	SLIT-ROBO Rho GTPase activating protein 2 (Srgap2), mRNA.
0.5	0.5	chr1	131335700	chr1_131335700	131335800	0	0	0	0	0	1	1	0	0	Srgap2	SLIT-ROBO Rho GTPase activating protein 2 (Srgap2), mRNA.
0	0.5	chr1	131335700	chr1_131335700	131335800	0	0	0	0	0	1	1	0	0	Srgap2	SLIT-ROBO Rho GTPase activating protein 2 (Srgap2), mRNA.
0	0.5	chr1	131413300	chr1_131413300	131413400	0	0	0	0	0	1	1	0	0	Srgap2	SLIT-ROBO Rho GTPase activating protein 2 (Srgap2), mRNA.
0	0.5	chr1	131715200	chr1_131715200	131715300	0	1	0	1	0	1	0	0	0	Rab7b	RAB7B, member RAS oncogene family (Rab7b), transcript variant 1, mRNA.
0.5	0	chr1	131856100	chr1_131856100	131856200	0	0	0	0	1	0	0	0	0
0	0.5	chr1	132210300	chr1_132210300	132210400	0	0	0	0	0	1	1	0	1
0	0.5	chr1	132243000	chr1_132243000	132243100	0	0	0	0	0	1	1	0	0	Lemd1	LEM domain containing 1 (Lemd1), transcript variant 1, mRNA.
0.5	0.5	chr1	132244700	chr1_132244700	132244800	0	0	0	0	0	1	1	0	0	Lemd1	LEM domain containing 1 (Lemd1), transcript variant 1, mRNA.
0.5	0.5	chr1	132261200	chr1_132261200	132261300	0	0	0	0	1	0	0	0	0
0	0.5	chr1	132338800	chr1_132338800	132338900	0	0	0	0	1	0	0	0	0
0	0.5	chr1	132387700	chr1_132387700	132387800	0	0	0	0	0	1	1	0	1	Tmcc2	transmembrane and coiled-coil domains 2 (Tmcc2), transcript variant 1, mRNA.
0.5	0	chr1	132395700	chr1_132395700	132395800	0	0	0	0	1	0	0	0	0
0.5	0.5	chr1	132444500	chr1_132444500	132444600	0	0	0	0	0	1	1	0	0	Dstyk	dual serine/threonine and tyrosine protein kinase (Dstyk), mRNA.
0.5	0.5	chr1	132724700	chr1_132724700	132724800	0	0	0	0	0	1	1	0	0	Nfasc	neurofascin (Nfasc), transcript variant 1, mRNA.
0.5	0.5	chr1	132725800	chr1_132725800	132725900	0	0	0	0	0	1	1	0	0	Nfasc	neurofascin (Nfasc), transcript variant 1, mRNA.
0.5	0	chr1	132871600	chr1_132871600	132871700	0	0	0	0	1	0	0	0	0
0.5	0	chr1	132910600	chr1_132910600	132910700	0	0	0	0	0	1	1	0	0	Lrrn2	leucine rich repeat protein 2, neuronal (Lrrn2), mRNA.
0	0.5	chr1	132975500	chr1_132975500	132975600	0	0	0	0	0	1	1	0	0
0	0.5	chr1	133149200	chr1_133149200	133149300	0	0	0	0	1	0	0	0	0
0.5	0.5	chr1	133173800	chr1_133173800	133173900	0	0	0	1	0	1	1	0	0
0	0.5	chr1	133237400	chr1_133237400	133237500	0	0	0	0	0	1	1	0	0
0	0.5	chr1	133283300	chr1_133283300	133283400	0	0	0	1	0	1	1	0	0	Plekha6	pleckstrin homology domain containing, family A member 6 (Plekha6), transcript variant 1, mRNA.
0	0.5	chr1	133328300	chr1_133328300	133328400	0	0	0	0	0	1	1	0	0	Kiss1	KiSS-1 metastasis-suppressor (Kiss1), mRNA.
0.5	0	chr1	133513200	chr1_133513200	133513300	0	0	0	0	1	0	0	0	0
0.5	0	chr1	133573100	chr1_133573100	133573200	0	0	0	0	1	0	0	0	0
0.5	0.5	chr1	133932800	chr1_133932800	133932900	0	0	0	0	1	0	0	0	0
0.5	0.5	chr1	133979700	chr1_133979700	133979800	0	0	0	0	1	0	0	0	0
0	0.5	chr1	134121800	chr1_134121800	134121900	0	0	0	0	0	1	1	0	0	Chit1	chitinase 1 (chitotriosidase) (Chit1), transcript variant 1, mRNA.
0.5	0	chr1	134260200	chr1_134260200	134260300	0	0	0	0	1	0	0	0	0
0	0.5	chr1	134300300	chr1_134300300	134300400	0	0	0	0	0	1	1	0	0	Ppfia4	protein tyrosine phosphatase, receptor type, f polypeptide (PTPRF), interacting protein (liprin), alpha 4 (Ppfia4), mRNA.
0.5	0.5	chr1	134480300	chr1_134480300	134480400	0	0	0	0	0	1	1	0	0	Klhl12	kelch-like 12 (Klhl12), transcript variant 1, mRNA.
0.5	0	chr1	134651500	chr1_134651500	134651600	0	0	0	0	0	1	1	0	0	Syt2	synaptotagmin II (Syt2), mRNA.
0	0.5	chr1	134812700	chr1_134812700	134812800	0	0	0	0	0	1	1	0	0	Ppp1r12b	protein phosphatase 1, regulatory (inhibitor) subunit 12B (Ppp1r12b), transcript variant 1, mRNA.
0.5	0.5	chr1	134926200	chr1_134926200	134926300	0	0	0	0	0	1	1	0	0	Ppp1r12b	protein phosphatase 1, regulatory (inhibitor) subunit 12B (Ppp1r12b), transcript variant 1, mRNA.
0.5	0.5	chr1	134996700	chr1_134996700	134996800	0	0	0	0	0	1	1	0	0	Lgr6	leucine-rich repeat-containing G protein-coupled receptor 6 (Lgr6), mRNA.
0.5	0	chr1	135049100	chr1_135049100	135049200	0	0	0	0	0	1	1	0	0	Lgr6	leucine-rich repeat-containing G protein-coupled receptor 6 (Lgr6), mRNA.
0.5	0.5	chr1	135081200	chr1_135081200	135081300	0	0	0	0	0	1	1	0	0	Lgr6	leucine-rich repeat-containing G protein-coupled receptor 6 (Lgr6), mRNA.
0	1	chr1	135107800	chr1_135107800	135107900	1	0	0	0	1	0	0	0	0	Ptprv	protein tyrosine phosphatase, receptor type, V (Ptprv), mRNA.	4
0	0.5	chr1	135242600	chr1_135242600	135242700	0	0	0	0	1	0	0	0	0
0.5	0.5	chr1	135252200	chr1_135252200	135252300	0	0	0	0	0	1	1	0	0	Elf3	E74-like factor 3 (Elf3), transcript variant 2, mRNA.
0.5	0	chr1	135257800	chr1_135257800	135257900	1	0	0	0	0	1	1	0	0	Elf3	E74-like factor 3 (Elf3), transcript variant 2, mRNA.
0.5	0.5	chr1	135288200	chr1_135288200	135288300	0	0	0	0	1	0	0	0	0
0.5	1	chr1	135342300	chr1_135342300	135342400	0	0	0	0	0	1	1	0	0	Lmod1	leiomodin 1 (smooth muscle) (Lmod1), mRNA.
0.5	0.5	chr1	135408900	chr1_135408900	135409000	0	0	0	0	0	1	1	0	0	Ipo9	importin 9 (Ipo9), mRNA.
0.5	0	chr1	135711200	chr1_135711200	135711300	0	0	0	0	1	0	0	0	0
0	1	chr1	135783200	chr1_135783200	135783300	0	0	1	1	0	1	1	0	0	AK081809	16 days embryo head cDNA, RIKEN full-length enriched library, clone:C130078M06 product:unclassifiable, full insert sequence.	4
0.5	0	chr1	135792800	chr1_135792800	135792900	0	0	0	0	0	1	1	0	0
0.5	0	chr1	135961400	chr1_135961400	135961500	0	0	0	0	0	1	1	0	0	Igfn1	immunoglobulin-like and fibronectin type III domain containing 1 (Igfn1), mRNA.
0.5	0	chr1	135975700	chr1_135975700	135975800	0	0	0	0	0	1	1	0	0	Igfn1	immunoglobulin-like and fibronectin type III domain containing 1 (Igfn1), mRNA.
0	0.5	chr1	136554300	chr1_136554300	136554400	0	0	0	0	0	1	1	0	0
0.5	1	chr1	136589000	chr1_136589000	136589100	0	0	0	0	1	0	0	0	0
0	0.5	chr1	136674600	chr1_136674600	136674700	0	0	0	0	0	1	1	0	0
0.5	0.5	chr1	136812500	chr1_136812500	136812600	0	0	0	0	1	0	0	0	0
0	0.5	chr1	136812500	chr1_136812500	136812600	0	0	0	0	1	0	0	0	0
0	0.5	chr1	136861300	chr1_136861300	136861400	0	0	0	0	0	1	1	0	0	Nr5a2	nuclear receptor subfamily 5, group A, member 2 (Nr5a2), transcript variant 1, mRNA.
0	0.5	chr1	137015900	chr1_137015900	137016000	0	0	0	0	1	0	0	0	0
0.5	0.5	chr1	137032100	chr1_137032100	137032200	0	0	0	0	1	0	0	0	0	JA187517	Sequence 38 from Patent WO2011020005.
0	0.5	chr1	137052400	chr1_137052400	137052500	0	0	0	0	1	0	0	0	0
0.5	0.5	chr1	137205500	chr1_137205500	137205600	0	0	0	0	1	0	0	0	0
0.5	0.5	chr1	137220400	chr1_137220400	137220500	0	0	0	0	1	0	0	0	0
0	0.5	chr1	137280200	chr1_137280200	137280300	0	0	0	0	1	0	0	0	0
0.5	1	chr1	137606500	chr1_137606500	137606600	0	0	0	0	1	0	0	0	1
0	0.5	chr1	137853400	chr1_137853400	137853500	0	0	0	0	1	0	0	0	0
0.5	0.5	chr1	137877300	chr1_137877300	137877400	0	0	0	0	1	0	0	0	0
0.5	0.5	chr1	137973100	chr1_137973100	137973200	1	0	0	0	0	1	1	0	1
0.5	0	chr1	138040900	chr1_138040900	138041000	0	0	0	0	1	0	0	0	0
1	0.5	chr1	138126900	chr1_138126900	138127000	0	0	0	0	0	1	1	0	0	Ptprc	protein tyrosine phosphatase, receptor type, C (Ptprc), transcript variant 1, mRNA.
0	0.5	chr1	138283500	chr1_138283500	138283600	0	0	0	0	0	1	1	0	0	Atp6v1g3	ATPase, H+ transporting, lysosomal V1 subunit G3 (Atp6v1g3), mRNA.
0	0.5	chr1	138293500	chr1_138293500	138293600	0	0	0	0	1	0	0	0	0
0.5	0	chr1	138497600	chr1_138497600	138497700	0	0	0	0	0	1	1	0	1	Nek7	NIMA (never in mitosis gene a)-related expressed kinase 7 (Nek7), transcript variant 1, mRNA.
0.5	0.5	chr1	138755200	chr1_138755200	138755300	0	0	0	0	1	0	0	0	0
0	0.5	chr1	139296400	chr1_139296400	139296500	0	0	0	0	0	1	1	0	0	Crb1	crumbs family member 1, photoreceptor morphogenesis associated (Crb1), mRNA.
0	0.5	chr1	139413100	chr1_139413100	139413200	0	0	0	0	0	1	1	0	0
0.5	0.5	chr1	139413100	chr1_139413100	139413200	0	0	0	0	0	1	1	0	0
0	0.5	chr1	139839900	chr1_139839900	139840000	0	0	0	0	0	1	1	0	0	Cfhr2	complement factor H-related 2 (Cfhr2), mRNA.
0.5	0	chr1	140248400	chr1_140248400	140248500	1	0	0	0	0	1	1	0	0	Kcnt2	potassium channel, subfamily T, member 2 (Kcnt2), mRNA.
0	0.5	chr1	140362500	chr1_140362500	140362600	0	0	0	0	0	1	1	0	0	Kcnt2	potassium channel, subfamily T, member 2 (Kcnt2), mRNA.
0.5	0.5	chr1	140495500	chr1_140495500	140495600	0	0	0	0	0	1	1	0	0	Kcnt2	potassium channel, subfamily T, member 2 (Kcnt2), mRNA.
0	0.5	chr1	141164700	chr1_141164700	141164800	0	0	0	0	1	0	0	0	0
0.5	0.5	chr1	142046800	chr1_142046800	142046900	0	0	0	0	1	0	0	0	0
0.5	0	chr1	142046800	chr1_142046800	142046900	0	0	0	0	1	0	0	0	0
0.5	0.5	chr1	142104600	chr1_142104600	142104700	0	0	0	0	1	0	0	0	0
0.5	0	chr1	142104600	chr1_142104600	142104700	0	0	0	0	1	0	0	0	0
0.5	0	chr1	142112300	chr1_142112300	142112400	0	0	0	0	1	0	0	0	0
0.5	0.5	chr1	142719700	chr1_142719700	142719800	0	0	0	0	1	0	0	0	0
0.5	0.5	chr1	143064400	chr1_143064400	143064500	0	0	0	0	1	0	0	0	0
0.5	0.5	chr1	143093800	chr1_143093800	143093900	1	0	0	1	0	1	0	0	0
0	0.5	chr1	143197000	chr1_143197000	143197100	0	0	0	0	1	0	0	0	0
0.5	0.5	chr1	143230800	chr1_143230800	143230900	0	0	0	0	1	0	0	0	0
0.5	0	chr1	143273900	chr1_143273900	143274000	0	0	0	0	1	0	0	0	0
0.5	0.5	chr1	143314300	chr1_143314300	143314400	0	0	0	0	1	0	0	0	0
0.5	0.5	chr1	143627400	chr1_143627400	143627500	0	0	0	0	0	1	1	0	0	Cdc73	cell division cycle 73, Paf1/RNA polymerase II complex component (Cdc73), mRNA.
0.5	0.5	chr1	143747700	chr1_143747700	143747800	0	1	0	1	0	1	0	0	0	Glrx2	glutaredoxin 2 (thioltransferase) (Glrx2), transcript variant 1, mRNA.
0.5	0.5	chr1	143855900	chr1_143855900	143856000	0	0	0	0	1	0	0	0	0
0.5	0	chr1	143878400	chr1_143878400	143878500	0	0	0	0	1	0	0	0	0
1	0.5	chr1	143881700	chr1_143881700	143881800	0	0	0	0	1	0	0	0	0
0.5	0	chr1	144151800	chr1_144151800	144151900	0	0	0	0	0	1	1	0	1	Rgs13	regulator of G-protein signaling 13 (Rgs13), mRNA.
0	0.5	chr1	144480900	chr1_144480900	144481000	0	0	0	0	1	0	0	0	0
0	0.5	chr1	145169500	chr1_145169500	145169600	0	0	0	0	1	0	0	0	0
0.5	0	chr1	145659200	chr1_145659200	145659300	0	0	0	0	1	0	0	0	0
0.5	0.5	chr1	146443300	chr1_146443300	146443400	0	0	0	0	0	1	1	0	0	AK158929	visual cortex cDNA, RIKEN full-length enriched library, clone:K530010N24 product:unclassifiable, full insert sequence.
0	0.5	chr1	146874700	chr1_146874700	146874800	0	0	0	0	0	1	1	0	0	Brinp3	bone morphogenetic protein/retinoic acid inducible neural specific 3 (Brinp3), transcript variant 2, mRNA.
0.5	0.5	chr1	147971300	chr1_147971300	147971400	0	0	0	0	1	0	0	0	0
0.5	0	chr1	148018200	chr1_148018200	148018300	0	0	0	0	1	0	0	0	0
0.5	0.5	chr1	148651400	chr1_148651400	148651500	1	0	0	0	1	0	0	0	0
0.5	0.5	chr1	149141900	chr1_149141900	149142000	0	0	0	0	1	0	0	0	0
0	0.5	chr1	149745200	chr1_149745200	149745300	0	0	0	0	1	0	0	0	0
0.5	0	chr1	149896700	chr1_149896700	149896800	0	0	0	0	0	1	1	0	0	Pla2g4a	phospholipase A2, group IVA (cytosolic, calcium-dependent) (Pla2g4a), transcript variant 1, mRNA.
0	0.5	chr1	150410600	chr1_150410600	150410700	0	0	0	0	0	1	1	0	0	Tpr	translocated promoter region, nuclear basket protein (Tpr), mRNA.
0.5	0	chr1	150425900	chr1_150425900	150426000	0	0	0	0	0	1	1	0	0	Tpr	translocated promoter region, nuclear basket protein (Tpr), mRNA.
0	0.5	chr1	150541400	chr1_150541400	150541500	0	0	0	0	1	0	0	0	0
0	0.5	chr1	150819500	chr1_150819500	150819600	0	0	0	1	0	1	1	0	0	Hmcn1	hemicentin 1 (Hmcn1), mRNA.
0.5	0.5	chr1	151032600	chr1_151032600	151032700	0	0	0	0	1	0	0	0	0
0.5	0.5	chr1	151157000	chr1_151157000	151157100	0	0	0	0	1	0	0	0	0
0	0.5	chr1	151165100	chr1_151165100	151165200	0	0	0	0	1	0	0	0	0
0	0.5	chr1	151172600	chr1_151172600	151172700	0	0	0	0	1	0	0	0	0
0.5	0	chr1	151316800	chr1_151316800	151316900	0	0	0	0	1	0	0	0	0
0.5	0.5	chr1	151444900	chr1_151444900	151445000	1	0	0	0	0	1	1	0	0	Trmt1l	tRNA methyltransferase 1 like (Trmt1l), mRNA.
0.5	0.5	chr1	151444900	chr1_151444900	151445000	1	0	0	0	0	1	1	0	0	Mir7682	microRNA 7682 (Mir7682), microRNA.
0.5	0.5	chr1	151505700	chr1_151505700	151505800	0	0	0	0	1	0	0	0	0
0.5	0.5	chr1	151524500	chr1_151524500	151524600	0	0	0	0	1	0	0	0	0
0.5	0.5	chr1	151574500	chr1_151574500	151574600	0	0	0	0	0	1	1	0	0	Fam129a	family with sequence similarity 129, member A (Fam129a), mRNA.
0	0.5	chr1	151638700	chr1_151638700	151638800	0	0	0	0	0	1	1	0	0	Fam129a	family with sequence similarity 129, member A (Fam129a), mRNA.
0.5	0.5	chr1	151736500	chr1_151736500	151736600	0	0	0	0	1	0	0	0	0
0.5	0	chr1	151800200	chr1_151800200	151800300	0	0	0	0	0	1	1	0	0	Edem3	ER degradation enhancer, mannosidase alpha-like 3 (Edem3), transcript variant 1, mRNA.
0.5	0.5	chr1	151833800	chr1_151833800	151833900	0	0	0	0	1	0	0	0	0
0.5	1	chr1	151861100	chr1_151861100	151861200	0	0	0	0	0	1	1	0	0
0.5	0	chr1	152085000	chr1_152085000	152085100	0	0	0	0	0	1	1	0	0	1700025G04Rik	RIKEN cDNA 1700025G04 gene (1700025G04Rik), mRNA.
0.5	0.5	chr1	152212000	chr1_152212000	152212100	0	0	0	0	1	0	0	0	0
0.5	0.5	chr1	152237700	chr1_152237700	152237800	0	0	0	0	1	0	0	0	0
0.5	0	chr1	152290700	chr1_152290700	152290800	1	0	0	0	1	0	0	0	0
0	0.5	chr1	152345300	chr1_152345300	152345400	0	0	0	0	1	0	0	0	0
0	0.5	chr1	152438600	chr1_152438600	152438700	0	0	0	0	0	1	1	0	0	Colgalt2	collagen beta(1-O)galactosyltransferase 2 (Colgalt2), mRNA.
0.5	0	chr1	152444200	chr1_152444200	152444300	0	0	0	0	0	1	1	0	0	Colgalt2	collagen beta(1-O)galactosyltransferase 2 (Colgalt2), mRNA.
0.5	0.5	chr1	152444200	chr1_152444200	152444300	0	0	0	0	0	1	1	0	0	Colgalt2	collagen beta(1-O)galactosyltransferase 2 (Colgalt2), mRNA.
0	0.5	chr1	152502300	chr1_152502300	152502400	0	0	0	0	0	1	1	0	0	Colgalt2	collagen beta(1-O)galactosyltransferase 2 (Colgalt2), mRNA.
0	0.5	chr1	152639400	chr1_152639400	152639500	0	0	0	0	0	1	1	0	0
0.5	0.5	chr1	152657000	chr1_152657000	152657100	0	0	0	0	0	1	1	0	0
0.5	0.5	chr1	152676000	chr1_152676000	152676100	0	0	0	0	0	1	1	0	0
0	0.5	chr1	152873500	chr1_152873500	152873600	0	0	0	0	0	1	1	0	0	Smg7	Smg-7 homolog, nonsense mediated mRNA decay factor (C. elegans) (Smg7), transcript variant 2, mRNA.
0.5	0.5	chr1	153017900	chr1_153017900	153018000	0	0	0	0	0	1	1	0	0	Nmnat2	nicotinamide nucleotide adenylyltransferase 2 (Nmnat2), mRNA.
0	0.5	chr1	153224400	chr1_153224400	153224500	0	0	0	0	0	1	1	0	0	Lamc1	laminin, gamma 1 (Lamc1), mRNA.
0.5	0.5	chr1	153250600	chr1_153250600	153250700	0	0	0	1	0	1	1	0	0	Lamc1	laminin, gamma 1 (Lamc1), mRNA.
0	0.5	chr1	153414600	chr1_153414600	153414700	1	0	0	0	1	0	0	0	0	E330020D12Rik	Riken cDNA E330020D12 gene (E330020D12Rik), long non-coding RNA.
0	0.5	chr1	153588100	chr1_153588100	153588200	0	0	0	0	1	0	0	0	0
0.5	0	chr1	153634600	chr1_153634600	153634700	0	0	0	0	1	0	0	0	0
1	0.5	chr1	153660600	chr1_153660600	153660700	0	0	0	0	0	1	1	0	1	Rgs8	regulator of G-protein signaling 8 (Rgs8), mRNA.
0.5	0.5	chr1	153933300	chr1_153933300	153933400	0	0	0	0	1	0	0	0	0
0	1	chr1	154157000	chr1_154157000	154157100	0	0	0	0	1	0	0	0	1			4
0.5	0	chr1	154237300	chr1_154237300	154237400	0	0	0	0	1	0	0	0	0
0.5	0	chr1	154352300	chr1_154352300	154352400	0	0	0	0	1	0	0	0	0
0.5	0.5	chr1	154352300	chr1_154352300	154352400	0	0	0	0	1	0	0	0	0
0.5	0.5	chr1	154506200	chr1_154506200	154506300	0	0	0	0	0	1	1	0	0	Cacna1e	calcium channel, voltage-dependent, R type, alpha 1E subunit (Cacna1e), mRNA.
0.5	0.5	chr1	154713000	chr1_154713000	154713100	0	0	0	0	0	1	1	0	0	Cacna1e	calcium channel, voltage-dependent, R type, alpha 1E subunit (Cacna1e), mRNA.
0.5	0.5	chr1	154734100	chr1_154734100	154734200	0	0	0	0	0	1	1	0	0
0	0.5	chr1	155260000	chr1_155260000	155260100	0	0	0	0	1	0	0	0	0
0.5	0.5	chr1	155260000	chr1_155260000	155260100	0	0	0	0	1	0	0	0	0
0	0.5	chr1	155319400	chr1_155319400	155319500	0	0	0	0	0	1	1	0	0	Xpr1	xenotropic and polytropic retrovirus receptor 1 (Xpr1), mRNA.
0	0.5	chr1	155570500	chr1_155570500	155570600	0	0	0	0	0	1	1	0	0	Acbd6	acyl-Coenzyme A binding domain containing 6 (Acbd6), transcript variant 1, mRNA.
0.5	0.5	chr1	155589900	chr1_155589900	155590000	0	0	0	0	0	1	1	0	0	Acbd6	acyl-Coenzyme A binding domain containing 6 (Acbd6), transcript variant 1, mRNA.
0.5	0	chr1	155859400	chr1_155859400	155859500	0	0	0	1	0	1	0	0	0	Cep350	centrosomal protein 350 (Cep350), mRNA.
0.5	0.5	chr1	155993300	chr1_155993300	155993400	0	0	0	0	1	0	0	0	0
0.5	1	chr1	156184300	chr1_156184300	156184400	0	0	0	0	0	1	1	0	1	Fam163a	family with sequence similarity 163, member A (Fam163a), mRNA.
0.5	0	chr1	156198600	chr1_156198600	156198700	0	0	0	0	0	1	1	0	0	Fam163a	family with sequence similarity 163, member A (Fam163a), mRNA.
0	0.5	chr1	156568200	chr1_156568200	156568300	0	0	0	0	0	1	1	0	0	Abl2	v-abl Abelson murine leukemia viral oncogene 2 (arg, Abelson-related gene) (Abl2), transcript variant 2, mRNA.
0.5	0	chr1	156639800	chr1_156639800	156639900	0	0	0	0	0	1	1	0	0	Abl2	v-abl Abelson murine leukemia viral oncogene 2 (arg, Abelson-related gene) (Abl2), transcript variant 2, mRNA.
0	0.5	chr1	156654000	chr1_156654000	156654100	0	1	0	1	0	1	0	0	0	Tor3a	torsin family 3, member A (Tor3a), mRNA.
0.5	0.5	chr1	156658400	chr1_156658400	156658500	0	0	0	1	0	1	1	0	0	Tor3a	torsin family 3, member A (Tor3a), mRNA.
0	0.5	chr1	156715800	chr1_156715800	156715900	0	0	0	0	0	1	1	0	0	Fam20b	family with sequence similarity 20, member B (Fam20b), mRNA.
0.5	0.5	chr1	156725000	chr1_156725000	156725100	0	0	0	0	1	0	0	0	0
0.5	0.5	chr1	156814500	chr1_156814500	156814600	0	0	0	0	0	1	1	0	0	Ralgps2	Ral GEF with PH domain and SH3 binding motif 2 (Ralgps2), transcript variant 3, mRNA.
0.5	0	chr1	156825500	chr1_156825500	156825600	0	0	0	0	0	1	1	0	0	Ralgps2	Ral GEF with PH domain and SH3 binding motif 2 (Ralgps2), transcript variant 3, mRNA.
0	0.5	chr1	156869200	chr1_156869200	156869300	0	0	0	0	0	1	1	0	0	Ralgps2	Ral GEF with PH domain and SH3 binding motif 2 (Ralgps2), transcript variant 3, mRNA.
0.5	0.5	chr1	156932600	chr1_156932600	156932700	0	0	0	0	0	1	1	0	0	Ralgps2	Ral GEF with PH domain and SH3 binding motif 2 (Ralgps2), transcript variant 3, mRNA.
1	0.5	chr1	156932600	chr1_156932600	156932700	0	0	0	0	0	1	1	0	0	Ralgps2	Ral GEF with PH domain and SH3 binding motif 2 (Ralgps2), transcript variant 3, mRNA.
0.5	0.5	chr1	157183300	chr1_157183300	157183400	0	0	0	0	0	1	1	0	0	Rasal2	RAS protein activator like 2 (Rasal2), mRNA.
0.5	0.5	chr1	157321600	chr1_157321600	157321700	0	0	0	0	0	1	1	0	0	Rasal2	RAS protein activator like 2 (Rasal2), mRNA.
0	0.5	chr1	157552700	chr1_157552700	157552800	0	0	0	0	0	1	1	0	0	Sec16b	SEC16 homolog B (S. cerevisiae) (Sec16b), transcript variant 2, mRNA.
0.5	0.5	chr1	158370600	chr1_158370600	158370700	0	0	0	0	0	1	1	0	0	Astn1	astrotactin 1 (Astn1), transcript variant 1, mRNA.
0.5	0.5	chr1	158547900	chr1_158547900	158548000	0	0	0	0	0	1	1	0	1	Astn1	astrotactin 1 (Astn1), transcript variant 1, mRNA.
0.5	0.5	chr1	158555000	chr1_158555000	158555100	1	0	0	0	0	1	1	0	0	Astn1	astrotactin 1 (Astn1), transcript variant 1, mRNA.
0.5	0	chr1	158555000	chr1_158555000	158555100	1	0	0	0	0	1	1	0	0	Astn1	astrotactin 1 (Astn1), transcript variant 1, mRNA.
0	0.5	chr1	158591700	chr1_158591700	158591800	0	0	0	0	0	1	1	0	0	Astn1	astrotactin 1 (Astn1), transcript variant 1, mRNA.
0.5	0.5	chr1	158659500	chr1_158659500	158659600	0	0	0	0	0	1	1	0	0	Astn1	astrotactin 1 (Astn1), transcript variant 1, mRNA.
0.5	1	chr1	158674500	chr1_158674500	158674600	0	0	0	1	0	1	1	0	0	Astn1	astrotactin 1 (Astn1), transcript variant 1, mRNA.
0.5	0.5	chr1	158845200	chr1_158845200	158845300	0	0	0	0	0	1	1	0	0	Pappa2	pappalysin 2 (Pappa2), mRNA.
0.5	0.5	chr1	159033900	chr1_159033900	159034000	0	0	0	0	1	0	0	0	0
0	0.5	chr1	159071800	chr1_159071800	159071900	0	0	0	0	1	0	0	0	0
0.5	1	chr1	159087400	chr1_159087400	159087500	0	0	0	0	1	0	0	0	0
0	1	chr1	159087400	chr1_159087400	159087500	0	0	0	0	1	0	0	0	0			4
0.5	0.5	chr1	159249800	chr1_159249800	159249900	0	0	0	0	0	1	1	0	0	Rfwd2	ring finger and WD repeat domain 2 (Rfwd2), mRNA.
0.5	0	chr1	159890500	chr1_159890500	159890600	0	0	0	0	0	1	1	0	0	Tnr	tenascin R (Tnr), mRNA.
0.5	0.5	chr1	159890500	chr1_159890500	159890600	0	0	0	0	0	1	1	0	0	Tnr	tenascin R (Tnr), mRNA.
0.5	0.5	chr1	159980800	chr1_159980800	159980900	0	0	0	0	1	0	0	0	0
0.5	1	chr1	160061000	chr1_160061000	160061100	0	0	0	0	0	1	1	0	0	4930523C07Rik	RIKEN cDNA 4930523C07 gene (4930523C07Rik), transcript variant 1, mRNA.
0.5	1	chr1	160132400	chr1_160132400	160132500	0	0	0	0	0	1	1	0	0	Tnn	tenascin N (Tnn), mRNA.
0.5	0	chr1	160238700	chr1_160238700	160238800	0	0	0	0	0	1	1	0	0
0	0.5	chr1	160247900	chr1_160247900	160248000	0	0	0	1	0	1	0	0	0
0.5	0.5	chr1	160389900	chr1_160389900	160390000	0	0	0	0	0	1	1	0	0	Rabgap1l	RAB GTPase activating protein 1-like (Rabgap1l), transcript variant 1, mRNA.
0.5	0.5	chr1	160494300	chr1_160494300	160494400	0	0	0	0	0	1	1	0	0	Rabgap1l	RAB GTPase activating protein 1-like (Rabgap1l), transcript variant 1, mRNA.
0	0.5	chr1	160884100	chr1_160884100	160884200	0	0	0	0	1	0	0	0	0
0	0.5	chr1	161470200	chr1_161470200	161470300	0	0	0	0	1	0	0	0	0
0	0.5	chr1	161635100	chr1_161635100	161635200	0	0	0	0	1	0	0	0	0
0.5	0.5	chr1	161654200	chr1_161654200	161654300	0	0	0	0	1	0	0	0	0
0.5	0.5	chr1	161771100	chr1_161771100	161771200	0	0	0	0	1	0	0	0	0
0.5	0.5	chr1	161821600	chr1_161821600	161821700	1	0	0	1	0	1	0	0	0	Suco	SUN domain containing ossification factor (Suco), mRNA.
0.5	0.5	chr1	161966900	chr1_161966900	161967000	1	0	0	0	0	1	1	0	0	4930558K02Rik	RIKEN cDNA 4930558K02 gene (4930558K02Rik), transcript variant 1, mRNA.
0.5	0.5	chr1	161966900	chr1_161966900	161967000	1	0	0	0	0	1	1	0	0	Pigc	phosphatidylinositol glycan anchor biosynthesis, class C (Pigc), transcript variant 2, mRNA.
0.5	0	chr1	161966900	chr1_161966900	161967000	1	0	0	0	0	1	1	0	0	4930558K02Rik	RIKEN cDNA 4930558K02 gene (4930558K02Rik), transcript variant 1, mRNA.
0.5	0	chr1	161966900	chr1_161966900	161967000	1	0	0	0	0	1	1	0	0	Pigc	phosphatidylinositol glycan anchor biosynthesis, class C (Pigc), transcript variant 2, mRNA.
0.5	0.5	chr1	162134000	chr1_162134000	162134100	0	0	0	0	0	1	1	0	0	Dnm3	dynamin 3 (Dnm3), transcript variant 1, mRNA.
0.5	0.5	chr1	162637400	chr1_162637400	162637500	1	0	0	0	1	0	0	0	0	Myoc	myocilin (Myoc), mRNA.
0.5	0.5	chr1	163233400	chr1_163233400	163233500	0	0	0	0	1	0	0	0	0
0.5	0.5	chr1	163524400	chr1_163524400	163524500	0	0	0	0	1	0	0	0	0
0.5	0	chr1	163569300	chr1_163569300	163569400	0	0	0	0	1	0	0	0	0
0.5	1	chr1	163620700	chr1_163620700	163620800	0	0	0	0	1	0	0	0	0
0.5	0.5	chr1	163815600	chr1_163815600	163815700	0	0	0	0	0	1	1	0	0	Kifap3	kinesin-associated protein 3 (Kifap3), transcript variant 1, mRNA.
0	0.5	chr1	164027500	chr1_164027500	164027600	0	0	0	0	1	0	0	0	0
0.5	0.5	chr1	164130200	chr1_164130200	164130300	0	0	0	1	0	1	1	0	0	Selp	selectin, platelet (Selp), mRNA.
0.5	0.5	chr1	164211900	chr1_164211900	164212000	0	0	0	0	0	1	1	0	0	F5	coagulation factor V (F5), mRNA.
0.5	0	chr1	164475500	chr1_164475500	164475600	0	0	0	0	1	0	0	0	1
0.5	0.5	chr1	164602600	chr1_164602600	164602700	0	0	0	0	1	0	0	0	0
0.5	0.5	chr1	164839600	chr1_164839600	164839700	0	0	0	1	0	1	1	0	0
0.5	1	chr1	164907600	chr1_164907600	164907700	0	0	0	0	0	1	1	0	0
0.5	0.5	chr1	165157200	chr1_165157200	165157300	0	0	0	0	0	1	1	0	0	Tbx19	T-box 19 (Tbx19), mRNA.
0.5	0.5	chr1	165201600	chr1_165201600	165201700	0	0	0	0	1	0	0	0	0
0.5	0	chr1	165201600	chr1_165201600	165201700	0	0	0	0	1	0	0	0	0
0.5	0.5	chr1	165255500	chr1_165255500	165255600	0	0	0	0	1	0	0	0	0
0.5	0	chr1	165514400	chr1_165514400	165514500	0	0	0	0	0	1	1	0	0	Adcy10	adenylate cyclase 10 (Adcy10), mRNA.
0	0.5	chr1	165514600	chr1_165514600	165514700	0	0	0	0	0	1	1	0	0	Adcy10	adenylate cyclase 10 (Adcy10), mRNA.
0.5	0.5	chr1	165765300	chr1_165765300	165765400	1	0	0	0	0	1	1	0	0	Creg1	cellular repressor of E1A-stimulated genes 1 (Creg1), mRNA.
0	0.5	chr1	165798900	chr1_165798900	165799000	0	0	0	0	0	1	1	0	0	Cd247	CD247 antigen (Cd247), transcript variant eta, mRNA.
0.5	0	chr1	165996300	chr1_165996300	165996400	0	0	0	0	0	1	1	0	0	Pou2f1	POU domain, class 2, transcription factor 1 (Pou2f1), transcript variant 2, mRNA.
0.5	0	chr1	165996300	chr1_165996300	165996400	0	0	0	0	0	1	1	0	0	AK041389	3 days neonate thymus cDNA, RIKEN full-length enriched library, clone:A630006J10 product:unclassifiable, full insert sequence.
0.5	0.5	chr1	166073500	chr1_166073500	166073600	0	0	0	0	1	0	0	0	0
0.5	0.5	chr1	166096200	chr1_166096200	166096300	0	0	0	0	1	0	0	0	0	Dusp27	dual specificity phosphatase 27 (putative) (Dusp27), transcript variant 2, mRNA.
0.5	0.5	chr1	166196500	chr1_166196500	166196600	0	0	0	0	1	0	0	0	0
0.5	0.5	chr1	166208100	chr1_166208100	166208200	0	0	0	0	0	1	1	0	0	Mael	maelstrom spermatogenic transposon silencer (Mael), mRNA.
0.5	0.5	chr1	166295600	chr1_166295600	166295700	0	0	0	0	0	1	1	0	0	Ildr2	immunoglobulin-like domain containing receptor 2 (Ildr2), mRNA.
0.5	0.5	chr1	166782100	chr1_166782100	166782200	0	0	0	0	1	0	0	0	0
0.5	0.5	chr1	167184900	chr1_167184900	167185000	1	0	0	0	1	0	0	0	0
0	0.5	chr1	167224600	chr1_167224600	167224700	0	1	0	1	0	1	0	0	0	Uck2	uridine-cytidine kinase 2 (Uck2), mRNA.
0.5	0.5	chr1	167420600	chr1_167420600	167420700	0	0	0	0	1	0	0	0	0
1	0.5	chr1	167443100	chr1_167443100	167443200	0	0	0	0	1	0	0	0	0	Lrrc52	leucine rich repeat containing 52 (Lrrc52), mRNA.
0.5	0.5	chr1	167456900	chr1_167456900	167457000	0	0	0	0	0	1	1	0	0	Lrrc52	leucine rich repeat containing 52 (Lrrc52), mRNA.
0	0.5	chr1	167505900	chr1_167505900	167506000	0	0	0	0	1	0	0	0	0
0	0.5	chr1	167519500	chr1_167519500	167519600	0	0	0	0	1	0	0	0	0
0.5	0.5	chr1	167588800	chr1_167588800	167588900	0	0	0	0	1	0	0	0	0
0.5	0.5	chr1	167649800	chr1_167649800	167649900	0	0	0	0	1	0	0	0	0
0.5	0.5	chr1	167696900	chr1_167696900	167697000	0	0	0	0	0	1	1	0	0	Lmx1a	LIM homeobox transcription factor 1 alpha (Lmx1a), mRNA.
0	0.5	chr1	167806500	chr1_167806500	167806600	0	0	0	0	0	1	1	0	0	Lmx1a	LIM homeobox transcription factor 1 alpha (Lmx1a), mRNA.
0.5	0.5	chr1	167877700	chr1_167877700	167877800	0	0	0	0	1	0	0	0	0
0	0.5	chr1	168233100	chr1_168233100	168233200	0	0	0	0	0	1	1	0	0	Pbx1	pre B cell leukemia homeobox 1 (Pbx1), transcript variant a, mRNA.
0.5	0	chr1	168537500	chr1_168537500	168537600	0	0	0	0	1	0	0	0	0
0.5	0.5	chr1	168537500	chr1_168537500	168537600	0	0	0	0	1	0	0	0	0
0	0.5	chr1	168660500	chr1_168660500	168660600	0	0	0	0	1	0	0	0	0
0.5	0.5	chr1	168732100	chr1_168732100	168732200	0	0	0	0	1	0	0	0	0
0	0.5	chr1	168775700	chr1_168775700	168775800	0	0	0	0	1	0	0	0	0
0	0.5	chr1	168838000	chr1_168838000	168838100	0	0	0	0	1	0	0	0	0
0.5	0	chr1	169057300	chr1_169057300	169057400	0	0	0	0	1	0	0	0	0
0	0.5	chr1	169292300	chr1_169292300	169292400	0	0	0	0	1	0	0	0	0
0.5	1	chr1	169364200	chr1_169364200	169364300	0	0	0	0	1	0	0	0	0
0.5	0.5	chr1	169451100	chr1_169451100	169451200	0	0	0	0	1	0	0	0	0
0	0.5	chr1	169486300	chr1_169486300	169486400	0	0	0	0	1	0	0	0	0
0	0.5	chr1	169680900	chr1_169680900	169681000	0	0	0	0	0	1	1	0	0	Rgs5	regulator of G-protein signaling 5 (Rgs5), transcript variant 1, mRNA.
0.5	0	chr1	169687600	chr1_169687600	169687700	0	0	0	0	0	1	1	0	0	Rgs5	regulator of G-protein signaling 5 (Rgs5), transcript variant 1, mRNA.
0	0.5	chr1	169705000	chr1_169705000	169705100	0	0	0	0	1	0	0	0	0
0.5	0.5	chr1	169715000	chr1_169715000	169715100	0	0	0	0	1	0	0	0	0
0.5	0	chr1	170091800	chr1_170091800	170091900	0	0	0	0	0	1	1	0	0
0.5	0	chr1	170149500	chr1_170149500	170149600	0	0	0	0	0	1	1	0	0	Uap1	UDP-N-acetylglucosamine pyrophosphorylase 1 (Uap1), transcript variant 1, mRNA.
0	0.5	chr1	170232700	chr1_170232700	170232800	1	0	1	1	1	1	0	0	0	Sh2d1b2	SH2 domain containing 1B2 (Sh2d1b2), mRNA.
0.5	0.5	chr1	170501800	chr1_170501800	170501900	0	0	0	0	0	1	1	0	0	Nos1ap	nitric oxide synthase 1 (neuronal) adaptor protein (Nos1ap), transcript variant 1, mRNA.
0.5	0.5	chr1	170682000	chr1_170682000	170682100	0	0	0	1	0	1	0	0	0	Olfml2b	olfactomedin-like 2B (Olfml2b), mRNA.
0.5	0.5	chr1	170951700	chr1_170951700	170951800	0	0	0	0	1	0	0	0	0
0.5	0	chr1	170951700	chr1_170951700	170951800	0	0	0	0	1	0	0	0	0
0.5	1	chr1	171113800	chr1_171113800	171113900	1	0	0	0	1	0	0	0	0	TRNA_Val	transfer RNA Val (anticodon CAC)
0.5	0	chr1	171159200	chr1_171159200	171159300	0	0	0	0	0	1	1	0	0	Mpz	myelin protein zero (Mpz), transcript variant 1, mRNA.
0.5	0	chr1	171631200	chr1_171631200	171631300	0	0	0	0	1	0	0	0	0	Slamf7	SLAM family member 7 (Slamf7), mRNA.
0.5	0	chr1	171706700	chr1_171706700	171706800	0	0	0	0	1	0	0	0	0	Cd48	CD48 antigen (Cd48), mRNA.
0	0.5	chr1	171744900	chr1_171744900	171745000	0	0	0	0	1	0	0	0	0
0.5	0.5	chr1	172145100	chr1_172145100	172145200	1	0	0	0	1	0	0	0	0
0.5	0	chr1	172167800	chr1_172167800	172167900	0	0	0	0	0	1	1	0	0	Dcaf8	DDB1 and CUL4 associated factor 8 (Dcaf8), mRNA.
0.5	0.5	chr1	172309900	chr1_172309900	172310000	0	0	0	0	0	1	1	0	1	Igsf8	immunoglobulin superfamily, member 8 (Igsf8), mRNA.
0.5	0	chr1	172539900	chr1_172539900	172540000	0	0	0	0	0	1	1	0	0	Cfap45	cilia and flagella associated protein 45 (Cfap45), mRNA.
0.5	0	chr1	172539900	chr1_172539900	172540000	0	0	0	0	0	1	1	0	0	4933439K11Rik	RIKEN cDNA 4933439K11 gene (4933439K11Rik), long non-coding RNA.
0	0.5	chr1	172701700	chr1_172701700	172701800	0	0	0	0	0	1	1	0	0	Crp	C-reactive protein, pentraxin-related (Crp), mRNA.
0.5	0	chr1	172790400	chr1_172790400	172790500	0	0	0	0	0	1	1	0	0
0.5	0.5	chr1	173155900	chr1_173155900	173156000	0	0	0	0	1	0	0	0	0
0.5	0.5	chr1	173313700	chr1_173313700	173313800	0	0	0	0	1	0	0	0	0
0.5	0.5	chr1	173354500	chr1_173354500	173354600	0	0	0	0	0	1	1	0	0	Cadm3	cell adhesion molecule 3 (Cadm3), mRNA.
0.5	0.5	chr1	173869600	chr1_173869600	173869700	0	0	0	0	0	1	1	0	0	Mndal	myeloid nuclear differentiation antigen like (Mndal), mRNA.
0.5	0	chr1	174213700	chr1_174213700	174213800	0	0	0	0	0	1	1	0	0	Spta1	spectrin alpha, erythrocytic 1 (Spta1), mRNA.
0.5	0.5	chr1	174623600	chr1_174623600	174623700	0	0	0	0	0	1	1	0	0	Fmn2	formin 2 (Fmn2), mRNA.
0	0.5	chr1	174896300	chr1_174896300	174896400	0	0	0	0	0	1	1	0	0	Grem2	gremlin 2, DAN family BMP antagonist (Grem2), mRNA.
0	0.5	chr1	174960000	chr1_174960000	174960100	0	0	0	0	1	0	0	0	0
0	0.5	chr1	174992500	chr1_174992500	174992600	0	0	0	0	1	0	0	0	0
0.5	0.5	chr1	174992500	chr1_174992500	174992600	0	0	0	0	1	0	0	0	0
0.5	0	chr1	175040600	chr1_175040600	175040700	0	0	0	0	1	0	0	0	0
0	0.5	chr1	175080800	chr1_175080800	175080900	0	0	0	0	0	1	1	0	0	Rgs7	regulator of G protein signaling 7 (Rgs7), transcript variant 2, mRNA.
0.5	0.5	chr1	175622800	chr1_175622800	175622900	1	0	0	0	0	1	1	0	0	Fh1	fumarate hydratase 1 (Fh1), mRNA.
0.5	0.5	chr1	175949300	chr1_175949300	175949400	0	0	0	0	1	0	0	0	0
0.5	0	chr1	176061200	chr1_176061200	176061300	0	0	0	0	0	1	1	0	0	Pld5	phospholipase D family, member 5 (Pld5), transcript variant 1, mRNA.
0	0.5	chr1	176260900	chr1_176260900	176261000	0	1	0	1	0	1	0	0	0	Pld5	phospholipase D family, member 5 (Pld5), transcript variant 1, mRNA.
0	0.5	chr1	176404300	chr1_176404300	176404400	0	0	0	0	1	0	0	0	0
0.5	0.5	chr1	176430000	chr1_176430000	176430100	0	0	0	0	1	0	0	0	0	AK158658	visual cortex cDNA, RIKEN full-length enriched library, clone:K230045E11 product:unclassifiable, full insert sequence.
0	0.5	chr1	176667000	chr1_176667000	176667100	0	0	0	0	1	0	0	0	0
0.5	0.5	chr1	176718700	chr1_176718700	176718800	0	0	0	0	1	0	0	0	0
0.5	0.5	chr1	176737900	chr1_176737900	176738000	0	0	0	0	0	1	1	0	0	Cep170	centrosomal protein 170 (Cep170), mRNA.
0	0.5	chr1	177079400	chr1_177079400	177079500	0	0	0	0	0	1	1	0	0	Akt3	thymoma viral proto-oncogene 3 (Akt3), mRNA.
0.5	0.5	chr1	177089300	chr1_177089300	177089400	0	0	0	0	0	1	1	0	0	Akt3	thymoma viral proto-oncogene 3 (Akt3), mRNA.
0.5	0.5	chr1	177153700	chr1_177153700	177153800	0	0	0	0	0	1	1	0	0	Akt3	thymoma viral proto-oncogene 3 (Akt3), mRNA.
0.5	1	chr1	177318800	chr1_177318800	177318900	0	0	0	0	1	0	0	0	0
0.5	0.5	chr1	177469100	chr1_177469100	177469200	1	0	0	0	0	1	1	0	0	AK156859	activated spleen cDNA, RIKEN full-length enriched library, clone:F830103M01 product:unclassifiable, full insert sequence.
0.5	0	chr1	177700900	chr1_177700900	177701000	0	0	0	0	1	0	0	0	0
0.5	0.5	chr1	177780100	chr1_177780100	177780200	0	0	0	0	0	1	1	0	0	Adss	adenylosuccinate synthetase, non muscle (Adss), mRNA.
0.5	0	chr1	178591100	chr1_178591100	178591200	0	0	0	0	0	1	1	0	0	Kif26b	kinesin family member 26B (Kif26b), mRNA.
0.5	0	chr1	178675100	chr1_178675100	178675200	0	0	0	0	0	1	1	0	0	Kif26b	kinesin family member 26B (Kif26b), mRNA.
0	0.5	chr1	178785200	chr1_178785200	178785300	0	0	0	0	0	1	1	0	0	Kif26b	kinesin family member 26B (Kif26b), mRNA.
0.5	0.5	chr1	178894800	chr1_178894800	178894900	0	0	0	0	0	1	1	0	0	Kif26b	kinesin family member 26B (Kif26b), mRNA.
0	0.5	chr1	179091500	chr1_179091500	179091600	0	0	0	0	0	1	1	0	0	Smyd3	SET and MYND domain containing 3 (Smyd3), mRNA.
0	0.5	chr1	179096600	chr1_179096600	179096700	0	0	0	0	0	1	1	0	0	Smyd3	SET and MYND domain containing 3 (Smyd3), mRNA.
0.5	0	chr1	179116500	chr1_179116500	179116600	0	0	0	0	0	1	1	0	0	Smyd3	SET and MYND domain containing 3 (Smyd3), mRNA.
0.5	0.5	chr1	179194700	chr1_179194700	179194800	0	0	0	0	0	1	1	0	0	Smyd3	SET and MYND domain containing 3 (Smyd3), mRNA.
0	0.5	chr1	179194700	chr1_179194700	179194800	0	0	0	0	0	1	1	0	0	Smyd3	SET and MYND domain containing 3 (Smyd3), mRNA.
0.5	0.5	chr1	179205400	chr1_179205400	179205500	0	0	0	0	0	1	1	0	0	Smyd3	SET and MYND domain containing 3 (Smyd3), mRNA.
0	0.5	chr1	179432300	chr1_179432300	179432400	0	0	0	0	0	1	1	0	0	Smyd3	SET and MYND domain containing 3 (Smyd3), mRNA.
0.5	0.5	chr1	179475400	chr1_179475400	179475500	0	0	0	0	0	1	1	0	0	Smyd3	SET and MYND domain containing 3 (Smyd3), mRNA.
0.5	0.5	chr1	179585200	chr1_179585200	179585300	0	0	0	0	0	1	1	0	0	Cnst	consortin, connexin sorting protein (Cnst), mRNA.
1	0.5	chr1	179629900	chr1_179629900	179630000	0	0	0	0	1	0	0	0	0	Cnst	consortin, connexin sorting protein (Cnst), mRNA.
0.5	0	chr1	179640500	chr1_179640500	179640600	0	0	0	0	1	0	0	0	0
0.5	0.5	chr1	179652200	chr1_179652200	179652300	0	0	0	0	1	0	0	0	0
0.5	0.5	chr1	179796200	chr1_179796200	179796300	0	0	0	0	0	1	1	0	0	Ahctf1	AT hook containing transcription factor 1 (Ahctf1), mRNA.
0.5	0.5	chr1	180314800	chr1_180314800	180314900	0	0	0	0	1	0	0	0	0
0.5	0.5	chr1	180351400	chr1_180351400	180351500	0	0	0	0	0	1	1	0	0	Itpkb	inositol 1,4,5-trisphosphate 3-kinase B (Itpkb), mRNA.
0.5	0	chr1	180351400	chr1_180351400	180351500	0	0	0	0	0	1	1	0	0	Itpkb	inositol 1,4,5-trisphosphate 3-kinase B (Itpkb), mRNA.
0.5	0.5	chr1	180580200	chr1_180580200	180580300	0	0	0	0	0	1	1	0	0	Parp1	poly (ADP-ribose) polymerase family, member 1 (Parp1), mRNA.
0.5	0.5	chr1	180582200	chr1_180582200	180582300	0	0	0	0	0	1	1	0	0	Parp1	poly (ADP-ribose) polymerase family, member 1 (Parp1), mRNA.
0	0.5	chr1	181085300	chr1_181085300	181085400	0	0	0	0	1	0	0	0	0	Nvl	nuclear VCP-like (Nvl), mRNA.
0.5	0.5	chr1	181298300	chr1_181298300	181298400	0	0	0	0	1	0	0	0	0
0.5	0.5	chr1	181400000	chr1_181400000	181400100	1	0	0	0	0	1	1	0	0	Cnih3	cornichon family AMPA receptor auxiliary protein 3 (Cnih3), transcript variant 2, mRNA.
0.5	0	chr1	181417900	chr1_181417900	181418000	0	0	0	0	0	1	1	0	0	Cnih3	cornichon family AMPA receptor auxiliary protein 3 (Cnih3), transcript variant 2, mRNA.
0	0.5	chr1	181453800	chr1_181453800	181453900	0	0	0	0	0	1	1	0	0	Cnih3	cornichon family AMPA receptor auxiliary protein 3 (Cnih3), transcript variant 2, mRNA.
0	0.5	chr1	181502100	chr1_181502100	181502200	0	0	0	0	1	0	0	0	0
0.5	0.5	chr1	181534400	chr1_181534400	181534500	0	0	0	0	1	0	0	0	0
0.5	0	chr1	181536600	chr1_181536600	181536700	0	0	0	0	1	0	0	0	0
0.5	0.5	chr1	181644800	chr1_181644800	181644900	0	0	0	0	0	1	1	0	0
0.5	0	chr1	181648700	chr1_181648700	181648800	0	0	0	0	0	1	1	0	0
0	0.5	chr1	181748400	chr1_181748400	181748500	0	0	0	0	0	1	1	0	0	Dnah14	SubName: Full=Protein Dnah14 ;
0.5	0.5	chr1	181820000	chr1_181820000	181820100	0	0	0	1	0	1	0	0	0	Lbr	lamin B receptor (Lbr), mRNA.
1	0.5	chr1	181839800	chr1_181839800	181839900	1	0	1	1	0	1	1	0	0	Lbr	lamin B receptor (Lbr), mRNA.
0.5	0	chr1	181851500	chr1_181851500	181851600	1	0	0	1	1	1	0	0	1
0.5	0	chr1	182099300	chr1_182099300	182099400	0	0	0	0	1	0	0	0	0
0.5	0.5	chr1	182267200	chr1_182267200	182267300	0	0	0	0	1	0	0	0	0
0	0.5	chr1	182268200	chr1_182268200	182268300	0	0	0	0	1	0	0	0	0
0	0.5	chr1	182314000	chr1_182314000	182314100	0	1	0	1	0	1	0	0	0	Fbxo28	F-box protein 28 (Fbxo28), mRNA.
0	0.5	chr1	182349400	chr1_182349400	182349500	0	0	0	0	1	0	0	0	0
0.5	0.5	chr1	182400900	chr1_182400900	182401000	0	0	0	0	1	0	0	0	0
0.5	0	chr1	182461600	chr1_182461600	182461700	0	0	0	1	0	1	1	0	1	Trp53bp2	transformation related protein 53 binding protein 2 (Trp53bp2), mRNA.
0.5	0.5	chr1	182500700	chr1_182500700	182500800	0	0	0	0	0	1	1	0	0	Capn2	calpain 2 (Capn2), mRNA.
0.5	0.5	chr1	182642700	chr1_182642700	182642800	0	0	0	0	1	0	0	0	0
0.5	0.5	chr1	182727800	chr1_182727800	182727900	0	0	0	0	1	0	0	0	0
0.5	0.5	chr1	182734400	chr1_182734400	182734500	0	0	0	0	1	0	0	0	0
0.5	0.5	chr1	182807500	chr1_182807500	182807600	0	0	0	0	0	1	1	0	0	Susd4	sushi domain containing 4 (Susd4), mRNA.
0.5	0.5	chr1	182812300	chr1_182812300	182812400	0	0	0	0	0	1	1	0	0	Susd4	sushi domain containing 4 (Susd4), mRNA.
0.5	0	chr1	182906000	chr1_182906000	182906100	1	0	0	0	1	0	0	0	0
0	0.5	chr1	182931400	chr1_182931400	182931500	0	0	0	0	1	0	0	0	0
0.5	0	chr1	183103300	chr1_183103300	183103400	0	0	0	0	0	1	1	0	0	Disp1	dispatched homolog 1 (Drosophila) (Disp1), transcript variant 4, mRNA.
0.5	0.5	chr1	183147600	chr1_183147600	183147700	0	0	0	0	0	1	1	0	0	Disp1	dispatched homolog 1 (Drosophila) (Disp1), transcript variant 4, mRNA.
0.5	0.5	chr1	183275000	chr1_183275000	183275100	0	0	0	0	1	0	0	0	0	Brox	BRO1 domain and CAAX motif containing (Brox), mRNA.
0.5	0	chr1	183371900	chr1_183371900	183372000	1	0	0	0	1	0	0	0	0	Mia3	melanoma inhibitory activity 3 (Mia3), mRNA.
0.5	0	chr1	183576200	chr1_183576200	183576300	0	0	0	0	1	0	0	0	0
0.5	0.5	chr1	183576200	chr1_183576200	183576300	0	0	0	0	1	0	0	0	0
0	0.5	chr1	183753300	chr1_183753300	183753400	0	0	0	0	0	1	1	0	0
0	0.5	chr1	183987600	chr1_183987600	183987700	0	0	0	0	1	0	0	0	0
0	0.5	chr1	184185300	chr1_184185300	184185400	0	0	0	0	1	0	0	0	0
0	0.5	chr1	184231300	chr1_184231300	184231400	0	0	0	0	1	0	0	0	0
0.5	0.5	chr1	184261200	chr1_184261200	184261300	0	0	0	0	1	0	0	0	0
0	0.5	chr1	184268400	chr1_184268400	184268500	0	0	0	0	1	0	0	0	0
0.5	0.5	chr1	184300400	chr1_184300400	184300500	0	0	0	0	1	0	0	0	0
0.5	1	chr1	184344300	chr1_184344300	184344400	0	0	0	0	1	0	0	0	0
0.5	0	chr1	184449100	chr1_184449100	184449200	0	0	0	0	1	0	0	0	0
0.5	0.5	chr1	184547100	chr1_184547100	184547200	0	0	0	0	0	1	1	0	0	1700112H15Rik	RIKEN cDNA 1700112H15 gene (1700112H15Rik), long non-coding RNA.
0.5	0.5	chr1	184688000	chr1_184688000	184688100	0	0	0	0	1	0	0	0	0
0	0.5	chr1	184745900	chr1_184745900	184746000	0	0	0	0	1	0	0	0	0
0	0.5	chr1	184843500	chr1_184843500	184843600	0	0	0	0	0	1	1	0	0	2018-03-02	mitochondrial amidoxime reducing component 2 (Marc2), mRNA.
0.5	0	chr1	184996000	chr1_184996000	184996100	0	0	0	0	0	1	1	0	0	Mark1	MAP/microtubule affinity regulating kinase 1 (Mark1), mRNA.
0.5	0	chr1	185050700	chr1_185050700	185050800	0	0	0	0	1	0	0	0	0
0	0.5	chr1	185173800	chr1_185173800	185173900	0	0	0	0	1	0	0	0	0
0.5	0	chr1	185201700	chr1_185201700	185201800	1	0	0	0	1	0	0	0	0	Rab3gap2	RAB3 GTPase activating protein subunit 2 (Rab3gap2), mRNA.
0	0.5	chr1	185239100	chr1_185239100	185239200	0	0	0	0	0	1	1	0	0	Rab3gap2	RAB3 GTPase activating protein subunit 2 (Rab3gap2), mRNA.
0.5	0	chr1	185267300	chr1_185267300	185267400	0	0	0	0	0	1	1	0	0	Rab3gap2	RAB3 GTPase activating protein subunit 2 (Rab3gap2), mRNA.
0.5	0	chr1	185297900	chr1_185297900	185298000	0	0	0	0	0	1	1	0	0	Iars2	isoleucine-tRNA synthetase 2, mitochondrial (Iars2), mRNA.
0	0.5	chr1	185334000	chr1_185334000	185334100	1	0	0	0	0	1	1	0	0	Bpnt1	bisphosphate 3'-nucleotidase 1 (Bpnt1), mRNA.
0.5	0.5	chr1	185438700	chr1_185438700	185438800	0	0	0	0	0	1	1	0	1	9630028B13Rik	RIKEN cDNA 9630028B13 gene (9630028B13Rik), long non-coding RNA.
0.5	0.5	chr1	185915600	chr1_185915600	185915700	0	0	0	0	1	0	0	0	0
0	0.5	chr1	186041700	chr1_186041700	186041800	0	0	0	0	1	0	0	0	0
0.5	0.5	chr1	186046200	chr1_186046200	186046300	0	0	0	0	1	0	0	0	0
0.5	0.5	chr1	186122800	chr1_186122800	186122900	1	0	0	0	1	0	0	0	0
0.5	0	chr1	186236700	chr1_186236700	186236800	0	0	0	0	1	0	0	0	0
0.5	0.5	chr1	186241900	chr1_186241900	186242000	0	0	0	0	1	0	0	0	0
0.5	0.5	chr1	186630900	chr1_186630900	186631000	0	0	0	0	0	1	1	0	0	Tgfb2	transforming growth factor, beta 2 (Tgfb2), mRNA.
0.5	0	chr1	186646400	chr1_186646400	186646500	0	0	0	0	0	1	1	0	0	Tgfb2	transforming growth factor, beta 2 (Tgfb2), mRNA.
0	0.5	chr1	186672500	chr1_186672500	186672600	0	0	0	0	0	1	1	0	0	Tgfb2	transforming growth factor, beta 2 (Tgfb2), mRNA.
0.5	0.5	chr1	186698700	chr1_186698700	186698800	0	0	0	0	0	1	1	0	0	Tgfb2	transforming growth factor, beta 2 (Tgfb2), mRNA.
0	0.5	chr1	186795300	chr1_186795300	186795400	0	0	0	0	1	0	0	0	0
0.5	0.5	chr1	187040300	chr1_187040300	187040400	0	0	0	0	1	0	0	0	0
0.5	0.5	chr1	187245900	chr1_187245900	187246000	0	0	0	0	0	1	1	0	0	Gpatch2	G patch domain containing 2 (Gpatch2), mRNA.
0	0.5	chr1	187245900	chr1_187245900	187246000	0	0	0	0	0	1	1	0	0	Gpatch2	G patch domain containing 2 (Gpatch2), mRNA.
0.5	0.5	chr1	187273700	chr1_187273700	187273800	0	0	0	0	0	1	1	0	0	Gpatch2	G patch domain containing 2 (Gpatch2), mRNA.
0.5	0.5	chr1	187448800	chr1_187448800	187448900	1	0	0	0	0	1	1	0	0
0.5	0	chr1	187555300	chr1_187555300	187555400	0	0	0	0	1	0	0	0	0
0.5	0.5	chr1	187608200	chr1_187608200	187608300	1	0	0	0	1	0	0	0	0
0	0.5	chr1	187648200	chr1_187648200	187648300	0	0	0	0	0	1	1	0	0
0.5	0.5	chr1	187739000	chr1_187739000	187739100	0	0	0	0	0	1	1	0	0
0.5	0.5	chr1	187740800	chr1_187740800	187740900	0	0	0	0	0	1	1	0	0
0	0.5	chr1	187765900	chr1_187765900	187766000	0	0	0	0	0	1	1	0	0
0.5	0	chr1	187824500	chr1_187824500	187824600	0	0	0	0	0	1	1	0	0
0	0.5	chr1	187879900	chr1_187879900	187880000	0	0	0	0	0	1	1	0	0
0.5	0	chr1	187900900	chr1_187900900	187901000	0	0	0	0	0	1	1	0	0
0.5	0.5	chr1	187917800	chr1_187917800	187917900	0	0	0	0	0	1	1	0	0
0.5	0	chr1	188329600	chr1_188329600	188329700	0	0	0	0	0	1	1	0	0	Ush2a	Usher syndrome 2A (autosomal recessive, mild) (Ush2a), mRNA.
0.5	0.5	chr1	188628900	chr1_188628900	188629000	0	0	0	0	0	1	1	0	0	Ush2a	Usher syndrome 2A (autosomal recessive, mild) (Ush2a), mRNA.
0.5	0	chr1	188684900	chr1_188684900	188685000	0	0	0	0	0	1	1	0	0	Ush2a	Usher syndrome 2A (autosomal recessive, mild) (Ush2a), mRNA.
0.5	0.5	chr1	188804700	chr1_188804700	188804800	0	0	0	0	0	1	1	0	0	Ush2a	Usher syndrome 2A (autosomal recessive, mild) (Ush2a), mRNA.
0.5	0.5	chr1	188816400	chr1_188816400	188816500	0	0	0	0	0	1	1	0	0	Ush2a	Usher syndrome 2A (autosomal recessive, mild) (Ush2a), mRNA.
0.5	0	chr1	188960600	chr1_188960600	188960700	0	0	0	0	0	1	1	0	0	Ush2a	Usher syndrome 2A (autosomal recessive, mild) (Ush2a), mRNA.
0	0.5	chr1	189043400	chr1_189043400	189043500	0	0	0	0	1	0	0	0	0
0	0.5	chr1	189255200	chr1_189255200	189255300	0	0	0	0	0	1	1	0	0	Kcnk2	potassium channel, subfamily K, member 2 (Kcnk2), transcript variant 2, mRNA.
0.5	0.5	chr1	189397900	chr1_189397900	189398000	0	0	0	0	0	1	1	0	0
0.5	0.5	chr1	189500200	chr1_189500200	189500300	0	0	0	0	1	0	0	0	0
0	0.5	chr1	189554700	chr1_189554700	189554800	0	0	0	0	1	0	0	0	0
0.5	0.5	chr1	189689000	chr1_189689000	189689100	1	0	0	0	1	0	0	0	0	Cenpf	centromere protein F (Cenpf), mRNA.
0.5	0.5	chr1	189833500	chr1_189833500	189833600	0	0	0	1	0	1	0	0	0	Ptpn14	protein tyrosine phosphatase, non-receptor type 14 (Ptpn14), mRNA.
0.5	0.5	chr1	189934200	chr1_189934200	189934300	0	0	0	0	1	0	0	0	0
0	0.5	chr1	190120200	chr1_190120200	190120300	0	1	0	1	0	1	0	0	0	AK083547	9 days embryo whole body cDNA, RIKEN full-length enriched library, clone:D030042P03 product:unclassifiable, full insert sequence.
0	0.5	chr1	190120200	chr1_190120200	190120300	0	1	0	1	0	1	0	0	0	Prox1	prospero homeobox 1 (Prox1), mRNA.
0.5	0.5	chr1	190214700	chr1_190214700	190214800	0	0	0	0	0	1	1	0	0	AK142161	13 days embryo heart cDNA, RIKEN full-length enriched library, clone:D330003D13 product:unclassifiable, full insert sequence.
0.5	0	chr1	190214700	chr1_190214700	190214800	0	0	0	0	0	1	1	0	0	AK142161	13 days embryo heart cDNA, RIKEN full-length enriched library, clone:D330003D13 product:unclassifiable, full insert sequence.
0.5	0.5	chr1	190221600	chr1_190221600	190221700	0	0	0	0	1	0	0	0	0
0	0.5	chr1	190325100	chr1_190325100	190325200	0	0	0	0	1	0	0	0	0
0.5	0.5	chr1	190364800	chr1_190364800	190364900	0	0	0	0	1	0	0	0	0
0.5	0	chr1	190376500	chr1_190376500	190376600	0	0	0	0	1	0	0	0	0
0	0.5	chr1	190500000	chr1_190500000	190500100	0	0	0	0	1	0	0	0	0
0.5	0	chr1	190660400	chr1_190660400	190660500	0	0	0	0	1	0	0	0	1
0.5	0	chr1	190689300	chr1_190689300	190689400	0	0	0	0	1	0	0	0	0
0.5	0.5	chr1	190722900	chr1_190722900	190723000	0	0	0	0	0	1	1	0	0
0.5	1	chr1	190815200	chr1_190815200	190815300	0	0	0	0	0	1	1	0	0	Rps6kc1	ribosomal protein S6 kinase polypeptide 1 (Rps6kc1), mRNA.
0.5	0.5	chr1	190955100	chr1_190955100	190955200	0	0	0	0	0	1	1	0	0	Vash2	vasohibin 2 (Vash2), transcript variant 1, mRNA.
0.5	0.5	chr1	190997300	chr1_190997300	190997400	0	0	0	0	1	0	0	0	0
0.5	0.5	chr1	191360100	chr1_191360100	191360200	0	0	0	0	0	1	1	0	0	Ppp2r5a	protein phosphatase 2, regulatory subunit B', alpha (Ppp2r5a), mRNA.
0.5	0	chr1	191406700	chr1_191406700	191406800	1	0	0	0	1	0	0	0	0
0.5	0.5	chr1	191445000	chr1_191445000	191445100	0	0	0	0	0	1	1	0	0
0	0.5	chr1	192127100	chr1_192127100	192127200	0	0	0	0	0	1	1	0	0	Rcor3	REST corepressor 3 (Rcor3), transcript variant 1, mRNA.
0	0.5	chr1	192378600	chr1_192378600	192378700	0	0	0	0	0	1	1	0	0	Kcnh1	potassium voltage-gated channel, subfamily H (eag-related), member 1 (Kcnh1), transcript variant 1, mRNA.
0.5	0.5	chr1	192458300	chr1_192458300	192458400	0	0	0	0	0	1	1	0	0	Kcnh1	potassium voltage-gated channel, subfamily H (eag-related), member 1 (Kcnh1), transcript variant 1, mRNA.
0	0.5	chr1	192480900	chr1_192480900	192481000	0	0	0	0	0	1	1	0	0	Kcnh1	potassium voltage-gated channel, subfamily H (eag-related), member 1 (Kcnh1), transcript variant 1, mRNA.
0	0.5	chr1	192485200	chr1_192485200	192485300	0	0	0	0	0	1	1	0	0	Kcnh1	potassium voltage-gated channel, subfamily H (eag-related), member 1 (Kcnh1), transcript variant 1, mRNA.
0.5	0	chr1	192505000	chr1_192505000	192505100	0	0	0	0	0	1	1	0	0	Kcnh1	potassium voltage-gated channel, subfamily H (eag-related), member 1 (Kcnh1), transcript variant 1, mRNA.
0	0.5	chr1	192599900	chr1_192599900	192600000	0	0	0	0	0	1	1	0	0	Hhat	hedgehog acyltransferase (Hhat), mRNA.
0.5	0	chr1	192600900	chr1_192600900	192601000	0	0	0	0	0	1	1	0	0	Hhat	hedgehog acyltransferase (Hhat), mRNA.
0.5	0.5	chr1	192600900	chr1_192600900	192601000	0	0	0	0	0	1	1	0	0	Hhat	hedgehog acyltransferase (Hhat), mRNA.
0.5	0	chr1	192615900	chr1_192615900	192616000	0	0	0	0	0	1	1	0	0	Hhat	hedgehog acyltransferase (Hhat), mRNA.
0.5	0.5	chr1	192797700	chr1_192797700	192797800	0	0	0	0	1	0	0	0	0
0.5	0	chr1	192831900	chr1_192831900	192832000	0	0	0	0	1	0	0	0	0
0.5	0	chr1	193001700	chr1_193001700	193001800	0	0	0	0	0	1	1	0	0	Syt14	synaptotagmin XIV (Syt14), transcript variant 1, mRNA.
0.5	0.5	chr1	193200100	chr1_193200100	193200200	1	0	0	0	0	1	1	0	0	Traf3ip3	TRAF3 interacting protein 3 (Traf3ip3), mRNA.
0.5	0.5	chr1	193204800	chr1_193204800	193204900	1	0	0	0	0	1	1	0	0
0.5	0.5	chr1	193378600	chr1_193378600	193378700	0	0	0	0	1	0	0	0	0
0	0.5	chr1	193416300	chr1_193416300	193416400	0	0	0	0	1	0	0	0	0
0.5	1	chr1	193588100	chr1_193588100	193588200	0	0	0	0	1	0	0	0	1
0.5	0.5	chr1	193639500	chr1_193639500	193639600	0	0	0	0	1	0	0	0	0
0.5	1	chr1	193708400	chr1_193708400	193708500	0	0	0	0	1	0	0	0	0
0	0.5	chr1	193860300	chr1_193860300	193860400	0	0	0	0	1	0	0	0	0
0	0.5	chr1	194782800	chr1_194782800	194782900	0	0	0	0	0	1	1	0	0	Plxna2	plexin A2 (Plxna2), mRNA.
0	0.5	chr1	194862400	chr1_194862400	194862500	0	0	0	0	1	0	0	0	0
0.5	0.5	chr1	194910100	chr1_194910100	194910200	0	0	0	0	1	0	0	0	0
0.5	0	chr1	195005200	chr1_195005200	195005300	0	0	0	0	0	1	1	0	0
0.5	0	chr1	195306100	chr1_195306100	195306200	0	0	0	0	1	0	0	0	0
0.5	0	chr10	3164700	chr10_3164700	3164800	0	0	0	0	1	0	0	0	0
0.5	0.5	chr10	3164700	chr10_3164700	3164800	0	0	0	0	1	0	0	0	0
0.5	1	chr10	3276500	chr10_3276500	3276600	0	0	0	0	1	0	0	0	0
0	0.5	chr10	3306100	chr10_3306100	3306200	0	0	0	0	1	0	0	0	0
0.5	0.5	chr10	3326200	chr10_3326200	3326300	0	0	0	0	1	0	0	0	0
0.5	1	chr10	3573400	chr10_3573400	3573500	0	0	0	0	1	0	0	0	0
0.5	0.5	chr10	3873400	chr10_3873400	3873500	0	0	0	1	0	1	1	0	0	Plekhg1	pleckstrin homology domain containing, family G (with RhoGef domain) member 1 (Plekhg1), transcript variant 1, mRNA.
0	0.5	chr10	4079800	chr10_4079800	4079900	0	0	0	0	0	1	1	0	0	Mthfd1l	methylenetetrahydrofolate dehydrogenase (NADP+ dependent) 1-like (Mthfd1l), transcript variant 2, mRNA.
0	0.5	chr10	4084900	chr10_4084900	4085000	0	0	0	0	0	1	1	0	0	Mthfd1l	methylenetetrahydrofolate dehydrogenase (NADP+ dependent) 1-like (Mthfd1l), transcript variant 2, mRNA.
0	0.5	chr10	4091000	chr10_4091000	4091100	0	0	0	0	0	1	1	0	0	Mthfd1l	methylenetetrahydrofolate dehydrogenase (NADP+ dependent) 1-like (Mthfd1l), transcript variant 2, mRNA.
0	0.5	chr10	4103600	chr10_4103600	4103700	1	0	0	0	0	1	1	0	0	Mthfd1l	methylenetetrahydrofolate dehydrogenase (NADP+ dependent) 1-like (Mthfd1l), transcript variant 2, mRNA.
0.5	0.5	chr10	4257800	chr10_4257800	4257900	0	0	0	0	1	0	0	0	0
0.5	1	chr10	4341300	chr10_4341300	4341400	0	0	0	0	0	1	1	0	0	Akap12	A kinase (PRKA) anchor protein (gravin) 12 (Akap12), mRNA.
0	0.5	chr10	4350300	chr10_4350300	4350400	0	0	0	0	0	1	1	0	0	Akap12	A kinase (PRKA) anchor protein (gravin) 12 (Akap12), mRNA.
0.5	0	chr10	4587900	chr10_4587900	4588000	0	0	0	0	1	0	0	0	0
0.5	0.5	chr10	4606800	chr10_4606800	4606900	0	0	0	0	1	0	0	0	0
0.5	0.5	chr10	4609600	chr10_4609600	4609700	1	0	0	0	1	0	0	0	0
0.5	0	chr10	5037500	chr10_5037500	5037600	1	0	0	0	0	1	1	0	0	Syne1	spectrin repeat containing, nuclear envelope 1 (Syne1), transcript variant 3, mRNA.
0.5	0.5	chr10	5264500	chr10_5264500	5264600	0	0	0	0	0	1	1	0	0
0	0.5	chr10	5332200	chr10_5332200	5332300	0	0	0	0	0	1	1	0	0
0	0.5	chr10	5347500	chr10_5347500	5347600	0	0	0	0	0	1	1	0	0	Syne1	spectrin repeat containing, nuclear envelope 1 (Syne1), transcript variant 1, mRNA.
0.5	0.5	chr10	5472300	chr10_5472300	5472400	0	0	0	0	0	1	1	0	0	Syne1	spectrin repeat containing, nuclear envelope 1 (Syne1), transcript variant 1, mRNA.
0	0.5	chr10	5489900	chr10_5489900	5490000	0	0	0	0	0	1	1	0	0	Syne1	spectrin repeat containing, nuclear envelope 1 (Syne1), transcript variant 1, mRNA.
0	0.5	chr10	5505200	chr10_5505200	5505300	0	0	0	0	0	1	1	0	0	Syne1	spectrin repeat containing, nuclear envelope 1 (Syne1), transcript variant 1, mRNA.
0	0.5	chr10	5848700	chr10_5848700	5848800	0	0	0	0	0	1	1	0	0	Rgs17	regulator of G-protein signaling 17 (Rgs17), transcript variant 1, mRNA.
0.5	0.5	chr10	6106800	chr10_6106800	6106900	0	0	0	0	1	0	0	0	0
0	0.5	chr10	6205800	chr10_6205800	6205900	0	0	0	0	1	0	0	0	0
0	0.5	chr10	6799800	chr10_6799800	6799900	0	0	0	0	0	1	1	0	0	Oprm1	opioid receptor, mu 1 (Oprm1), transcript variant MOR-1U, mRNA.
0	0.5	chr10	7031000	chr10_7031000	7031100	0	0	0	0	0	1	1	0	0	Oprm1	opioid receptor, mu 1 (Oprm1), transcript variant MOR-1U, mRNA.
0.5	0.5	chr10	7114200	chr10_7114200	7114300	0	0	0	0	1	0	0	0	0
0.5	0.5	chr10	7147700	chr10_7147700	7147800	0	0	0	0	0	1	1	0	0	Cnksr3	Cnksr family member 3 (Cnksr3), mRNA.
0	0.5	chr10	7274700	chr10_7274700	7274800	0	0	0	0	1	0	0	0	0
0.5	0.5	chr10	7388000	chr10_7388000	7388100	0	0	0	0	0	1	1	0	0
0	0.5	chr10	7687200	chr10_7687200	7687300	0	0	0	0	0	1	1	0	0	Lats1	large tumor suppressor (Lats1), mRNA.
0.5	1	chr10	7846700	chr10_7846700	7846800	1	0	0	0	0	1	1	0	0	Zc3h12d	zinc finger CCCH type containing 12D (Zc3h12d), mRNA.
0.5	0.5	chr10	8009700	chr10_8009700	8009800	0	0	0	0	0	1	1	0	0
0.5	0	chr10	8114700	chr10_8114700	8114800	0	0	0	0	1	0	0	0	0
0	0.5	chr10	8256300	chr10_8256300	8256400	0	0	0	0	0	1	1	0	0	Ust	uronyl-2-sulfotransferase (Ust), mRNA.
0.5	0	chr10	8357900	chr10_8357900	8358000	0	0	0	0	0	1	1	0	0	Ust	uronyl-2-sulfotransferase (Ust), mRNA.
0.5	0.5	chr10	8408400	chr10_8408400	8408500	0	0	0	0	0	1	1	0	0	Ust	uronyl-2-sulfotransferase (Ust), mRNA.
0.5	0	chr10	8478900	chr10_8478900	8479000	0	0	0	0	0	1	1	0	0	Ust	uronyl-2-sulfotransferase (Ust), mRNA.
0	0.5	chr10	8505200	chr10_8505200	8505300	0	0	0	0	0	1	1	0	0	Ust	uronyl-2-sulfotransferase (Ust), mRNA.
0.5	0.5	chr10	8540200	chr10_8540200	8540300	0	0	0	0	1	0	0	0	0
0.5	0.5	chr10	8725300	chr10_8725300	8725400	0	1	0	1	0	1	0	0	0	Sash1	SAM and SH3 domain containing 1 (Sash1), mRNA.
0	0.5	chr10	8791300	chr10_8791300	8791400	0	0	0	0	0	1	1	0	0	Sash1	SAM and SH3 domain containing 1 (Sash1), mRNA.
0	0.5	chr10	8865000	chr10_8865000	8865100	0	0	0	0	0	1	1	0	0	Sash1	SAM and SH3 domain containing 1 (Sash1), mRNA.
0	0.5	chr10	9164500	chr10_9164500	9164600	0	0	0	0	1	0	0	0	0
0.5	0	chr10	9273200	chr10_9273200	9273300	0	0	0	0	1	0	0	0	0
0.5	0.5	chr10	9398800	chr10_9398800	9398900	0	0	0	0	1	0	0	0	0
0.5	0.5	chr10	9462500	chr10_9462500	9462600	0	0	0	0	1	0	0	0	0
0.5	0	chr10	9462500	chr10_9462500	9462600	0	0	0	0	1	0	0	0	0
0.5	0.5	chr10	9463400	chr10_9463400	9463500	0	0	0	0	1	0	0	0	0
0	0.5	chr10	9512800	chr10_9512800	9512900	1	0	0	0	1	0	0	0	0
0.5	1	chr10	9554400	chr10_9554400	9554500	0	0	0	0	1	0	0	0	0
0.5	0.5	chr10	9599600	chr10_9599600	9599700	0	0	0	0	1	0	0	0	0
0	1	chr10	9673700	chr10_9673700	9673800	1	0	0	0	0	1	1	0	0	Samd5	sterile alpha motif domain containing 5 (Samd5), mRNA.	4
0	0.5	chr10	9673700	chr10_9673700	9673800	1	0	0	0	0	1	1	0	0	Samd5	sterile alpha motif domain containing 5 (Samd5), mRNA.
0.5	0.5	chr10	9691400	chr10_9691400	9691500	0	0	0	1	0	1	0	0	0	Gm6150	predicted gene 6150 (Gm6150), long non-coding RNA.
0	0.5	chr10	9957600	chr10_9957600	9957700	0	0	0	0	1	0	0	0	0
0.5	0	chr10	10288000	chr10_10288000	10288100	0	0	0	0	0	1	1	0	0
0	0.5	chr10	10528900	chr10_10528900	10529000	0	0	0	0	1	0	0	0	0
0.5	0.5	chr10	10553500	chr10_10553500	10553600	0	0	0	0	0	1	1	0	0	Rab32	RAB32, member RAS oncogene family (Rab32), mRNA.
0.5	1	chr10	10860500	chr10_10860500	10860600	0	0	0	0	0	1	1	0	0	Grm1	glutamate receptor, metabotropic 1 (Grm1), transcript variant 1, mRNA.
0.5	0	chr10	11340600	chr10_11340600	11340700	0	0	0	0	1	0	0	0	0
0	0.5	chr10	11385000	chr10_11385000	11385100	0	0	0	0	0	1	1	0	0	Epm2a	epilepsy, progressive myoclonic epilepsy, type 2 gene alpha (Epm2a), mRNA.
0	0.5	chr10	11987500	chr10_11987500	11987600	0	0	0	0	1	0	0	0	0
0	1	chr10	11987500	chr10_11987500	11987600	0	0	0	0	1	0	0	0	0			4
0.5	1	chr10	12019500	chr10_12019500	12019600	0	0	0	0	1	0	0	0	0
0	0.5	chr10	12064600	chr10_12064600	12064700	0	0	0	0	1	0	0	0	0
0	0.5	chr10	12847700	chr10_12847700	12847800	1	0	0	0	0	1	1	0	0	Utrn	utrophin (Utrn), mRNA.
0.5	0.5	chr10	12855100	chr10_12855100	12855200	0	0	0	0	0	1	1	0	0	Utrn	utrophin (Utrn), mRNA.
0.5	0	chr10	12935600	chr10_12935600	12935700	0	0	0	0	1	0	0	0	0
0.5	0.5	chr10	13125100	chr10_13125100	13125200	0	0	0	1	0	1	1	0	0	Plagl1	pleiomorphic adenoma gene-like 1 (Plagl1), mRNA.
0.5	0.5	chr10	13167700	chr10_13167700	13167800	0	0	0	0	0	1	1	0	0	Zc2hc1b	zinc finger, C2HC-type containing 1B (Zc2hc1b), mRNA.
0.5	0.5	chr10	13210400	chr10_13210400	13210500	0	1	0	1	0	1	0	0	0	Phactr2	phosphatase and actin regulator 2 (Phactr2), transcript variant A, mRNA.
0	0.5	chr10	13494200	chr10_13494200	13494300	0	0	0	0	1	0	0	0	0
0.5	0.5	chr10	13502700	chr10_13502700	13502800	0	0	0	0	0	1	1	0	0	Fuca2	fucosidase, alpha-L- 2, plasma (Fuca2), mRNA.
0.5	0	chr10	13712600	chr10_13712600	13712700	0	0	0	0	0	1	1	0	0	Aig1	androgen-induced 1 (Aig1), mRNA.
0.5	0	chr10	14099400	chr10_14099400	14099500	0	0	0	0	0	1	1	0	0	Hivep2	human immunodeficiency virus type I enhancer binding protein 2 (Hivep2), mRNA.
0	0.5	chr10	14140200	chr10_14140200	14140300	0	0	0	0	0	1	1	0	0	Hivep2	human immunodeficiency virus type I enhancer binding protein 2 (Hivep2), mRNA.
0.5	0	chr10	14520400	chr10_14520400	14520500	0	0	0	0	0	1	1	0	0	Adgrg6	adhesion G protein-coupled receptor G6 (Adgrg6), mRNA.
0.5	0.5	chr10	14653100	chr10_14653100	14653200	0	0	0	0	1	0	0	0	0	Vta1	Vps20-associated 1 homolog (S. cerevisiae) (Vta1), mRNA.
0	0.5	chr10	14763600	chr10_14763600	14763700	0	0	0	0	0	1	1	0	0	Nmbr	neuromedin B receptor (Nmbr), mRNA.
0.5	0.5	chr10	15010100	chr10_15010100	15010200	0	0	0	0	1	0	0	0	0
0.5	0.5	chr10	15290800	chr10_15290800	15290900	0	0	0	0	1	0	0	0	0
0.5	0.5	chr10	15444600	chr10_15444600	15444700	0	0	0	0	1	0	0	0	0
0	0.5	chr10	15835700	chr10_15835700	15835800	0	0	0	0	1	0	0	0	0
0	0.5	chr10	16052800	chr10_16052800	16052900	0	0	0	0	1	0	0	0	0
0.5	0.5	chr10	16120500	chr10_16120500	16120600	0	0	0	0	1	0	0	0	0
0.5	0.5	chr10	16128400	chr10_16128400	16128500	0	0	0	0	1	0	0	0	0
0	0.5	chr10	16496100	chr10_16496100	16496200	0	0	0	0	1	0	0	0	0
0	0.5	chr10	17051800	chr10_17051800	17051900	0	0	0	0	0	1	1	0	0	Gm20125	predicted gene, 20125 (Gm20125), long non-coding RNA.
0	1	chr10	17255100	chr10_17255100	17255200	0	0	0	0	1	0	0	0	0			4
0.5	0.5	chr10	17581800	chr10_17581800	17581900	0	0	0	0	0	1	1	0	0
0.5	0.5	chr10	17585100	chr10_17585100	17585200	0	0	0	0	0	1	1	0	0
0.5	0.5	chr10	17714100	chr10_17714100	17714200	0	0	0	0	1	0	0	0	0
0.5	1	chr10	17985900	chr10_17985900	17986000	0	0	0	0	1	0	0	0	0
0	0.5	chr10	18176300	chr10_18176300	18176400	0	0	0	0	0	1	1	0	0	Ect2l	epithelial cell transforming sequence 2 oncogene-like (Ect2l), mRNA.
0.5	0.5	chr10	18396900	chr10_18396900	18397000	0	0	0	0	0	1	1	0	0
0	0.5	chr10	18506600	chr10_18506600	18506700	0	0	0	0	0	1	1	0	0	Nhsl1	NHS-like 1 (Nhsl1), transcript variant 2, mRNA.
0.5	0.5	chr10	18507000	chr10_18507000	18507100	0	0	0	0	0	1	1	0	0	Nhsl1	NHS-like 1 (Nhsl1), transcript variant 2, mRNA.
0	0.5	chr10	18638400	chr10_18638400	18638500	0	0	0	0	0	1	1	0	0	Arfgef3	ARFGEF family member 3 (Arfgef3), mRNA.
0.5	0	chr10	18648900	chr10_18648900	18649000	0	0	0	0	0	1	1	0	0	Arfgef3	ARFGEF family member 3 (Arfgef3), mRNA.
0.5	0.5	chr10	18960200	chr10_18960200	18960300	0	0	0	0	1	0	0	0	0
0.5	0	chr10	19023600	chr10_19023600	19023700	0	0	0	0	1	0	0	0	0
0.5	0	chr10	19023700	chr10_19023700	19023800	0	0	0	0	1	0	0	0	0
0.5	0.5	chr10	19066700	chr10_19066700	19066800	0	0	0	0	1	0	0	0	0
0.5	0	chr10	19120900	chr10_19120900	19121000	1	0	0	0	1	0	0	0	0
0.5	1	chr10	19187400	chr10_19187400	19187500	0	0	0	0	0	1	1	0	0	Gm20139	predicted gene, 20139 (Gm20139), transcript variant 1, long non-coding RNA.
0.5	1	chr10	19208600	chr10_19208600	19208700	0	0	0	0	1	0	0	0	0	Gm20139	predicted gene, 20139 (Gm20139), transcript variant 1, long non-coding RNA.
0.5	0.5	chr10	19406800	chr10_19406800	19406900	0	0	0	0	1	0	0	0	0
0.5	0	chr10	19522000	chr10_19522000	19522100	1	0	0	1	0	1	0	0	0
0.5	0	chr10	19562800	chr10_19562800	19562900	0	0	0	0	1	0	0	0	0
0.5	0.5	chr10	19604000	chr10_19604000	19604100	0	0	0	0	0	1	1	0	0	Ifngr1	interferon gamma receptor 1 (Ifngr1), mRNA.
0	0.5	chr10	19742600	chr10_19742600	19742700	0	0	0	0	0	1	1	0	0	Il20ra	interleukin 20 receptor, alpha (Il20ra), mRNA.
0	0.5	chr10	19778500	chr10_19778500	19778600	0	0	0	0	1	0	0	0	0
0.5	0.5	chr10	19930400	chr10_19930400	19930500	0	0	0	0	1	0	0	0	0
0.5	0.5	chr10	20022000	chr10_20022000	20022100	0	0	0	0	0	1	1	0	0	Map3k5	mitogen-activated protein kinase kinase kinase 5 (Map3k5), mRNA.
0.5	0.5	chr10	20022600	chr10_20022600	20022700	0	0	0	0	0	1	1	0	0	Map3k5	mitogen-activated protein kinase kinase kinase 5 (Map3k5), mRNA.
0	0.5	chr10	20074300	chr10_20074300	20074400	0	0	0	0	0	1	1	0	0	Map3k5	mitogen-activated protein kinase kinase kinase 5 (Map3k5), mRNA.
0	0.5	chr10	20132000	chr10_20132000	20132100	0	0	0	1	0	1	0	0	0	Map3k5	mitogen-activated protein kinase kinase kinase 5 (Map3k5), mRNA.
0.5	0.5	chr10	20252600	chr10_20252600	20252700	0	0	0	0	0	1	1	0	0	Map7	microtubule-associated protein 7 (Map7), transcript variant 2, mRNA.
0.5	0	chr10	20299900	chr10_20299900	20300000	1	0	0	0	1	0	0	0	0	Mir6413	microRNA 6413 (Mir6413), microRNA.
0	0.5	chr10	20439900	chr10_20439900	20440000	0	0	0	0	0	1	1	0	0	Pde7b	phosphodiesterase 7B (Pde7b), mRNA.
0.5	0.5	chr10	20576800	chr10_20576800	20576900	0	0	0	0	0	1	1	0	0	Pde7b	phosphodiesterase 7B (Pde7b), mRNA.
0	0.5	chr10	20642800	chr10_20642800	20642900	0	0	0	0	0	1	1	0	0	Pde7b	phosphodiesterase 7B (Pde7b), mRNA.
0.5	0	chr10	20692000	chr10_20692000	20692100	0	0	0	0	0	1	1	0	0	Pde7b	phosphodiesterase 7B (Pde7b), mRNA.
0.5	0	chr10	20903300	chr10_20903300	20903400	0	0	0	0	1	0	0	0	0
0.5	0.5	chr10	20919600	chr10_20919600	20919700	0	0	0	0	1	0	0	0	0
0	0.5	chr10	21004100	chr10_21004100	21004200	0	0	0	0	0	1	1	0	0	Ahi1	Abelson helper integration site 1 (Ahi1), transcript variant 1, mRNA.
0.5	0.5	chr10	21071600	chr10_21071600	21071700	0	0	0	0	0	1	1	0	0	Ahi1	Abelson helper integration site 1 (Ahi1), transcript variant 1, mRNA.
0.5	0.5	chr10	21254800	chr10_21254800	21254900	0	0	0	0	1	0	0	0	0
0.5	0	chr10	21267500	chr10_21267500	21267600	0	0	0	0	1	0	0	0	0
0	0.5	chr10	21391800	chr10_21391800	21391900	0	0	0	0	0	1	1	0	0	Aldh8a1	aldehyde dehydrogenase 8 family, member A1 (Aldh8a1), mRNA.
0.5	0	chr10	21530400	chr10_21530400	21530500	0	0	0	0	1	0	0	0	0
0.5	0.5	chr10	21597000	chr10_21597000	21597100	0	0	0	0	0	1	1	0	0	1700020N01Rik	RIKEN cDNA 1700020N01 gene (1700020N01Rik), long non-coding RNA.
0.5	0.5	chr10	21606200	chr10_21606200	21606300	0	0	0	0	0	1	1	0	0	1700020N01Rik	RIKEN cDNA 1700020N01 gene (1700020N01Rik), long non-coding RNA.
0	0.5	chr10	21607200	chr10_21607200	21607300	0	0	0	0	0	1	1	0	0	1700020N01Rik	RIKEN cDNA 1700020N01 gene (1700020N01Rik), long non-coding RNA.
0.5	0.5	chr10	21662100	chr10_21662100	21662200	0	0	0	0	1	0	0	0	0
0.5	0	chr10	21704700	chr10_21704700	21704800	0	0	0	0	0	1	1	0	0
0	0.5	chr10	21918300	chr10_21918300	21918400	0	0	0	0	0	1	1	0	0	Sgk1	serum/glucocorticoid regulated kinase 1 (Sgk1), transcript variant 1, mRNA.
0	0.5	chr10	22187600	chr10_22187600	22187700	0	0	0	0	0	1	1	0	0
0	0.5	chr10	22347700	chr10_22347700	22347800	0	0	0	0	0	1	1	0	0
0.5	0.5	chr10	22499100	chr10_22499100	22499200	0	0	0	0	1	0	0	0	0
0.5	0	chr10	22644400	chr10_22644400	22644500	1	0	0	0	1	0	0	0	0	Slc2a12	solute carrier family 2 (facilitated glucose transporter), member 12 (Slc2a12), mRNA.
0.5	0	chr10	22789000	chr10_22789000	22789100	1	0	0	0	1	0	0	0	0
0.5	0.5	chr10	23059600	chr10_23059600	23059700	0	0	0	0	1	0	0	0	0
0.5	0.5	chr10	23193200	chr10_23193200	23193300	0	0	0	0	0	1	1	0	0	Eya4	EYA transcriptional coactivator and phosphatase 4 (Eya4), mRNA.
0	0.5	chr10	23264700	chr10_23264700	23264800	0	0	0	0	0	1	1	0	0	Eya4	EYA transcriptional coactivator and phosphatase 4 (Eya4), mRNA.
0.5	0.5	chr10	23453000	chr10_23453000	23453100	0	0	0	0	1	0	0	0	0
0.5	0.5	chr10	23545900	chr10_23545900	23546000	0	0	0	0	1	0	0	0	0
0	0.5	chr10	23574800	chr10_23574800	23574900	0	0	0	0	0	1	1	0	0
0.5	0	chr10	23603100	chr10_23603100	23603200	0	0	0	0	0	1	1	0	0
0.5	0	chr10	23782800	chr10_23782800	23782900	0	0	0	0	1	0	0	0	0	Rps12	ribosomal protein S12 (Rps12), mRNA.
0	0.5	chr10	23837800	chr10_23837800	23837900	0	0	0	0	1	0	0	0	0
0.5	0.5	chr10	23880800	chr10_23880800	23880900	0	0	0	0	1	0	0	0	0
0.5	0.5	chr10	23882500	chr10_23882500	23882600	0	0	0	0	1	0	0	0	0
0.5	0.5	chr10	24029100	chr10_24029100	24029200	1	0	0	0	1	0	0	0	0	Taar7d	trace amine-associated receptor 7D (Taar7d), mRNA.
0.5	0	chr10	24522000	chr10_24522000	24522100	0	0	0	0	1	0	0	0	0
0	0.5	chr10	24639900	chr10_24639900	24640000	0	1	0	1	0	1	0	0	0	Enpp1	ectonucleotide pyrophosphatase/phosphodiesterase 1 (Enpp1), transcript variant 1, mRNA.
0.5	0.5	chr10	24830700	chr10_24830700	24830800	0	0	0	0	0	1	1	0	0	Enpp3	ectonucleotide pyrophosphatase/phosphodiesterase 3 (Enpp3), mRNA.
0.5	0.5	chr10	24861400	chr10_24861400	24861500	0	0	0	0	1	0	0	0	0
0	0.5	chr10	24876900	chr10_24876900	24877000	0	1	0	1	0	1	1	0	0	Med23	mediator complex subunit 23 (Med23), transcript variant 1, mRNA.
0.5	0.5	chr10	24931700	chr10_24931700	24931800	0	0	0	0	1	0	0	0	0
0.5	0.5	chr10	25013800	chr10_25013800	25013900	0	0	0	0	0	1	1	0	0
0.5	1	chr10	25158700	chr10_25158700	25158800	0	0	0	0	1	0	0	0	0
0.5	0	chr10	25208000	chr10_25208000	25208100	0	0	0	0	0	1	1	0	0	Akap7	A kinase (PRKA) anchor protein 7 (Akap7), mRNA.
0	0.5	chr10	25317300	chr10_25317300	25317400	0	0	0	0	1	0	0	0	0
0.5	0.5	chr10	25430800	chr10_25430800	25430900	0	0	0	0	0	1	1	0	0	Epb41l2	erythrocyte membrane protein band 4.1 like 2 (Epb41l2), transcript variant 1, mRNA.
0	0.5	chr10	25462500	chr10_25462500	25462600	0	0	0	0	0	1	1	0	0	Epb41l2	erythrocyte membrane protein band 4.1 like 2 (Epb41l2), transcript variant 1, mRNA.
0.5	0.5	chr10	25545700	chr10_25545700	25545800	0	0	0	0	0	1	1	0	0
0.5	0.5	chr10	25608000	chr10_25608000	25608100	0	0	0	0	0	1	1	0	0
0.5	0	chr10	26210700	chr10_26210700	26210800	0	0	0	0	1	0	0	0	0
0.5	0.5	chr10	26426100	chr10_26426100	26426200	0	0	0	0	1	0	0	0	0
0.5	0.5	chr10	27003600	chr10_27003600	27003700	0	0	0	0	0	1	1	0	0	Lama2	laminin, alpha 2 (Lama2), mRNA.
0.5	0	chr10	27005800	chr10_27005800	27005900	0	0	0	0	0	1	1	0	0	Lama2	laminin, alpha 2 (Lama2), mRNA.
0.5	0.5	chr10	27124300	chr10_27124300	27124400	0	0	0	0	0	1	1	0	0	Lama2	laminin, alpha 2 (Lama2), mRNA.
0.5	0.5	chr10	27448900	chr10_27448900	27449000	0	0	0	0	0	1	1	0	0	Lama2	laminin, alpha 2 (Lama2), mRNA.
0.5	0.5	chr10	27979200	chr10_27979200	27979300	0	0	0	0	1	0	0	0	0
0	0.5	chr10	27984400	chr10_27984400	27984500	0	0	0	0	1	0	0	0	0
0.5	0	chr10	28016400	chr10_28016400	28016500	0	0	0	0	1	0	0	0	0
0.5	0.5	chr10	28108900	chr10_28108900	28109000	0	0	0	0	0	1	1	0	0	Ptprk	protein tyrosine phosphatase, receptor type, K (Ptprk), mRNA.
0.5	0.5	chr10	28389800	chr10_28389800	28389900	0	0	0	0	0	1	1	0	0	Ptprk	protein tyrosine phosphatase, receptor type, K (Ptprk), mRNA.
0.5	0	chr10	29298500	chr10_29298500	29298600	0	0	0	0	0	1	1	0	0
0.5	0	chr10	29330000	chr10_29330000	29330100	0	0	0	0	0	1	1	0	0	Echdc1	enoyl Coenzyme A hydratase domain containing 1 (Echdc1), transcript variant 1, mRNA.
0	0.5	chr10	29531900	chr10_29531900	29532000	0	0	0	0	0	1	1	0	0	Rspo3	R-spondin 3 (Rspo3), mRNA.
0	0.5	chr10	29619300	chr10_29619300	29619400	0	0	0	0	1	0	0	0	0
0.5	0.5	chr10	29619300	chr10_29619300	29619400	0	0	0	0	1	0	0	0	0
0.5	0.5	chr10	30144900	chr10_30144900	30145000	0	0	0	0	1	0	0	0	0
0.5	0.5	chr10	30298000	chr10_30298000	30298100	0	0	0	0	1	0	0	0	0
0.5	0.5	chr10	30889100	chr10_30889100	30889200	0	0	0	0	1	0	0	0	0
0.5	0.5	chr10	31163000	chr10_31163000	31163100	1	0	0	0	1	0	0	0	0
0	0.5	chr10	31163000	chr10_31163000	31163100	1	0	0	0	1	0	0	0	0
0	0.5	chr10	31238400	chr10_31238400	31238500	0	0	0	0	1	0	0	0	0
0	0.5	chr10	31639600	chr10_31639600	31639700	1	0	0	1	0	1	0	0	0
0.5	0	chr10	31652500	chr10_31652500	31652600	0	0	0	0	1	0	0	0	0
0	0.5	chr10	32688300	chr10_32688300	32688400	0	0	0	0	0	1	1	0	0	Nkain2	Na+/K+ transporting ATPase interacting 2 (Nkain2), transcript variant 1, mRNA.
0.5	0.5	chr10	32693900	chr10_32693900	32694000	0	0	0	0	0	1	1	0	0	Nkain2	Na+/K+ transporting ATPase interacting 2 (Nkain2), transcript variant 1, mRNA.
0	0.5	chr10	33086600	chr10_33086600	33086700	0	0	0	0	0	1	1	0	0	Trdn	triadin (Trdn), mRNA.
0.5	0.5	chr10	33086600	chr10_33086600	33086700	0	0	0	0	0	1	1	0	0	Trdn	triadin (Trdn), mRNA.
0.5	0.5	chr10	33435900	chr10_33435900	33436000	1	0	0	1	0	1	0	0	0	Trdn	triadin (Trdn), mRNA.
0.5	0.5	chr10	33692400	chr10_33692400	33692500	0	0	0	0	1	0	0	0	0
0	0.5	chr10	33715100	chr10_33715100	33715200	1	0	0	1	0	1	0	0	0
0.5	0.5	chr10	33835400	chr10_33835400	33835500	0	0	0	0	1	0	0	0	0
0.5	0.5	chr10	33871700	chr10_33871700	33871800	1	0	0	0	0	1	1	0	0	Sult3a1	sulfotransferase family 3A, member 1 (Sult3a1), mRNA.
0	0.5	chr10	34015200	chr10_34015200	34015300	0	0	0	0	0	1	1	0	0	Rwdd1	RWD domain containing 1 (Rwdd1), mRNA.
0.5	0.5	chr10	34018100	chr10_34018100	34018200	1	0	0	0	0	1	1	0	0	Rwdd1	RWD domain containing 1 (Rwdd1), mRNA.
0	0.5	chr10	34041800	chr10_34041800	34041900	1	1	0	1	0	1	0	0	0	Trappc3l	trafficking protein particle complex 3 like (Trappc3l), mRNA.
0	0.5	chr10	34041800	chr10_34041800	34041900	1	1	0	1	0	1	0	0	0	Fam26d	family with sequence similarity 26, member D (Fam26d), mRNA.
0	0.5	chr10	34123000	chr10_34123000	34123100	0	0	0	0	1	0	0	0	0
1	0	chr10	34128000	chr10_34128000	34128100	1	0	0	0	1	0	0	0	0	Fam26f	family with sequence similarity 26, member F (Fam26f), mRNA.	2
0.5	0.5	chr10	34252900	chr10_34252900	34253000	0	0	0	0	1	0	0	0	0
0.5	0.5	chr10	34385900	chr10_34385900	34386000	0	0	0	0	0	1	1	0	0	Nt5dc1	5'-nucleotidase domain containing 1 (Nt5dc1), mRNA.
0.5	0.5	chr10	34547100	chr10_34547100	34547200	0	0	0	0	0	1	1	0	0	Frk	fyn-related kinase (Frk), transcript variant 2, mRNA.
0.5	0	chr10	34547100	chr10_34547100	34547200	0	0	0	0	0	1	1	0	0	Frk	fyn-related kinase (Frk), transcript variant 2, mRNA.
0.5	0.5	chr10	34707200	chr10_34707200	34707300	0	0	0	0	1	0	0	0	0
0.5	0.5	chr10	34891700	chr10_34891700	34891800	0	0	0	0	0	1	1	0	0
0.5	1	chr10	35138600	chr10_35138600	35138700	0	0	0	0	1	0	0	0	0
0.5	0	chr10	35278700	chr10_35278700	35278800	0	0	0	0	1	0	0	0	0
0	0.5	chr10	35508400	chr10_35508400	35508500	0	0	0	0	1	0	0	0	0
0.5	0.5	chr10	35832200	chr10_35832200	35832300	0	0	0	0	1	0	0	0	0
0.5	0.5	chr10	35940800	chr10_35940800	35940900	0	0	0	0	1	0	0	0	0
0.5	0.5	chr10	36260700	chr10_36260700	36260800	0	0	0	0	1	0	0	0	0
0.5	0	chr10	36536000	chr10_36536000	36536100	0	0	0	0	0	1	1	0	0	Hs3st5	heparan sulfate (glucosamine) 3-O-sulfotransferase 5 (Hs3st5), transcript variant 3, mRNA.
0.5	0.5	chr10	36612800	chr10_36612800	36612900	1	0	0	1	0	1	0	0	0	Hs3st5	heparan sulfate (glucosamine) 3-O-sulfotransferase 5 (Hs3st5), transcript variant 3, mRNA.
0.5	0	chr10	36726300	chr10_36726300	36726400	0	0	0	0	0	1	1	0	0	Hs3st5	heparan sulfate (glucosamine) 3-O-sulfotransferase 5 (Hs3st5), transcript variant 3, mRNA.
0.5	0.5	chr10	37033900	chr10_37033900	37034000	0	0	0	0	1	0	0	0	0
0.5	0	chr10	37644800	chr10_37644800	37644900	0	0	0	0	1	0	0	0	0
0.5	0.5	chr10	37683000	chr10_37683000	37683100	0	0	0	0	1	0	0	0	0
0	0.5	chr10	37963300	chr10_37963300	37963400	0	0	0	0	1	0	0	0	0
0.5	0.5	chr10	38158700	chr10_38158700	38158800	0	0	0	0	1	0	0	0	0
0.5	0.5	chr10	38257500	chr10_38257500	38257600	0	0	0	0	1	0	0	0	0
0	0.5	chr10	39140500	chr10_39140500	39140600	0	0	0	0	0	1	1	0	0	Tube1	epsilon-tubulin 1 (Tube1), mRNA.
0.5	0	chr10	39184900	chr10_39184900	39185000	0	0	0	0	1	0	0	0	1
0.5	0	chr10	39347500	chr10_39347500	39347600	0	0	0	0	1	0	0	0	0
0.5	0.5	chr10	39456600	chr10_39456600	39456700	0	0	0	0	0	1	1	0	0	Fyn	Fyn proto-oncogene (Fyn), transcript variant 1, mRNA.
0.5	0	chr10	39456600	chr10_39456600	39456700	0	0	0	0	0	1	1	0	0	Fyn	Fyn proto-oncogene (Fyn), transcript variant 1, mRNA.
0.5	0	chr10	39493100	chr10_39493100	39493200	0	0	0	0	0	1	1	0	0	Fyn	Fyn proto-oncogene (Fyn), transcript variant 1, mRNA.
0.5	0.5	chr10	39556200	chr10_39556200	39556300	1	0	0	1	0	1	0	0	0	Fyn	Fyn proto-oncogene (Fyn), transcript variant 1, mRNA.
0.5	0.5	chr10	39560700	chr10_39560700	39560800	0	0	0	0	0	1	1	0	0	Fyn	Fyn proto-oncogene (Fyn), transcript variant 1, mRNA.
0	0.5	chr10	39692100	chr10_39692100	39692200	0	0	0	0	0	1	1	0	0	E130307A14Rik	RIKEN cDNA E130307A14 gene (E130307A14Rik), long non-coding RNA.
0.5	0.5	chr10	39705000	chr10_39705000	39705100	0	0	0	0	0	1	1	0	0	E130307A14Rik	RIKEN cDNA E130307A14 gene (E130307A14Rik), long non-coding RNA.
0.5	0	chr10	39821700	chr10_39821700	39821800	0	1	0	1	0	1	0	0	0	Rev3l	REV3 like, DNA directed polymerase zeta catalytic subunit (Rev3l), mRNA.
0.5	0.5	chr10	39902500	chr10_39902500	39902600	0	0	0	0	0	1	1	0	0	AK016061	adult male testis cDNA, RIKEN full-length enriched library, clone:4930547M16 product:unclassifiable, full insert sequence.
0.5	0	chr10	39912600	chr10_39912600	39912700	1	0	0	0	1	0	0	0	0
0.5	0.5	chr10	40110700	chr10_40110700	40110800	1	0	0	0	0	1	1	0	0	Slc16a10	solute carrier family 16 (monocarboxylic acid transporters), member 10 (Slc16a10), transcript variant 1, mRNA.
0.5	0	chr10	40347900	chr10_40347900	40348000	1	0	0	0	0	1	1	0	1	Cdk19	cyclin-dependent kinase 19 (Cdk19), transcript variant 1, mRNA.
0.5	0.5	chr10	40864900	chr10_40864900	40865000	0	0	0	0	0	1	1	0	0	Cdc40	cell division cycle 40 (Cdc40), mRNA.
0.5	0.5	chr10	40890700	chr10_40890700	40890800	0	0	0	0	0	1	1	0	0	Wasf1	WAS protein family, member 1 (Wasf1), mRNA.
0.5	0.5	chr10	40935400	chr10_40935400	40935500	0	0	0	0	0	1	1	0	0	Wasf1	WAS protein family, member 1 (Wasf1), mRNA.
0	1	chr10	41009100	chr10_41009100	41009200	0	0	0	0	1	0	0	0	0			4
0	0.5	chr10	41179800	chr10_41179800	41179900	0	0	0	0	1	0	0	0	0
0.5	1	chr10	41189200	chr10_41189200	41189300	0	0	0	0	0	1	1	0	0	Fig4	FIG4 phosphoinositide 5-phosphatase (Fig4), mRNA.
0.5	0.5	chr10	41220100	chr10_41220100	41220200	0	0	0	0	0	1	1	0	0	Fig4	FIG4 phosphoinositide 5-phosphatase (Fig4), mRNA.
0.5	0.5	chr10	41673100	chr10_41673100	41673200	1	0	0	0	0	1	1	0	0
0.5	1	chr10	41872400	chr10_41872400	41872500	0	0	0	0	0	1	1	0	0	Sesn1	sestrin 1 (Sesn1), transcript variant 1, mRNA.
0.5	0.5	chr10	42061600	chr10_42061600	42061700	0	0	0	0	1	0	0	0	0
1	0	chr10	42069500	chr10_42069500	42069600	0	0	0	0	1	0	0	0	0			2
0.5	0	chr10	42101300	chr10_42101300	42101400	0	0	0	0	1	0	0	0	0
0.5	0.5	chr10	42106600	chr10_42106600	42106700	0	0	0	0	1	0	0	0	0
0.5	0.5	chr10	42260600	chr10_42260600	42260700	0	0	0	0	0	1	1	0	0	Foxo3	forkhead box O3 (Foxo3), mRNA.
0.5	0.5	chr10	42285800	chr10_42285800	42285900	0	0	0	0	1	0	0	0	0
0.5	0	chr10	42323200	chr10_42323200	42323300	0	0	0	0	0	1	1	0	0	Lace1	lactation elevated 1 (Lace1), mRNA.
0.5	0.5	chr10	42338900	chr10_42338900	42339000	0	0	0	0	0	1	1	0	1	Lace1	lactation elevated 1 (Lace1), mRNA.
0.5	1	chr10	42338900	chr10_42338900	42339000	0	0	0	0	0	1	1	0	1	Lace1	lactation elevated 1 (Lace1), mRNA.
0.5	0.5	chr10	42409300	chr10_42409300	42409400	0	0	0	0	0	1	1	0	0	Lace1	lactation elevated 1 (Lace1), mRNA.
0.5	0.5	chr10	42410800	chr10_42410800	42410900	0	0	0	0	0	1	1	0	1	Lace1	lactation elevated 1 (Lace1), mRNA.
0.5	0.5	chr10	42470200	chr10_42470200	42470300	0	0	0	0	0	1	1	0	0	Lace1	lactation elevated 1 (Lace1), mRNA.
0.5	0	chr10	42621600	chr10_42621600	42621700	0	0	0	0	0	1	1	0	0
1	0.5	chr10	42634200	chr10_42634200	42634300	0	0	0	0	0	1	1	0	0
0	0.5	chr10	42693500	chr10_42693500	42693600	0	0	0	0	0	1	1	0	0	Ostm1	osteopetrosis associated transmembrane protein 1 (Ostm1), mRNA.
0.5	0	chr10	42716000	chr10_42716000	42716100	0	0	0	0	1	0	0	0	0
0.5	0.5	chr10	42825700	chr10_42825700	42825800	0	0	0	0	0	1	1	0	0	Sec63	SEC63-like (S. cerevisiae) (Sec63), mRNA.
0.5	0	chr10	42831300	chr10_42831300	42831400	0	1	0	1	0	1	0	0	0	Sec63	SEC63-like (S. cerevisiae) (Sec63), mRNA.
0.5	0.5	chr10	43012500	chr10_43012500	43012600	0	0	0	0	0	1	1	0	0	Sobp	sine oculis-binding protein homolog (Drosophila) (Sobp), mRNA.
0.5	0.5	chr10	43217300	chr10_43217300	43217400	0	0	0	0	1	0	0	0	0
0	0.5	chr10	43350300	chr10_43350300	43350400	0	0	0	0	0	1	1	0	1	Pdss2	prenyl (solanesyl) diphosphate synthase, subunit 2 (Pdss2), transcript variant 1, mRNA.
0.5	0.5	chr10	43497100	chr10_43497100	43497200	0	0	0	0	0	1	1	0	0	Bend3	BEN domain containing 3 (Bend3), mRNA.
0.5	0.5	chr10	43689300	chr10_43689300	43689400	1	0	0	0	0	1	1	0	0
0.5	0.5	chr10	43904500	chr10_43904500	43904600	0	0	0	0	0	1	1	0	0	Rtn4ip1	reticulon 4 interacting protein 1 (Rtn4ip1), mRNA.
0	0.5	chr10	43925800	chr10_43925800	43925900	0	0	0	0	0	1	1	0	0	Rtn4ip1	reticulon 4 interacting protein 1 (Rtn4ip1), mRNA.
0	0.5	chr10	44347200	chr10_44347200	44347300	0	0	0	0	0	1	1	0	0	Atg5	autophagy related 5 (Atg5), transcript variant 1, mRNA.
0	0.5	chr10	44603700	chr10_44603700	44603800	1	0	0	0	0	1	1	0	0
0.5	0.5	chr10	44637100	chr10_44637100	44637200	0	0	0	0	0	1	1	0	0
0.5	0.5	chr10	44688700	chr10_44688700	44688800	0	0	0	1	0	1	0	0	0
0	0.5	chr10	44694200	chr10_44694200	44694300	0	0	0	0	1	0	0	0	0
0.5	0.5	chr10	44703900	chr10_44703900	44704000	0	0	0	0	1	0	0	0	0
0	0.5	chr10	44748000	chr10_44748000	44748100	0	0	0	0	0	1	1	0	0
0.5	0	chr10	44865300	chr10_44865300	44865400	1	0	0	0	0	1	1	0	0
0.5	0.5	chr10	45020000	chr10_45020000	45020100	0	0	0	0	1	0	0	0	0
0.5	0.5	chr10	45052300	chr10_45052300	45052400	0	0	0	0	1	0	0	0	0
0	0.5	chr10	45070400	chr10_45070400	45070500	0	0	0	0	0	1	1	0	0	Prep	prolyl endopeptidase (Prep), mRNA.
0	0.5	chr10	45137300	chr10_45137300	45137400	0	0	0	0	0	1	1	0	0	Prep	prolyl endopeptidase (Prep), mRNA.
0	0.5	chr10	45779900	chr10_45779900	45780000	0	0	0	0	1	0	0	0	0
0.5	0	chr10	45941700	chr10_45941700	45941800	0	0	0	0	1	0	0	0	0
0.5	0.5	chr10	46016100	chr10_46016100	46016200	0	0	0	0	1	0	0	0	0
0.5	0.5	chr10	46087800	chr10_46087800	46087900	0	0	0	0	1	0	0	0	0
0	0.5	chr10	46145300	chr10_46145300	46145400	0	0	0	0	1	0	0	0	0
0.5	0	chr10	46227100	chr10_46227100	46227200	1	0	0	0	1	0	0	0	0
0	0.5	chr10	47097200	chr10_47097200	47097300	0	0	0	0	0	1	1	0	0
0	0.5	chr10	47120400	chr10_47120400	47120500	0	0	0	0	1	0	0	0	0
0.5	0.5	chr10	47160300	chr10_47160300	47160400	0	0	0	0	1	0	0	0	0
0.5	0.5	chr10	47399300	chr10_47399300	47399400	0	0	0	0	1	0	0	0	0
0.5	0	chr10	47603600	chr10_47603600	47603700	0	0	0	0	1	0	0	0	0
0.5	0.5	chr10	47608500	chr10_47608500	47608600	0	0	0	0	1	0	0	0	0
0.5	0.5	chr10	48084200	chr10_48084200	48084300	0	0	0	0	1	0	0	0	0
0	0.5	chr10	48178100	chr10_48178100	48178200	0	0	0	0	1	0	0	0	0
0.5	0.5	chr10	48789000	chr10_48789000	48789100	0	0	0	0	1	0	0	0	0
0.5	0	chr10	49754300	chr10_49754300	49754400	0	0	0	0	0	1	1	0	0	Grik2	glutamate receptor, ionotropic, kainate 2 (beta 2) (Grik2), transcript variant 1, mRNA.
0.5	0.5	chr10	49754300	chr10_49754300	49754400	0	0	0	0	0	1	1	0	0	Grik2	glutamate receptor, ionotropic, kainate 2 (beta 2) (Grik2), transcript variant 1, mRNA.
0	0.5	chr10	50142000	chr10_50142000	50142100	0	0	0	0	1	0	0	0	0
0.5	1	chr10	50318900	chr10_50318900	50319000	0	0	0	0	1	0	0	0	0
0.5	0.5	chr10	50865000	chr10_50865000	50865100	1	0	0	0	1	0	0	0	0
0.5	0	chr10	51234100	chr10_51234100	51234200	0	0	0	0	1	0	0	0	0
0.5	0.5	chr10	51285600	chr10_51285600	51285700	0	0	0	0	1	0	0	0	0
0.5	0.5	chr10	51373800	chr10_51373800	51373900	0	0	0	0	1	0	0	0	0
0	0.5	chr10	51402000	chr10_51402000	51402100	0	0	0	0	1	0	0	0	0
0.5	0.5	chr10	51458800	chr10_51458800	51458900	0	0	0	0	0	1	1	0	0
0.5	0	chr10	51620800	chr10_51620800	51620900	0	0	0	1	0	1	1	0	0	Gprc6a	G protein-coupled receptor, family C, group 6, member A (Gprc6a), mRNA.
0.5	0	chr10	51626700	chr10_51626700	51626800	0	0	0	1	0	1	0	0	0	Gprc6a	G protein-coupled receptor, family C, group 6, member A (Gprc6a), mRNA.
0	0.5	chr10	51790400	chr10_51790400	51790500	0	0	0	0	1	0	0	0	0
0.5	0.5	chr10	51975000	chr10_51975000	51975100	0	0	0	0	1	0	0	0	0
0.5	0	chr10	52676900	chr10_52676900	52677000	0	0	0	0	1	0	0	0	0
0.5	0	chr10	52774100	chr10_52774100	52774200	0	0	0	0	0	1	1	0	0	Slc35f1	solute carrier family 35, member F1 (Slc35f1), mRNA.
0	0.5	chr10	53178900	chr10_53178900	53179000	1	0	0	0	1	0	0	0	0
0	0.5	chr10	53421900	chr10_53421900	53422000	0	0	0	0	0	1	1	0	0
0	0.5	chr10	53533100	chr10_53533100	53533200	0	0	0	0	1	0	0	0	0
0.5	0.5	chr10	54014600	chr10_54014600	54014700	0	0	0	0	0	1	1	0	0	Man1a	mannosidase 1, alpha (Man1a), mRNA.
0.5	0	chr10	54023400	chr10_54023400	54023500	0	0	0	0	0	1	1	0	0	Man1a	mannosidase 1, alpha (Man1a), mRNA.
0	0.5	chr10	54325000	chr10_54325000	54325100	0	0	0	0	1	0	0	0	0
0	1	chr10	54716900	chr10_54716900	54717000	0	0	0	0	1	0	0	0	0			4
0.5	1	chr10	54716900	chr10_54716900	54717000	0	0	0	0	1	0	0	0	0
0	0.5	chr10	54834800	chr10_54834800	54834900	0	0	0	0	1	0	0	0	0
0.5	0.5	chr10	55006500	chr10_55006500	55006600	0	0	0	0	1	0	0	0	0
0	0.5	chr10	55194700	chr10_55194700	55194800	0	0	0	0	1	0	0	0	0
0.5	0.5	chr10	55221100	chr10_55221100	55221200	0	0	0	0	1	0	0	0	0
0.5	0.5	chr10	55675700	chr10_55675700	55675800	0	0	0	0	1	0	0	0	0
0	0.5	chr10	57084100	chr10_57084100	57084200	0	0	0	0	1	0	0	0	0
0.5	0	chr10	57421200	chr10_57421200	57421300	0	0	0	0	1	0	0	0	0
0	0.5	chr10	58360100	chr10_58360100	58360200	0	0	0	0	0	1	1	0	0
0.5	0	chr10	58368500	chr10_58368500	58368600	0	0	0	0	0	1	1	0	0
0.5	0.5	chr10	58557700	chr10_58557700	58557800	1	0	0	0	0	1	1	0	0	Ccdc138	coiled-coil domain containing 138 (Ccdc138), mRNA.
0.5	0.5	chr10	58693500	chr10_58693500	58693600	0	0	0	0	1	0	0	0	0
0.5	0.5	chr10	58887800	chr10_58887800	58887900	0	0	0	0	0	1	1	0	0	Sh3rf3	SH3 domain containing ring finger 3 (Sh3rf3), mRNA.
0.5	0.5	chr10	58919200	chr10_58919200	58919300	0	0	0	0	0	1	1	0	0	Sh3rf3	SH3 domain containing ring finger 3 (Sh3rf3), mRNA.
0	0.5	chr10	59004400	chr10_59004400	59004500	0	0	0	0	0	1	1	0	0	Sh3rf3	SH3 domain containing ring finger 3 (Sh3rf3), mRNA.
0.5	0.5	chr10	59078800	chr10_59078800	59078900	0	0	0	0	0	1	1	0	0	Sh3rf3	SH3 domain containing ring finger 3 (Sh3rf3), mRNA.
0	0.5	chr10	59166500	chr10_59166500	59166600	0	0	0	1	0	1	0	0	0	2018-09-10	septin 10 (Sept10), transcript variant 1, mRNA.
0	0.5	chr10	59303200	chr10_59303200	59303300	0	0	0	0	1	0	0	0	0
0	0.5	chr10	59362900	chr10_59362900	59363000	0	0	0	0	0	1	1	0	0	P4ha1	procollagen-proline, 2-oxoglutarate 4-dioxygenase (proline 4-hydroxylase), alpha 1 polypeptide (P4ha1), transcript variant 3, mRNA.
0	0.5	chr10	59512500	chr10_59512500	59512600	0	0	0	0	0	1	1	0	0	Mcu	mitochondrial calcium uniporter (Mcu), mRNA.
0.5	0.5	chr10	59740200	chr10_59740200	59740300	0	0	0	1	0	1	1	0	0	Micu1	mitochondrial calcium uptake 1 (Micu1), transcript variant 2, mRNA.
0.5	0.5	chr10	59875300	chr10_59875300	59875400	0	0	0	0	1	0	0	0	0
0.5	0.5	chr10	59888500	chr10_59888500	59888600	0	0	0	0	0	1	1	0	0	Dnajb12	DnaJ heat shock protein family (Hsp40) member B12 (Dnajb12), mRNA.
0.5	0	chr10	59923000	chr10_59923000	59923100	0	0	0	0	1	0	0	0	0
0.5	0.5	chr10	59981600	chr10_59981600	59981700	0	0	0	0	1	0	0	0	0
0.5	0	chr10	60079000	chr10_60079000	60079100	0	0	0	0	0	1	1	0	0	Ascc1	activating signal cointegrator 1 complex subunit 1 (Ascc1), transcript variant 1, mRNA.
0.5	0.5	chr10	60123700	chr10_60123700	60123800	0	0	0	0	0	1	1	0	0	Spock2	sparc/osteonectin, cwcv and kazal-like domains proteoglycan 2 (Spock2), mRNA.
0	0.5	chr10	60252400	chr10_60252400	60252500	0	0	0	0	1	0	0	0	0
0	0.5	chr10	60304200	chr10_60304200	60304300	0	0	0	0	0	1	1	0	0	Psap	prosaposin (Psap), transcript variant 1, mRNA.
0	0.5	chr10	60304200	chr10_60304200	60304300	0	0	0	0	0	1	1	0	0	Cdh23	cadherin 23 (otocadherin) (Cdh23), transcript variant 2, mRNA.
0.5	0.5	chr10	60326900	chr10_60326900	60327000	0	0	0	0	0	1	1	0	0	Cdh23	cadherin 23 (otocadherin) (Cdh23), transcript variant 2, mRNA.
0.5	0.5	chr10	60344700	chr10_60344700	60344800	1	0	0	0	0	1	1	0	0	Cdh23	cadherin 23 (otocadherin) (Cdh23), transcript variant 2, mRNA.
0.5	0.5	chr10	60344700	chr10_60344700	60344800	1	0	0	0	0	1	1	0	0	Vsir	V-set immunoregulatory receptor (Vsir), transcript variant 1, mRNA.
0.5	0	chr10	60397100	chr10_60397100	60397200	0	0	0	0	0	1	1	0	0	Cdh23	cadherin 23 (otocadherin) (Cdh23), transcript variant 2, mRNA.
0	0.5	chr10	60489200	chr10_60489200	60489300	0	0	0	0	0	1	1	0	0	Cdh23	cadherin 23 (otocadherin) (Cdh23), transcript variant 2, mRNA.
0.5	0.5	chr10	60530000	chr10_60530000	60530100	0	0	0	0	0	1	1	0	0	Cdh23	cadherin 23 (otocadherin) (Cdh23), transcript variant 2, mRNA.
0.5	0.5	chr10	60684000	chr10_60684000	60684100	0	0	0	0	0	1	1	0	0	Cdh23	cadherin 23 (otocadherin) (Cdh23), transcript variant 2, mRNA.
0.5	0	chr10	60794100	chr10_60794100	60794200	0	0	0	0	0	1	1	0	0	Unc5b	unc-5 netrin receptor B (Unc5b), mRNA.
0.5	0.5	chr10	60865000	chr10_60865000	60865100	0	0	0	0	1	0	0	0	0
0	0.5	chr10	60953600	chr10_60953600	60953700	0	0	0	0	1	0	0	0	0
0.5	0.5	chr10	60968900	chr10_60968900	60969000	0	0	0	0	1	0	0	0	0
0.5	0.5	chr10	61036800	chr10_61036800	61036900	0	0	0	1	0	1	0	0	0	Gm20611	predicted gene 20611 (Gm20611), long non-coding RNA.
0.5	0.5	chr10	61157100	chr10_61157100	61157200	0	0	0	0	1	0	0	0	0
0.5	0.5	chr10	61279800	chr10_61279800	61279900	0	0	0	0	1	0	0	0	0
0.5	0.5	chr10	61297900	chr10_61297900	61298000	1	0	0	0	0	1	1	0	0	Prf1	perforin 1 (pore forming protein) (Prf1), mRNA.
0	0.5	chr10	61337000	chr10_61337000	61337100	0	0	0	0	0	1	1	0	0	Pald1	phosphatase domain containing, paladin 1 (Pald1), mRNA.
0.5	0.5	chr10	61423300	chr10_61423300	61423400	0	0	0	1	0	1	0	0	0	Nodal	nodal (Nodal), mRNA.
0	0.5	chr10	61647500	chr10_61647500	61647600	1	0	0	0	1	0	0	0	0	Ppa1	pyrophosphatase (inorganic) 1 (Ppa1), mRNA.
0.5	0.5	chr10	61718200	chr10_61718200	61718300	0	0	0	0	0	1	1	0	0	Aifm2	apoptosis-inducing factor, mitochondrion-associated 2 (Aifm2), transcript variant 1, mRNA.
0.5	0.5	chr10	61782000	chr10_61782000	61782100	1	0	0	0	0	1	1	0	1	H2afy2	H2A histone family, member Y2 (H2afy2), mRNA.
0	0.5	chr10	61854500	chr10_61854500	61854600	0	0	0	0	0	1	1	0	0	Col13a1	collagen, type XIII, alpha 1 (Col13a1), transcript variant 1, mRNA.
0.5	0.5	chr10	61891500	chr10_61891500	61891600	0	0	0	0	0	1	1	0	0	Col13a1	collagen, type XIII, alpha 1 (Col13a1), transcript variant 1, mRNA.
0.5	0.5	chr10	62125000	chr10_62125000	62125100	0	0	0	0	0	1	1	0	0
0.5	0.5	chr10	62182900	chr10_62182900	62183000	0	0	0	0	1	0	0	0	0	Tspan15	tetraspanin 15 (Tspan15), mRNA.
0.5	0	chr10	62316900	chr10_62316900	62317000	0	0	0	0	0	1	1	0	0	Hk1	hexokinase 1 (Hk1), transcript variant 2, mRNA.
0	0.5	chr10	62483700	chr10_62483700	62483800	0	0	0	0	0	1	1	0	0	Vps26a	vacuolar protein sorting 26 homolog A (yeast) (Vps26a), transcript variant 2, mRNA.
0.5	0.5	chr10	62500800	chr10_62500800	62500900	0	0	0	0	0	1	1	0	0	Srgn	serglycin (Srgn), mRNA.
0.5	0.5	chr10	62505200	chr10_62505200	62505300	0	0	0	0	0	1	1	0	0	Srgn	serglycin (Srgn), mRNA.
0.5	0.5	chr10	62603200	chr10_62603200	62603300	1	0	0	1	0	1	0	0	0	Ddx21	DEAD (Asp-Glu-Ala-Asp) box polypeptide 21 (Ddx21), mRNA.
0.5	0.5	chr10	62830700	chr10_62830700	62830800	0	0	0	0	0	1	1	0	0	Tet1	tet methylcytosine dioxygenase 1 (Tet1), transcript variant 1, mRNA.
0.5	0	chr10	62929500	chr10_62929500	62929600	0	0	0	1	0	1	0	0	0	Slc25a16	solute carrier family 25 (mitochondrial carrier, Graves disease autoantigen), member 16 (Slc25a16), mRNA.
0.5	0.5	chr10	62977100	chr10_62977100	62977200	0	0	0	0	1	0	0	0	0
0.5	0	chr10	62986900	chr10_62986900	62987000	0	0	0	0	0	1	1	0	0	Rufy2	RUN and FYVE domain-containing 2 (Rufy2), mRNA.
0	0.5	chr10	63242800	chr10_63242800	63242900	1	0	0	0	1	0	0	0	1	AK018967	adult male testis cDNA, RIKEN full-length enriched library, clone:1700120B22 product:hypothetical protein, full insert sequence.
0	0.5	chr10	63242800	chr10_63242800	63242900	1	0	0	0	1	0	0	0	1	Herc4	hect domain and RLD 4 (Herc4), transcript variant 1, mRNA.
0.5	0.5	chr10	63243100	chr10_63243100	63243200	1	0	0	1	0	1	0	0	1	AK018967	adult male testis cDNA, RIKEN full-length enriched library, clone:1700120B22 product:hypothetical protein, full insert sequence.
0.5	0.5	chr10	63243100	chr10_63243100	63243200	1	0	0	1	0	1	0	0	1	Herc4	hect domain and RLD 4 (Herc4), transcript variant 1, mRNA.
0.5	0	chr10	63858000	chr10_63858000	63858100	0	0	0	0	0	1	1	0	0	Ctnna3	catenin (cadherin associated protein), alpha 3 (Ctnna3), transcript variant 2, mRNA.
0.5	0.5	chr10	63952000	chr10_63952000	63952100	0	0	0	0	0	1	1	0	0	Ctnna3	catenin (cadherin associated protein), alpha 3 (Ctnna3), transcript variant 2, mRNA.
0.5	0.5	chr10	63952000	chr10_63952000	63952100	0	0	0	0	0	1	1	0	0	Lrrtm3	leucine rich repeat transmembrane neuronal 3 (Lrrtm3), mRNA.
0	0.5	chr10	64021100	chr10_64021100	64021200	0	0	0	0	0	1	1	0	0	Ctnna3	catenin (cadherin associated protein), alpha 3 (Ctnna3), transcript variant 2, mRNA.
0	0.5	chr10	64021100	chr10_64021100	64021200	0	0	0	0	0	1	1	0	0	Lrrtm3	leucine rich repeat transmembrane neuronal 3 (Lrrtm3), mRNA.
0	0.5	chr10	64250400	chr10_64250400	64250500	0	0	0	0	0	1	1	0	0	Ctnna3	catenin (cadherin associated protein), alpha 3 (Ctnna3), transcript variant 2, mRNA.
0.5	0.5	chr10	64642400	chr10_64642400	64642500	0	0	0	0	0	1	1	0	0	Ctnna3	catenin (cadherin associated protein), alpha 3 (Ctnna3), transcript variant 2, mRNA.
0.5	0	chr10	65101400	chr10_65101400	65101500	0	0	0	0	1	0	0	0	0
0.5	0	chr10	65108900	chr10_65108900	65109000	0	0	0	0	1	0	0	0	0
0.5	0.5	chr10	65429600	chr10_65429600	65429700	0	0	0	0	1	0	0	0	0
0.5	0.5	chr10	65487800	chr10_65487800	65487900	0	0	0	0	1	0	0	0	0
0	0.5	chr10	65647100	chr10_65647100	65647200	0	0	0	0	1	0	0	0	0
0	0.5	chr10	65927500	chr10_65927500	65927600	0	0	0	0	1	0	0	0	0
0.5	0.5	chr10	66034400	chr10_66034400	66034500	0	0	0	0	1	0	0	0	0
0.5	0.5	chr10	66057700	chr10_66057700	66057800	0	0	0	0	1	0	0	0	0
0.5	1	chr10	66112500	chr10_66112500	66112600	0	0	0	0	1	0	0	0	0
0	0.5	chr10	66414000	chr10_66414000	66414100	0	0	0	0	1	0	0	0	0
0.5	0	chr10	66507600	chr10_66507600	66507700	0	0	0	0	1	0	0	0	0
0	0.5	chr10	66745600	chr10_66745600	66745700	0	0	0	0	1	0	0	0	0
0.5	0	chr10	66853000	chr10_66853000	66853100	0	0	0	0	1	0	0	0	0
0.5	0.5	chr10	66884500	chr10_66884500	66884600	0	0	0	0	1	0	0	0	0
0	0.5	chr10	66937600	chr10_66937600	66937700	0	0	0	0	1	0	0	0	0
0.5	0.5	chr10	67085900	chr10_67085900	67086000	0	0	0	0	0	1	1	0	0	Reep3	receptor accessory protein 3 (Reep3), transcript variant 1, mRNA.
0.5	0.5	chr10	67242800	chr10_67242800	67242900	0	0	0	0	0	1	1	0	0	Jmjd1c	jumonji domain containing 1C (Jmjd1c), transcript variant 1, mRNA.
0	0.5	chr10	67281500	chr10_67281500	67281600	0	0	0	0	0	1	1	0	0	Nrbf2	nuclear receptor binding factor 2 (Nrbf2), mRNA.
0	0.5	chr10	67299000	chr10_67299000	67299100	1	0	0	0	0	1	1	0	0
0.5	0.5	chr10	67316900	chr10_67316900	67317000	0	0	0	0	0	1	1	0	0
0	0.5	chr10	67383100	chr10_67383100	67383200	0	0	0	0	0	1	1	0	0
0	0.5	chr10	67514100	chr10_67514100	67514200	0	0	0	0	1	0	0	0	0
0.5	1	chr10	67526000	chr10_67526000	67526100	0	0	0	0	1	0	0	0	0
0.5	0	chr10	67738400	chr10_67738400	67738500	0	0	0	0	1	0	0	0	0
0.5	0	chr10	67767600	chr10_67767600	67767700	0	0	0	0	1	0	0	0	0
0	0.5	chr10	67883400	chr10_67883400	67883500	0	0	0	0	1	0	0	0	0
0	0.5	chr10	67903200	chr10_67903200	67903300	0	0	0	0	0	1	1	0	0	Zfp365	zinc finger protein 365 (Zfp365), mRNA.
0	0.5	chr10	68089400	chr10_68089400	68089500	0	0	0	0	1	0	0	0	0
0.5	0	chr10	68090300	chr10_68090300	68090400	0	0	0	0	1	0	0	0	0
0.5	0.5	chr10	68098200	chr10_68098200	68098300	0	1	0	1	0	1	0	0	0	Arid5b	AT rich interactive domain 5B (MRF1-like) (Arid5b), mRNA.
0	0.5	chr10	68381100	chr10_68381100	68381200	0	0	0	0	1	0	0	0	0
0	0.5	chr10	68512300	chr10_68512300	68512400	0	0	0	0	0	1	1	0	0	1700040L02Rik	RIKEN cDNA 1700040L02 gene (1700040L02Rik), mRNA.
0	0.5	chr10	68679000	chr10_68679000	68679100	0	0	0	0	1	0	0	0	0
0	0.5	chr10	68851800	chr10_68851800	68851900	0	0	0	0	1	0	0	0	0
0	0.5	chr10	68857100	chr10_68857100	68857200	0	0	0	0	1	0	0	0	0
0.5	0.5	chr10	68858600	chr10_68858600	68858700	0	0	0	0	1	0	0	0	0
0.5	0.5	chr10	69020700	chr10_69020700	69020800	0	0	0	1	1	1	0	0	0
0.5	0.5	chr10	69153500	chr10_69153500	69153600	1	0	0	0	0	1	1	0	0
0	0.5	chr10	69532300	chr10_69532300	69532400	0	0	0	0	0	1	1	0	0	AK029407	0 day neonate head cDNA, RIKEN full-length enriched library, clone:4833431D13 product:hypothetical protein, full insert sequence.
0	0.5	chr10	69532300	chr10_69532300	69532400	0	0	0	0	0	1	1	0	0	Ank3	ankyrin 3, epithelial (Ank3), transcript variant 2, mRNA.
0.5	0.5	chr10	69594000	chr10_69594000	69594100	0	0	0	0	0	1	1	0	1	AK029407	0 day neonate head cDNA, RIKEN full-length enriched library, clone:4833431D13 product:hypothetical protein, full insert sequence.
0.5	0.5	chr10	69594000	chr10_69594000	69594100	0	0	0	0	0	1	1	0	1	Ank3	ankyrin 3, epithelial (Ank3), transcript variant 2, mRNA.
0.5	0.5	chr10	69768500	chr10_69768500	69768600	0	0	0	0	0	1	1	0	0	Ank3	ankyrin 3, epithelial (Ank3), transcript variant 2, mRNA.
0	0.5	chr10	69779000	chr10_69779000	69779100	0	0	0	0	0	1	1	0	0	Ank3	ankyrin 3, epithelial (Ank3), transcript variant 2, mRNA.
0.5	0.5	chr10	69933900	chr10_69933900	69934000	0	0	0	0	0	1	1	0	0	Ank3	ankyrin 3, epithelial (Ank3), transcript variant 2, mRNA.
0	0.5	chr10	69980200	chr10_69980200	69980300	0	0	0	1	0	1	1	0	0	Ank3	ankyrin 3, epithelial (Ank3), transcript variant 2, mRNA.
0.5	0	chr10	70016800	chr10_70016800	70016900	0	0	0	0	0	1	1	0	0	Ank3	ankyrin 3, epithelial (Ank3), transcript variant 2, mRNA.
0.5	0.5	chr10	70125900	chr10_70125900	70126000	0	0	0	0	0	1	1	0	0	Ccdc6	coiled-coil domain containing 6 (Ccdc6), mRNA.
0.5	0.5	chr10	70269400	chr10_70269400	70269500	0	0	0	0	0	1	1	0	0	Slc16a9	solute carrier family 16 (monocarboxylic acid transporters), member 9 (Slc16a9), mRNA.
0	0.5	chr10	70458600	chr10_70458600	70458700	0	0	0	0	0	1	1	0	0	Fam13c	family with sequence similarity 13, member C (Fam13c), transcript variant 1, mRNA.
0.5	0.5	chr10	70484000	chr10_70484000	70484100	0	0	0	0	0	1	1	0	1	Fam13c	family with sequence similarity 13, member C (Fam13c), transcript variant 1, mRNA.
0.5	0	chr10	70529400	chr10_70529400	70529500	0	0	0	0	0	1	1	0	0	Fam13c	family with sequence similarity 13, member C (Fam13c), transcript variant 1, mRNA.
0.5	0.5	chr10	70561400	chr10_70561400	70561500	0	0	0	0	0	1	1	0	0	Phyhipl	phytanoyl-CoA hydroxylase interacting protein-like (Phyhipl), transcript variant 1, mRNA.
0.5	0.5	chr10	70643400	chr10_70643400	70643500	0	0	0	0	0	1	1	0	0	D630013N20Rik	RIKEN cDNA D630013N20 gene (D630013N20Rik), transcript variant 1, long non-coding RNA.
0.5	0.5	chr10	70736200	chr10_70736200	70736300	0	0	0	0	0	1	1	0	0
0.5	0	chr10	70750900	chr10_70750900	70751000	0	0	0	0	1	0	0	0	0
0	0.5	chr10	71026400	chr10_71026400	71026500	0	0	0	0	0	1	1	0	0	Bicc1	BicC family RNA binding protein 1 (Bicc1), mRNA.
1	0.5	chr10	71031800	chr10_71031800	71031900	0	0	0	0	0	1	1	0	0	Bicc1	BicC family RNA binding protein 1 (Bicc1), mRNA.
0.5	0.5	chr10	71787000	chr10_71787000	71787100	0	0	0	0	1	0	0	0	0
0.5	0.5	chr10	72252900	chr10_72252900	72253000	0	0	0	0	1	0	0	0	0
0	0.5	chr10	72257900	chr10_72257900	72258000	0	0	0	0	1	0	0	0	0
0.5	0.5	chr10	72343100	chr10_72343100	72343200	0	0	0	0	1	0	0	0	0
0.5	0	chr10	72661500	chr10_72661500	72661600	0	0	0	0	0	1	1	0	0	Zwint	ZW10 interactor (Zwint), transcript variant 3, mRNA.
0.5	0.5	chr10	72720000	chr10_72720000	72720100	1	0	0	0	1	0	0	0	0
0	0.5	chr10	72908900	chr10_72908900	72909000	0	0	0	0	1	0	0	0	0
0.5	0.5	chr10	73086500	chr10_73086500	73086600	1	0	0	0	0	1	1	0	0	A330049N07Rik	RIKEN cDNA A330049N07 gene (A330049N07Rik), long non-coding RNA.
0.5	0	chr10	73124600	chr10_73124600	73124700	0	0	0	0	0	1	1	0	0	AK138135	adult male hypothalamus cDNA, RIKEN full-length enriched library, clone:A230004G15 product:unclassifiable, full insert sequence.
0.5	0	chr10	73733800	chr10_73733800	73733900	0	0	0	0	0	1	1	0	0
0.5	0.5	chr10	74116100	chr10_74116100	74116200	0	0	0	0	0	1	1	0	0	Pcdh15	protocadherin 15 (Pcdh15), transcript variant A, mRNA.
0	0.5	chr10	74274200	chr10_74274200	74274300	0	0	0	0	0	1	1	0	0	Pcdh15	protocadherin 15 (Pcdh15), transcript variant A, mRNA.
0.5	0.5	chr10	74638700	chr10_74638700	74638800	0	0	0	0	0	1	1	0	0
0.5	0	chr10	74795800	chr10_74795800	74795900	0	0	0	0	1	0	0	0	0
0.5	0	chr10	74949500	chr10_74949500	74949600	0	0	0	0	1	0	0	0	0
0.5	0.5	chr10	75237900	chr10_75237900	75238000	0	0	0	0	0	1	1	0	0	Specc1l	sperm antigen with calponin homology and coiled-coil domains 1-like (Specc1l), transcript variant 2, mRNA.
0.5	0	chr10	75259300	chr10_75259300	75259400	0	0	0	0	0	1	1	0	0	Specc1l	sperm antigen with calponin homology and coiled-coil domains 1-like (Specc1l), transcript variant 2, mRNA.
0.5	0.5	chr10	75323000	chr10_75323000	75323100	0	0	0	0	0	1	1	0	0	Adora2a	adenosine A2a receptor (Adora2a), mRNA.
0	0.5	chr10	75352200	chr10_75352200	75352300	0	1	0	1	0	1	0	0	0	BC082775	similar to acidic ribosomal phosphoprotein P0, mRNA (cDNA clone IMAGE:30474783).
0.5	0.5	chr10	75364300	chr10_75364300	75364400	0	0	0	0	0	1	1	0	0
0	0.5	chr10	75480900	chr10_75480900	75481000	1	0	0	0	0	1	1	0	0
0.5	0.5	chr10	75608200	chr10_75608200	75608300	0	0	0	0	0	1	1	0	0	Ggt5	gamma-glutamyltransferase 5 (Ggt5), mRNA.
0.5	0.5	chr10	75615300	chr10_75615300	75615400	1	1	0	1	0	1	0	0	0	Ggt5	gamma-glutamyltransferase 5 (Ggt5), mRNA.
0.5	0	chr10	75672200	chr10_75672200	75672300	0	0	0	0	0	1	1	0	0	Cabin1	calcineurin binding protein 1 (Cabin1), mRNA.
0.5	0.5	chr10	75695500	chr10_75695500	75695600	0	0	0	0	0	1	1	0	0	Cabin1	calcineurin binding protein 1 (Cabin1), mRNA.
0.5	0	chr10	75737500	chr10_75737500	75737600	0	0	0	1	0	1	1	0	0	Cabin1	calcineurin binding protein 1 (Cabin1), mRNA.
0.5	0.5	chr10	75737500	chr10_75737500	75737600	0	0	0	1	0	1	1	0	0	Cabin1	calcineurin binding protein 1 (Cabin1), mRNA.
0.5	0.5	chr10	75802600	chr10_75802600	75802700	0	0	0	0	1	0	0	0	0
1	0.5	chr10	76042400	chr10_76042400	76042500	0	1	0	1	0	1	0	0	0	Zfp280b	zinc finger protein 280B (Zfp280b), mRNA.
0	0.5	chr10	76042400	chr10_76042400	76042500	0	1	0	1	0	1	0	0	0	Zfp280b	zinc finger protein 280B (Zfp280b), mRNA.
0.5	0	chr10	76228300	chr10_76228300	76228400	0	0	0	0	0	1	1	0	0	Prmt2	protein arginine N-methyltransferase 2 (Prmt2), transcript variant 3, mRNA.
0.5	0.5	chr10	76377500	chr10_76377500	76377600	0	0	0	0	0	1	1	0	0	Pcnt	pericentrin (kendrin) (Pcnt), transcript variant 2, mRNA.
0	0.5	chr10	76444500	chr10_76444500	76444600	1	0	0	0	1	0	0	0	0	Pcnt	pericentrin (kendrin) (Pcnt), transcript variant 2, mRNA.
0	0.5	chr10	76700700	chr10_76700700	76700800	0	0	0	0	1	0	0	0	0
0.5	0.5	chr10	76735300	chr10_76735300	76735400	0	0	0	0	1	0	0	0	0
0	0.5	chr10	76892100	chr10_76892100	76892200	0	0	0	0	0	1	1	0	0	Pcbp3	poly(rC) binding protein 3 (Pcbp3), mRNA.
0.5	0.5	chr10	76912400	chr10_76912400	76912500	0	0	0	0	0	1	1	0	0	Pcbp3	poly(rC) binding protein 3 (Pcbp3), mRNA.
0.5	0.5	chr10	77010600	chr10_77010600	77010700	1	0	0	0	1	0	0	0	0	Gm10787	predicted gene 10787 (Gm10787), long non-coding RNA.
0.5	0.5	chr10	77096900	chr10_77096900	77097000	0	0	0	0	0	1	1	0	0	Col18a1	collagen, type XVIII, alpha 1 (Col18a1), transcript variant 1, mRNA.
0	0.5	chr10	77399200	chr10_77399200	77399300	0	0	0	0	0	1	1	0	0	Adarb1	adenosine deaminase, RNA-specific, B1 (Adarb1), transcript variant 1, mRNA.
0	0.5	chr10	77441600	chr10_77441600	77441700	0	0	0	0	1	0	0	0	0
0	1	chr10	77441600	chr10_77441600	77441700	0	0	0	0	1	0	0	0	0			4
0.5	0.5	chr10	77514100	chr10_77514100	77514200	1	0	0	0	0	1	1	0	0	Fam207a	family with sequence similarity 207, member A (Fam207a), mRNA.
0.5	0.5	chr10	77591000	chr10_77591000	77591100	0	0	0	0	0	1	1	0	0	Pttg1ip	pituitary tumor-transforming 1 interacting protein (Pttg1ip), mRNA.
0	0.5	chr10	77924300	chr10_77924300	77924400	0	0	0	0	0	1	1	0	0	Trpm2	transient receptor potential cation channel, subfamily M, member 2 (Trpm2), mRNA.
0	0.5	chr10	77964000	chr10_77964000	77964100	0	0	0	0	0	1	1	0	0	Trpm2	transient receptor potential cation channel, subfamily M, member 2 (Trpm2), mRNA.
0.5	0.5	chr10	78286000	chr10_78286000	78286100	0	0	0	0	0	1	1	0	0	Agpat3	1-acylglycerol-3-phosphate O-acyltransferase 3 (Agpat3), mRNA.
0.5	0	chr10	78292800	chr10_78292800	78292900	0	0	0	0	0	1	1	0	0	Agpat3	1-acylglycerol-3-phosphate O-acyltransferase 3 (Agpat3), mRNA.
0.5	0.5	chr10	78292800	chr10_78292800	78292900	0	0	0	0	0	1	1	0	0	Agpat3	1-acylglycerol-3-phosphate O-acyltransferase 3 (Agpat3), mRNA.
0.5	0.5	chr10	78313100	chr10_78313100	78313200	1	0	0	0	0	1	1	0	0	Agpat3	1-acylglycerol-3-phosphate O-acyltransferase 3 (Agpat3), mRNA.
0	0.5	chr10	78313100	chr10_78313100	78313200	1	0	0	0	0	1	1	0	0	Agpat3	1-acylglycerol-3-phosphate O-acyltransferase 3 (Agpat3), mRNA.
0.5	0.5	chr10	78368800	chr10_78368800	78368900	1	0	0	0	1	0	0	0	0
0	0.5	chr10	78468000	chr10_78468000	78468100	0	0	0	0	1	0	0	0	0
0.5	0.5	chr10	78505100	chr10_78505100	78505200	0	0	0	0	0	1	1	0	0
0.5	0.5	chr10	79594700	chr10_79594700	79594800	0	0	0	0	1	0	0	0	0
0.5	0.5	chr10	79618400	chr10_79618400	79618500	0	0	0	1	0	1	0	0	0	Shc2	SHC (Src homology 2 domain containing) transforming protein 2 (Shc2), mRNA.
0.5	1	chr10	79672300	chr10_79672300	79672400	0	0	0	0	0	1	1	0	0	Tpgs1	tubulin polyglutamylase complex subunit 1 (Tpgs1), mRNA.
0.5	0.5	chr10	79672300	chr10_79672300	79672400	0	0	0	0	0	1	1	0	0	Tpgs1	tubulin polyglutamylase complex subunit 1 (Tpgs1), mRNA.
0.5	0.5	chr10	80016100	chr10_80016100	80016200	1	0	0	0	1	0	0	0	0	Bc1	brain cytoplasmic RNA 1 (Bc1), long non-coding RNA.
0.5	0.5	chr10	80016100	chr10_80016100	80016200	1	0	0	0	1	0	0	0	0	Abca7	ATP-binding cassette, sub-family A (ABC1), member 7 (Abca7), mRNA.
0.5	0.5	chr10	80016100	chr10_80016100	80016200	1	0	0	0	1	0	0	0	0	Hmha1	histocompatibility (minor) HA-1 (Hmha1), transcript variant 1, mRNA.
1	0.5	chr10	80260200	chr10_80260200	80260300	1	0	0	0	0	1	1	0	1	Bc1	brain cytoplasmic RNA 1 (Bc1), long non-coding RNA.
1	0.5	chr10	80260200	chr10_80260200	80260300	1	0	0	0	0	1	1	0	1	Gamt	guanidinoacetate methyltransferase (Gamt), mRNA.
0	0.5	chr10	80680100	chr10_80680100	80680200	1	0	0	0	1	0	0	0	0
0.5	0.5	chr10	80953200	chr10_80953200	80953300	1	0	0	0	0	1	1	0	0	Gng7	guanine nucleotide binding protein (G protein), gamma 7 (Gng7), transcript variant 1, mRNA.
0.5	0.5	chr10	81035800	chr10_81035800	81035900	1	0	0	0	0	1	1	0	0	Slc39a3	solute carrier family 39 (zinc transporter), member 3 (Slc39a3), mRNA.
0.5	0.5	chr10	81150900	chr10_81150900	81151000	0	1	0	1	0	1	0	0	0	Zbtb7a	zinc finger and BTB domain containing 7a (Zbtb7a), mRNA.
0.5	0	chr10	81279700	chr10_81279700	81279800	0	0	0	0	0	1	1	0	0	Tjp3	tight junction protein 3 (Tjp3), transcript variant 1, mRNA.
0	0.5	chr10	81638200	chr10_81638200	81638300	0	1	0	1	0	1	1	0	0	Ankrd24	ankyrin repeat domain 24 (Ankrd24), mRNA.
0.5	0	chr10	82269900	chr10_82269900	82270000	0	0	0	0	1	0	0	0	0
0.5	0.5	chr10	82281200	chr10_82281200	82281300	0	0	0	0	1	0	0	0	0
0.5	0.5	chr10	82321100	chr10_82321100	82321200	0	0	0	0	1	0	0	0	0
0.5	0.5	chr10	82321500	chr10_82321500	82321600	0	0	0	0	1	0	0	0	0
0.5	0.5	chr10	82735600	chr10_82735600	82735700	0	0	0	0	0	1	1	0	0	Hcfc2	host cell factor C2 (Hcfc2), mRNA.
0.5	0	chr10	82907800	chr10_82907800	82907900	0	0	0	0	1	0	0	0	0
0.5	0.5	chr10	82980300	chr10_82980300	82980400	0	0	0	0	1	0	0	0	0
0.5	0.5	chr10	82992600	chr10_82992600	82992700	0	0	0	0	0	1	1	0	0	Chst11	carbohydrate sulfotransferase 11 (Chst11), mRNA.
0	0.5	chr10	83072900	chr10_83072900	83073000	0	0	0	0	0	1	1	0	0	Chst11	carbohydrate sulfotransferase 11 (Chst11), mRNA.
0	0.5	chr10	83081700	chr10_83081700	83081800	0	0	0	0	0	1	1	0	0	Chst11	carbohydrate sulfotransferase 11 (Chst11), mRNA.
0	0.5	chr10	83207200	chr10_83207200	83207300	0	0	0	0	1	0	0	0	0
0.5	0	chr10	83226100	chr10_83226100	83226200	0	0	0	0	1	0	0	0	0
0.5	0.5	chr10	83292300	chr10_83292300	83292400	0	0	0	0	0	1	1	0	0	Slc41a2	solute carrier family 41, member 2 (Slc41a2), mRNA.
0.5	0.5	chr10	83413000	chr10_83413000	83413100	0	1	0	1	0	1	0	0	0
1	0.5	chr10	83654100	chr10_83654100	83654200	0	0	0	0	1	0	0	0	0
0	0.5	chr10	83745500	chr10_83745500	83745600	0	0	0	0	0	1	1	0	0	1500009L16Rik	RIKEN cDNA 1500009L16 gene (1500009L16Rik), mRNA.
0	0.5	chr10	83940100	chr10_83940100	83940200	0	0	0	0	1	0	0	0	0
0.5	0	chr10	84111900	chr10_84111900	84112000	0	0	0	0	1	0	0	0	0
0.5	0	chr10	84326000	chr10_84326000	84326100	0	0	0	0	1	0	0	0	0
0.5	0	chr10	84610900	chr10_84610900	84611000	0	0	0	0	0	1	1	0	0	Tcp11l2	t-complex 11 (mouse) like 2 (Tcp11l2), mRNA.
0.5	0.5	chr10	84643000	chr10_84643000	84643100	0	0	0	0	0	1	1	0	0	Polr3b	polymerase (RNA) III (DNA directed) polypeptide B (Polr3b), mRNA.
0	0.5	chr10	84727300	chr10_84727300	84727400	0	0	0	0	1	0	0	0	0	Polr3b	polymerase (RNA) III (DNA directed) polypeptide B (Polr3b), mRNA.
0.5	0.5	chr10	84763000	chr10_84763000	84763100	0	0	0	0	0	1	1	0	0	Rfx4	regulatory factor X, 4 (influences HLA class II expression) (Rfx4), transcript variant 1, mRNA.
0.5	0.5	chr10	84766700	chr10_84766700	84766800	0	0	0	0	0	1	1	0	0	Rfx4	regulatory factor X, 4 (influences HLA class II expression) (Rfx4), transcript variant 1, mRNA.
0	0.5	chr10	84831600	chr10_84831600	84831700	0	0	0	0	0	1	1	0	0	Rfx4	regulatory factor X, 4 (influences HLA class II expression) (Rfx4), transcript variant 1, mRNA.
0.5	0.5	chr10	84874000	chr10_84874000	84874100	0	0	0	0	0	1	1	0	0	Rfx4	regulatory factor X, 4 (influences HLA class II expression) (Rfx4), transcript variant 1, mRNA.
0.5	0.5	chr10	84884300	chr10_84884300	84884400	0	0	0	0	0	1	1	0	0	Rfx4	regulatory factor X, 4 (influences HLA class II expression) (Rfx4), transcript variant 1, mRNA.
0	0.5	chr10	84938300	chr10_84938300	84938400	0	0	0	0	0	1	1	0	0	Ric8b	RIC8 guanine nucleotide exchange factor B (Ric8b), transcript variant 2, mRNA.
0	0.5	chr10	85039500	chr10_85039500	85039600	0	0	0	0	1	0	0	0	0
0	0.5	chr10	85231800	chr10_85231800	85231900	0	0	0	1	0	1	0	0	0	AK165297	6 days neonate spleen cDNA, RIKEN full-length enriched library, clone:F430010N11 product:hypothetical protein, full insert sequence.
0.5	0.5	chr10	85286000	chr10_85286000	85286100	1	0	0	0	1	0	0	0	0
0.5	0.5	chr10	85320500	chr10_85320500	85320600	0	0	0	0	1	0	0	0	0
0.5	0.5	chr10	85462600	chr10_85462600	85462700	0	0	0	0	0	1	1	0	0	Btbd11	BTB (POZ) domain containing 11 (Btbd11), transcript variant 1, mRNA.
0	0.5	chr10	85582400	chr10_85582400	85582500	0	0	0	0	0	1	1	0	0	Btbd11	BTB (POZ) domain containing 11 (Btbd11), transcript variant 1, mRNA.
0.5	0	chr10	85666200	chr10_85666200	85666300	0	0	0	0	1	0	0	0	0
0.5	0.5	chr10	85666200	chr10_85666200	85666300	0	0	0	0	1	0	0	0	0
0.5	0	chr10	85700500	chr10_85700500	85700600	0	0	0	0	1	0	0	0	0
0.5	0.5	chr10	85748800	chr10_85748800	85748900	0	0	0	0	1	0	0	0	0	DQ566114	piRNA piR-6202, complete sequence.
0.5	0.5	chr10	85748800	chr10_85748800	85748900	0	0	0	0	1	0	0	0	0	DQ706219	piRNA piR-121541, complete sequence.
0.5	0.5	chr10	85748800	chr10_85748800	85748900	0	0	0	0	1	0	0	0	0	DQ551615	piRNA piR-19727, complete sequence.
0.5	0.5	chr10	85748800	chr10_85748800	85748900	0	0	0	0	1	0	0	0	0	DQ711584	piRNA piR-126906, complete sequence.
0.5	0.5	chr10	85748800	chr10_85748800	85748900	0	0	0	0	1	0	0	0	0	DQ543875	piRNA piR-11987, complete sequence.
0.5	0.5	chr10	85748800	chr10_85748800	85748900	0	0	0	0	1	0	0	0	0	DQ560022	piRNA piR-27134, complete sequence.
0.5	0.5	chr10	85748800	chr10_85748800	85748900	0	0	0	0	1	0	0	0	0	DQ553595	piRNA piR-20707, complete sequence.
0.5	0.5	chr10	85748800	chr10_85748800	85748900	0	0	0	0	1	0	0	0	0	DQ725630	piRNA piR-140952, complete sequence.
0.5	0.5	chr10	85748800	chr10_85748800	85748900	0	0	0	0	1	0	0	0	0	DQ556437	piRNA piR-23549, complete sequence.
0.5	0.5	chr10	85748800	chr10_85748800	85748900	0	0	0	0	1	0	0	0	0	DQ703130	piRNA piR-118452, complete sequence.
0.5	0.5	chr10	85748800	chr10_85748800	85748900	0	0	0	0	1	0	0	0	0	DQ551724	piRNA piR-19836, complete sequence.
0.5	0.5	chr10	85748800	chr10_85748800	85748900	0	0	0	0	1	0	0	0	0	DQ715292	piRNA piR-130614, complete sequence.
0.5	0.5	chr10	85748800	chr10_85748800	85748900	0	0	0	0	1	0	0	0	0	DQ692066	piRNA piR-107388, complete sequence.
0.5	0.5	chr10	85748800	chr10_85748800	85748900	0	0	0	0	1	0	0	0	0	DQ718970	piRNA piR-134292, complete sequence.
0.5	0	chr10	85786400	chr10_85786400	85786500	1	0	0	1	0	1	1	0	0
0.5	0.5	chr10	85808200	chr10_85808200	85808300	1	0	0	1	0	1	0	0	0
0	0.5	chr10	85896600	chr10_85896600	85896700	0	0	0	0	0	1	1	0	0	Prdm4	PR domain containing 4 (Prdm4), transcript variant 1, mRNA.
0.5	0	chr10	86031200	chr10_86031200	86031300	0	0	0	0	0	1	1	0	0	Fbxo7	F-box protein 7 (Fbxo7), transcript variant 1, mRNA.
0	0.5	chr10	86176100	chr10_86176100	86176200	0	0	0	0	0	1	1	0	0	Syn3	synapsin III (Syn3), transcript variant 1, mRNA.
0	0.5	chr10	86189900	chr10_86189900	86190000	0	0	0	0	0	1	1	0	0	Syn3	synapsin III (Syn3), transcript variant 1, mRNA.
0.5	1	chr10	86194500	chr10_86194500	86194600	0	0	0	0	0	1	1	0	0	Syn3	synapsin III (Syn3), transcript variant 1, mRNA.
0	0.5	chr10	86281000	chr10_86281000	86281100	0	0	0	0	0	1	1	0	0	Syn3	synapsin III (Syn3), transcript variant 1, mRNA.
0.5	0	chr10	86295100	chr10_86295100	86295200	0	0	0	0	0	1	1	0	0	Syn3	synapsin III (Syn3), transcript variant 1, mRNA.
0.5	0.5	chr10	86382900	chr10_86382900	86383000	0	0	0	0	0	1	1	0	0	Syn3	synapsin III (Syn3), transcript variant 1, mRNA.
0	0.5	chr10	86476600	chr10_86476600	86476700	0	0	0	0	0	1	1	0	0	Syn3	synapsin III (Syn3), transcript variant 1, mRNA.
0.5	0.5	chr10	86721900	chr10_86721900	86722000	0	0	0	0	0	1	1	0	0	Ttc41	tetratricopeptide repeat domain 41 (Ttc41), transcript variant 3, mRNA.
0.5	0.5	chr10	86732300	chr10_86732300	86732400	1	0	0	1	0	1	1	0	0	Ttc41	tetratricopeptide repeat domain 41 (Ttc41), transcript variant 3, mRNA.
0.5	0.5	chr10	86740500	chr10_86740500	86740600	0	0	0	0	0	1	1	0	0	Ttc41	tetratricopeptide repeat domain 41 (Ttc41), transcript variant 3, mRNA.
0.5	0.5	chr10	86745100	chr10_86745100	86745200	0	0	0	0	0	1	1	0	0	Ttc41	tetratricopeptide repeat domain 41 (Ttc41), transcript variant 3, mRNA.
0.5	1	chr10	86788300	chr10_86788300	86788400	0	0	0	0	0	1	1	0	0	Nt5dc3	5'-nucleotidase domain containing 3 (Nt5dc3), mRNA.
0	0.5	chr10	86792000	chr10_86792000	86792100	0	0	0	0	0	1	1	0	0	Nt5dc3	5'-nucleotidase domain containing 3 (Nt5dc3), mRNA.
0.5	0.5	chr10	87129600	chr10_87129600	87129700	0	0	0	0	0	1	1	0	0	1700113H08Rik	RIKEN cDNA 1700113H08 gene (1700113H08Rik), mRNA.
0	0.5	chr10	87129600	chr10_87129600	87129700	0	0	0	0	0	1	1	0	0	1700113H08Rik	RIKEN cDNA 1700113H08 gene (1700113H08Rik), mRNA.
0	0.5	chr10	87310800	chr10_87310800	87310900	0	0	0	0	1	0	0	0	0
0.5	0	chr10	87341500	chr10_87341500	87341600	0	0	0	0	1	0	0	0	0
0.5	0	chr10	87612200	chr10_87612200	87612300	0	0	0	0	1	0	0	0	0
0.5	0.5	chr10	87931000	chr10_87931000	87931100	0	1	0	1	0	1	0	0	0	Igf1	insulin-like growth factor 1 (Igf1), transcript variant 1, mRNA.
0.5	0	chr10	88057100	chr10_88057100	88057200	0	0	0	0	1	0	0	0	0
0.5	0	chr10	88578600	chr10_88578600	88578700	0	0	0	0	0	1	1	0	0	Mybpc1	myosin binding protein C, slow-type (Mybpc1), transcript variant 1, mRNA.
0.5	0.5	chr10	88659400	chr10_88659400	88659500	1	0	0	0	1	0	0	0	0
0	0.5	chr10	88704800	chr10_88704800	88704900	1	0	0	1	0	1	1	0	0
0.5	0.5	chr10	88806200	chr10_88806200	88806300	0	0	0	0	0	1	1	0	0	Utp20	UTP20 small subunit processome component (Utp20), mRNA.
0	0.5	chr10	88831600	chr10_88831600	88831700	0	0	0	0	1	0	0	0	0
0.5	0.5	chr10	88889500	chr10_88889500	88889600	0	0	0	0	0	1	1	0	0	Slc5a8	solute carrier family 5 (iodide transporter), member 8 (Slc5a8), mRNA.
0.5	0.5	chr10	88998700	chr10_88998700	88998800	0	0	0	0	0	1	1	0	0	Ano4	anoctamin 4 (Ano4), transcript variant 1, mRNA.
0	0.5	chr10	89488700	chr10_89488700	89488800	0	0	0	0	0	1	1	0	0	Nr1h4	nuclear receptor subfamily 1, group H, member 4 (Nr1h4), transcript variant 1, mRNA.
0.5	0	chr10	89503600	chr10_89503600	89503700	0	0	0	0	0	1	1	0	0	Nr1h4	nuclear receptor subfamily 1, group H, member 4 (Nr1h4), transcript variant 1, mRNA.
0.5	0.5	chr10	89769700	chr10_89769700	89769800	0	0	0	0	0	1	1	0	0	Uhrf1bp1l	UHRF1 (ICBP90) binding protein 1-like (Uhrf1bp1l), mRNA.
0	0.5	chr10	89992400	chr10_89992400	89992500	0	0	0	0	0	1	1	0	0	Anks1b	ankyrin repeat and sterile alpha motif domain containing 1B (Anks1b), transcript variant 1, mRNA.
0.5	0.5	chr10	90025900	chr10_90025900	90026000	0	0	0	0	0	1	1	0	0	Anks1b	ankyrin repeat and sterile alpha motif domain containing 1B (Anks1b), transcript variant 1, mRNA.
0.5	0	chr10	90025900	chr10_90025900	90026000	0	0	0	0	0	1	1	0	0	Anks1b	ankyrin repeat and sterile alpha motif domain containing 1B (Anks1b), transcript variant 1, mRNA.
0.5	0	chr10	90173100	chr10_90173100	90173200	0	0	0	0	0	1	1	0	0	Anks1b	ankyrin repeat and sterile alpha motif domain containing 1B (Anks1b), transcript variant 1, mRNA.
0.5	0.5	chr10	90414200	chr10_90414200	90414300	0	0	0	0	0	1	1	0	0	Anks1b	ankyrin repeat and sterile alpha motif domain containing 1B (Anks1b), transcript variant 1, mRNA.
0	0.5	chr10	90452700	chr10_90452700	90452800	1	0	0	0	0	1	1	0	0	Anks1b	ankyrin repeat and sterile alpha motif domain containing 1B (Anks1b), transcript variant 1, mRNA.
0.5	0	chr10	90575600	chr10_90575600	90575700	0	0	0	0	0	1	1	0	1	Anks1b	ankyrin repeat and sterile alpha motif domain containing 1B (Anks1b), transcript variant 1, mRNA.
0.5	0.5	chr10	90714500	chr10_90714500	90714600	0	0	0	0	0	1	1	0	0	Anks1b	ankyrin repeat and sterile alpha motif domain containing 1B (Anks1b), transcript variant 1, mRNA.
0.5	0.5	chr10	90756500	chr10_90756500	90756600	0	0	0	0	0	1	1	0	0	Anks1b	ankyrin repeat and sterile alpha motif domain containing 1B (Anks1b), transcript variant 1, mRNA.
0.5	0	chr10	90822300	chr10_90822300	90822400	0	0	0	0	0	1	1	0	0	Anks1b	ankyrin repeat and sterile alpha motif domain containing 1B (Anks1b), transcript variant 1, mRNA.
0.5	0.5	chr10	90950100	chr10_90950100	90950200	0	0	0	0	0	1	1	0	0	Anks1b	ankyrin repeat and sterile alpha motif domain containing 1B (Anks1b), transcript variant 1, mRNA.
0.5	0.5	chr10	90994400	chr10_90994400	90994500	0	0	0	0	0	1	1	0	0	Apaf1	apoptotic peptidase activating factor 1 (Apaf1), transcript variant 2, mRNA.
0	0.5	chr10	91588300	chr10_91588300	91588400	0	0	0	0	1	0	0	0	0
0.5	0	chr10	91736900	chr10_91736900	91737000	0	0	0	0	1	0	0	0	0
0.5	0.5	chr10	91888700	chr10_91888700	91888800	1	0	0	0	1	0	0	0	0
0	0.5	chr10	91888700	chr10_91888700	91888800	1	0	0	0	1	0	0	0	0
0.5	0.5	chr10	91967800	chr10_91967800	91967900	0	0	0	0	1	0	0	0	0
0.5	0.5	chr10	92001900	chr10_92001900	92002000	0	0	0	0	1	0	0	0	0
0.5	0	chr10	92368800	chr10_92368800	92368900	0	0	0	0	0	1	1	0	0	Gm20757	predicted gene, 20757 (Gm20757), long non-coding RNA.
0.5	0.5	chr10	92411200	chr10_92411200	92411300	0	0	0	0	0	1	1	0	0
0.5	0	chr10	92723200	chr10_92723200	92723300	1	0	0	1	0	1	0	0	0	Nedd1	neural precursor cell expressed, developmentally down-regulated gene 1 (Nedd1), mRNA.
0.5	0.5	chr10	92847400	chr10_92847400	92847500	0	0	0	0	0	1	1	0	0	Cfap54	RecName: Full=Cilia- and flagella-associated protein 54 ;
0.5	0.5	chr10	93179200	chr10_93179200	93179300	0	0	0	0	0	1	1	0	0	Cdk17	cyclin-dependent kinase 17 (Cdk17), mRNA.
0.5	0.5	chr10	93313100	chr10_93313100	93313200	1	0	0	0	1	0	0	0	0	Elk3	ELK3, member of ETS oncogene family (Elk3), transcript variant 1, mRNA.
0.5	0.5	chr10	93360400	chr10_93360400	93360500	0	0	0	0	1	0	0	0	0
0.5	0.5	chr10	93396900	chr10_93396900	93397000	1	0	0	0	1	0	0	0	0
0	0.5	chr10	93693500	chr10_93693500	93693600	0	0	0	0	0	1	1	0	0	Ntn4	netrin 4 (Ntn4), mRNA.
0	0.5	chr10	93758100	chr10_93758100	93758200	0	0	0	0	1	0	0	0	0
0.5	0.5	chr10	93758100	chr10_93758100	93758200	0	0	0	0	1	0	0	0	0
0.5	0	chr10	93800500	chr10_93800500	93800600	0	0	0	0	1	0	0	0	0
0	0.5	chr10	93933100	chr10_93933100	93933200	0	0	0	0	0	1	1	0	0
0.5	0.5	chr10	93944900	chr10_93944900	93945000	0	0	0	0	0	1	1	0	0
0.5	0	chr10	94250400	chr10_94250400	94250500	0	0	0	0	1	0	0	0	0
0.5	0.5	chr10	94287800	chr10_94287800	94287900	0	0	0	0	1	0	0	0	0
0.5	0	chr10	94339800	chr10_94339800	94339900	0	0	0	0	0	1	1	0	0	AK038827	adult male hypothalamus cDNA, RIKEN full-length enriched library, clone:A230066D03 product:unclassifiable, full insert sequence.
0.5	0.5	chr10	94339800	chr10_94339800	94339900	0	0	0	0	0	1	1	0	0	AK038827	adult male hypothalamus cDNA, RIKEN full-length enriched library, clone:A230066D03 product:unclassifiable, full insert sequence.
0.5	0.5	chr10	94446900	chr10_94446900	94447000	0	0	0	0	0	1	1	0	0
0.5	0	chr10	94477500	chr10_94477500	94477600	0	0	0	0	0	1	1	0	0
0.5	0	chr10	94532900	chr10_94532900	94533000	0	0	0	0	0	1	1	0	0	Tmcc3	transmembrane and coiled coil domains 3 (Tmcc3), transcript variant 1, mRNA.
0	0.5	chr10	94684600	chr10_94684600	94684700	1	0	0	0	0	1	1	0	0	Cep83os	centrosomal protein 83, opposite strand (Cep83os), long non-coding RNA.
0.5	0.5	chr10	95046000	chr10_95046000	95046100	0	0	0	0	1	0	0	0	0
0.5	0	chr10	95117100	chr10_95117100	95117200	1	0	0	1	0	1	0	0	0
0.5	0.5	chr10	95284100	chr10_95284100	95284200	0	0	0	0	0	1	1	0	0	Cradd	CASP2 and RIPK1 domain containing adaptor with death domain (Cradd), mRNA.
0.5	0.5	chr10	95542400	chr10_95542400	95542500	0	1	0	1	0	1	0	0	0	Ube2n	ubiquitin-conjugating enzyme E2N (Ube2n), mRNA.
0.5	1	chr10	95542400	chr10_95542400	95542500	0	1	0	1	0	1	0	0	0	Ube2n	ubiquitin-conjugating enzyme E2N (Ube2n), mRNA.
0	0.5	chr10	95542400	chr10_95542400	95542500	0	1	0	1	0	1	0	0	0	Ube2n	ubiquitin-conjugating enzyme E2N (Ube2n), mRNA.
0	1	chr10	95542400	chr10_95542400	95542500	0	1	0	1	0	1	0	0	0	Ube2n	ubiquitin-conjugating enzyme E2N (Ube2n), mRNA.	4
0.5	0.5	chr10	95575200	chr10_95575200	95575300	0	0	0	0	1	0	0	0	0
0	0.5	chr10	95598000	chr10_95598000	95598100	0	0	0	0	1	0	0	0	0
0.5	0	chr10	95659600	chr10_95659600	95659700	0	0	0	0	1	0	0	0	0
0	0.5	chr10	96256900	chr10_96256900	96257000	0	0	0	0	1	0	0	0	0
0.5	0	chr10	96410400	chr10_96410400	96410500	1	0	0	0	1	0	0	0	0
0.5	0.5	chr10	96520400	chr10_96520400	96520500	0	0	0	1	0	1	1	0	0
0.5	0	chr10	96705900	chr10_96705900	96706000	0	0	0	0	1	0	0	0	0
0.5	0.5	chr10	96796900	chr10_96796900	96797000	1	0	0	0	1	0	0	0	0
0.5	0.5	chr10	96981000	chr10_96981000	96981100	0	0	0	0	1	0	0	0	1
0	0.5	chr10	97784100	chr10_97784100	97784200	0	0	0	0	0	1	1	0	0	Gm10754	predicted gene 10754 (Gm10754), long non-coding RNA.
1	0.5	chr10	98007600	chr10_98007600	98007700	0	0	0	0	1	0	0	0	0
0.5	0.5	chr10	98092400	chr10_98092400	98092500	0	0	0	0	1	0	0	0	0
0.5	0.5	chr10	98130700	chr10_98130700	98130800	0	0	0	0	1	0	0	0	0
0.5	0.5	chr10	98482700	chr10_98482700	98482800	0	0	0	0	1	0	0	0	0
0	0.5	chr10	98508800	chr10_98508800	98508900	0	0	0	0	1	0	0	0	0	JA187517	Sequence 38 from Patent WO2011020005.
0	0.5	chr10	98508900	chr10_98508900	98509000	0	0	0	0	1	0	0	0	0	JA187517	Sequence 38 from Patent WO2011020005.
0	0.5	chr10	98667600	chr10_98667600	98667700	0	0	0	0	0	1	1	0	0
0.5	0.5	chr10	99066000	chr10_99066000	99066100	0	0	0	0	1	0	0	0	0
0.5	0.5	chr10	99370100	chr10_99370100	99370200	0	0	0	0	0	1	1	0	0
0.5	0	chr10	99438000	chr10_99438000	99438100	0	0	0	0	1	0	0	0	0
0.5	0.5	chr10	99459800	chr10_99459800	99459900	1	0	0	1	0	1	0	0	0
0	0.5	chr10	99467700	chr10_99467700	99467800	0	0	0	0	0	1	1	0	0
0	0.5	chr10	99588400	chr10_99588400	99588500	0	0	0	0	1	0	0	0	0
0.5	0.5	chr10	99630600	chr10_99630600	99630700	0	0	0	0	0	1	1	0	0	Gm20110	predicted gene, 20110 (Gm20110), long non-coding RNA.
0.5	0.5	chr10	99740700	chr10_99740700	99740800	0	0	0	0	0	1	1	0	0
0	0.5	chr10	99834500	chr10_99834500	99834600	0	0	0	0	0	1	1	0	0
0	1	chr10	100128800	chr10_100128800	100128900	0	0	0	0	1	0	0	0	0			4
0	0.5	chr10	100128800	chr10_100128800	100128900	0	0	0	0	1	0	0	0	0
0.5	0.5	chr10	100485700	chr10_100485700	100485800	1	0	0	0	0	1	1	0	0	Tmtc3	transmembrane and tetratricopeptide repeat containing 3 (Tmtc3), transcript variant 1, mRNA.
0.5	0.5	chr10	100485700	chr10_100485700	100485800	1	0	0	0	0	1	1	0	0	Cep290	centrosomal protein 290 (Cep290), mRNA.
0	0.5	chr10	100543700	chr10_100543700	100543800	0	0	0	0	0	1	1	0	0	Cep290	centrosomal protein 290 (Cep290), mRNA.
0.5	0.5	chr10	100543700	chr10_100543700	100543800	0	0	0	0	0	1	1	0	0	Cep290	centrosomal protein 290 (Cep290), mRNA.
0.5	1	chr10	100743100	chr10_100743100	100743200	1	0	0	0	1	0	0	0	0
0.5	0	chr10	100767800	chr10_100767800	100767900	0	0	0	0	1	0	0	0	0
0.5	0.5	chr10	100970200	chr10_100970200	100970300	0	0	0	0	1	0	0	0	0
0	0.5	chr10	101637400	chr10_101637400	101637500	0	0	0	0	1	0	0	0	0
[truncated: 40,181 more rows]
