# Supplementary material for: DNA methylation in AgRP neurons regulates voluntary exercise behavior in mice
Source: Nat Commun. 2019 Dec 2;10:5364. doi: 10.1038/s41467-019-13339-3 (PMC6889160; doi:10.1038/s41467-019-13339-3)
Supplement: Supplementary file 7 — Source Data [file 41467_2019_13339_MOESM7_ESM.xlsx]

## Sheet: Figure 1A
Age	Relative Dnmt3a expression
2	0.931743
2	0.935981
2	0.982598
2	1.08379
2	1.12193
2	0.943953
10	1.78905
10	1.54994
10	1.5355
10	1.58831
10	1.97873
10	1.86564
10	1.41362
10	1.90623
12	1.9424
12	1.83095
12	1.86142
12	2.02296
12	1.95457
12	1.85327
21	0.100964
21	0.462732
21	0.13166
21	0.918524
21	0.857285

## Sheet: Figure 1C
Genotype	AgRP neurons per section
+/+	101
+/+	89.6
+/+	87.3333
+/+	77.3333
+/+	100
F/F	62.75
F/F	87.6667
F/F	69.4
F/F	70.4
F/F	109
F/F	100.5
F/F	86.5
F/F	101.25
F/F	91.25
F/F	90.4

## Sheet: Figure 1D
Genotype	AgRP 5mC
+/+	99.51
+/+	72.71
+/+	118.86
+/+	114.26
+/+	94.8
F/F	68.37
F/F	73.15
F/F	42.09
F/F	85.17
F/F	83.96

## Sheet: Figure 2A
Age (weeks)	Genotype	Weight (g)
8	+/+	24.4
8	+/+	23.3
8	+/+	29.7
8	+/+	27.6
8	+/+	29.1
8	+/+	26.4
8	+/+	23.1
8	F/F	26.2
8	F/F	23.77
8	F/F	26.9
8	F/F	27.8
8	F/F	29.9
8	F/F	27.8
8	F/F	27.7
8	F/F	28.1
8	F/F	25.3
8	F/F	27.7
8	F/F	25.1
8	F/F	28.5
8	F/F	25.7
8	F/F	25.1
16	+/+	30.9
16	+/+	31.2
16	+/+	40.2
16	+/+	39.7
16	+/+	40.8
16	+/+	32
16	+/+	35.3
16	F/F	32.6
16	F/F	35.1
16	F/F	39
16	F/F	38.7
16	F/F	38.1
16	F/F	37.6
16	F/F	38.1
16	F/F	38.5
16	F/F	36.3
16	F/F	35.2
16	F/F	33
16	F/F	39.2
16	F/F	36.5
16	F/F	35.5
30	+/+	42.1
30	+/+	33.1
30	+/+	45.4
30	+/+	44.6
30	+/+	31.8
30	+/+	39.8
30	F/F	34.3
30	F/F	42.7
30	F/F	45.7
30	F/F	44.2
30	F/F	41.8
30	F/F	40.8
30	F/F	43.5
30	F/F	39.8
30	F/F	40.5
30	F/F	32.1
30	F/F	39.3
30	F/F	45.3
30	F/F	46.4

## Sheet: Figure 2B
Age (weeks)	Genotype	Fat (g)
8	+/+	4.352
8	+/+	3.456
8	+/+	7.063
8	+/+	5.634
8	+/+	4.621
8	+/+	1.913
8	+/+	3.927
8	F/F	3.083
8	F/F	5.575
8	F/F	5.3
8	F/F	7.199
8	F/F	6.887
8	F/F	4.796
8	F/F	6.677
8	F/F	5.607
8	F/F	5.26
8	F/F	4.713
8	F/F	3.415
8	F/F	5.785
8	F/F	4.818
8	F/F	4.24
16	+/+	8.33
16	+/+	8.09
16	+/+	13.636
16	+/+	13.76
16	+/+	12.216
16	+/+	3.264
16	+/+	10.258
16	F/F	4.687
16	F/F	13.341
16	F/F	14.762
16	F/F	14.817
16	F/F	13.076
16	F/F	12.138
16	F/F	12.965
16	F/F	12.916
16	F/F	12.105
16	F/F	8.332
16	F/F	6.827
16	F/F	13.454
16	F/F	12.284
16	F/F	12.233
30	+/+	15.15
30	+/+	9.4
30	+/+	16.561
30	+/+	12.923
30	+/+	1.981
30	+/+	12.991
30	F/F	4.347
30	F/F	17.391
30	F/F	15.924
30	F/F	15.557
30	F/F	14.516
30	F/F	13.289
30	F/F	16.223
30	F/F	12.532
30	F/F	10.48
30	F/F	2.877
30	F/F	16.926
30	F/F	19.814
30	F/F	19.389

## Sheet: Figure 2C
Genotype	Food intake (g)
+/+	3.43
+/+	4.365
+/+	4.71
+/+	5.875
+/+	3.52
F/F	3.675
F/F	4.37
F/F	3.63
F/F	4.37
F/F	4.925

## Sheet: Figure 2D
Genotype	HEAT.0	HEAT.1	HEAT.2	HEAT.3	HEAT.4	HEAT.5	HEAT.6	HEAT.7	HEAT.8	HEAT.9	HEAT.10	HEAT.11	HEAT.12	HEAT.13	HEAT.14	HEAT.15	HEAT.16	HEAT.17	HEAT.18	HEAT.19	HEAT.20	HEAT.21	HEAT.22	HEAT.23	Light sum	Dark sum
+/+	0.562	0.4968	0.455	0.4853	0.4938	0.4773	0.5728	0.5163	0.4748	0.5553	0.5103	0.572	0.5813	0.5922	0.6263	0.5523	0.4785	0.6393	0.539	0.5485	0.475	0.501	0.6845	0.5018	6.1717	6.7197
+/+	0.4783	0.4505	0.4288	0.4648	0.4618	0.5128	0.4533	0.4898	0.5013	0.497	0.48	0.5558	0.616	0.664	0.578	0.6255	0.6203	0.6393	0.6553	0.582	0.5785	0.5228	0.516	0.5823	5.7742	7.18
+/+	0.4303	0.374	0.402	0.3953	0.425	0.4638	0.4203	0.4103	0.3918	0.4865	0.429	0.492	0.5505	0.6073	0.5493	0.535	0.497	0.4797	0.5673	0.5285	0.4555	0.4835	0.5655	0.5093	5.1203	6.3284
+/+	0.504	0.4875	0.4435	0.4645	0.428	0.4565	0.445	0.4805	0.5008	0.472	0.4363	0.5078	0.6493	0.6367	0.5605	0.6728	0.5818	0.6133	0.539	0.5853	0.5685	0.6155	0.6193	0.5478	5.6264	7.1898
+/+	0.4353	0.4398	0.4448	0.4107	0.4755	0.4335	0.426	0.4188	0.4095	0.4565	0.4075	0.4628	0.571	0.5643	0.5215	0.5347	0.4855	0.5613	0.5197	0.4835	0.5305	0.5373	0.541	0.4753	5.2207	6.3256
F/F	0.4285	0.3742	0.3608	0.3725	0.3873	0.3468	0.41	0.3315	0.3873	0.366	0.4572	0.431	0.5193	0.5443	0.4523	0.4498	0.443	0.4423	0.4878	0.4333	0.4273	0.4188	0.53	0.3808	4.6531	5.529
F/F	0.3855	0.4107	0.4158	0.3895	0.4078	0.4115	0.4368	0.3963	0.4468	0.4098	0.4253	0.4165	0.4838	0.5	0.5033	0.5025	0.477	0.4875	0.4833	0.4863	0.436	0.5425	0.5038	0.43	4.9523	5.836
F/F	0.3913	0.3893	0.4058	0.3598	0.3655	0.3848	0.446	0.3473	0.3772	0.427	0.357	0.4598	0.5098	0.5355	0.4183	0.4123	0.4573	0.4403	0.4048	0.4343	0.4548	0.358	0.458	0.4298	4.7108	5.3132
F/F	0.4283	0.4405	0.491	0.4665	0.4273	0.4165	0.503	0.437	0.4288	0.4608	0.4528	0.463	0.6508	0.5842	0.5725	0.525	0.4893	0.5045	0.4918	0.5495	0.5238	0.5908	0.5565	0.5285	5.4155	6.5672

## Sheet: Figure 2E
Genotype	XAMB.0	XAMB.1	XAMB.2	XAMB.3	XAMB.4	XAMB.5	XAMB.6	XAMB.7	XAMB.8	XAMB.9	XAMB.10	XAMB.11	XAMB.12	XAMB.13	XAMB.14	XAMB.15	XAMB.16	XAMB.17	XAMB.18	XAMB.19	XAMB.20	XAMB.21	XAMB.22	XAMB.23	Light sum	Dark sum
+/+	363.5	194.75	32	246	436.5	93.25	183.25	214.25	117.25	70	158.5	91.5	648.75	1339	1204.5	398.5	301	892.25	465	532	91.75	104	1532.75	495	2200.75	8004.5
+/+	47.25	21.25	33.75	131	36.25	157.75	26.25	65	42.25	67.5	35.5	246	948.5	1962.75	294.25	1259.5	904	161.5	640.25	710.5	460.5	353.75	328.75	582	909.75	8606.25
+/+	195.75	37.5	27.25	47.5	76	103.25	55.75	39	30	282.75	33.25	157	901.25	2574	867	690.5	317.25	367	293.25	1132.75	118	384	1084.5	846.5	1085	9576
+/+	442	317.5	156.75	277	92.75	297.75	170	90.5	343	148.75	128.5	544.25	1108	1910.25	681.75	1140.25	708.75	726.25	522.5	428.5	737.25	974	1368.5	722.75	3008.75	11028.8
+/+	128.25	60.25	243	97.75	198	126.25	126.25	79	45.25	149.5	34	293.25	1190.5	1245	1025.75	567	112.75	515.25	838.75	233.75	938.25	580.5	953.75	510.75	1580.75	8712
F/F	28	279	50.75	108.5	135.75	32.75	56	86.25	248.5	132.25	244.25	164.25	1979.5	2029.75	426	654.25	477.25	396.75	322.25	375.25	80.75	359	777	345.25	1566.25	8223
F/F	97.75	93.25	30.25	32.5	72.25	124.5	85.25	23.25	170	102.25	113.5	33.75	295	568	742.75	84.5	247	478.5	250.5	548.75	242	280.75	888.75	619.75	978.5	5246.25
F/F	322.25	23.25	89.5	33.5	70	78.75	137.75	54.25	67.25	84.5	112.25	174.25	566	827	606	371.5	462	293.25	439.75	198.25	245	218.25	648.75	540.5	1247.5	5416.25
F/F	131.5	20.25	74.25	44.5	26.75	41.5	212.75	56.25	28.25	135	42.25	78.5	932.5	562.25	665.75	258.5	428.75	527.25	23.25	275.5	253	967.75	858.25	1153.25	891.75	6906

## Sheet: Figure 2F
Genotype	Day1	Day2	Day3	Day4	Day5	Day6	Day7	Day8	Day9	Day10	Day11	Day12	Day13	Day14	Day15	Day16	Day17	Day18	Day19	Day20	Day21	Day22	Day23	Day24	Day25	Day26	Day27	Day28	Day29	Day30	Day31	Day32	Day33	Day34	Day35	Day36	Day37	Day38	Day39	Day40	Day41	Day42	Day43	Day44	Day45	Day46	Day47	Day48	Day49
+/+	0	0.000359084	0	0	0	0	0	0	0	0	0	0	0	0	0	0	0	0	0	0	0.00107725	0.0495536	1.37242	1.08336	1.42485	0.589257	1.16379	1.26972	1.77818	2.3775	2.2177	1.54263	1.37924	2.03313	1.94193	2.08053	2.41807	2.56278	2.42849	3.5499	2.22883	3.43967	2.98937	2.84933	2.90248	2.7373	3.07017	3.89211	4.95428
+/+	0	0.0287267	0.0125679	1.88806	1.31604	1.1778	0.824098	0.0333948	0.0423719	0.0348312	1.01872	1.8184	1.67513	1.07582	1.52754	1.46004	1.86257	1.91105	1.76921	1.58823	2.0712	1.47153	2.34446	1.55986	2.17461	1.76274	1.94516	1.95809	2.38396	2.25289	2.21232	1.74515	2.55165	2.1423	2.07802	2.05683	2.12578	1.87765	1.89632	2.17246	2.27408	1.47404	2.28306	2.05863	1.86652	2.80229	2.30891	2.70929	2.01231
+/+	0.0021545	0	0.00107725	1.6227	1.98538	1.59685	1.46363	1.80476	1.86329	2.37893	2.82096	2.87052	3.24325	3.05114	2.14696	4.9726	6.47105	5.18266	6.50696	8.13002	7.23842	6.32957	9.2992	10.9018	9.93119	8.85932	6.9156	8.58067	8.04133	8.86112	10.1283	9.65972	10.4831	8.95125	10.064	8.61658	11.5672	8.34619	9.01875	9.17208	8.92611	6.97233	6.29043	8.50598	9.25324	8.03702	7.93827	8.70527	8.68983
+/+	0.0409356	0.00323176	0.00466809	1.56309	1.44352	2.09741	2.62167	4.58909	3.76141	4.01995	4.16789	3.75566	4.77833	3.94597	6.6944	6.21179	5.91699	7.75909	2.14589	5.91699	7.75909	2.14589	1.77675	6.31737	6.33029	1.77675	6.31737	6.33029	8.02122	7.48547	7.76627	6.1231	7.28115	6.88903	7.3763	6.18415	7.33034	6.7655	8.33973	5.19343	7.85245	4.2889	8.26109	7.84347	6.15685	7.42945	3.77756	5.76438	4.6171
+/+	0	0	0	1.29127	0.785317	0.891606	1.23238	1.24925	1.43813	1.3638	1.18929	1.0417	1.31712	3.18113	4.21421	3.44972	3.63178	3.73735	4.5697	4.48101	4.93776	4.06268	4.32624	2.80121	4.30326	2.88309	3.1348	3.66876	3.71149	5.2929	5.84948	6.09617	6.8287	6.48973	7.41688	7.88369	8.94227	5.86025	5.63187	6.48075	6.24734	3.6921	4.52769	4.32014	5.37333	5.98952	4.44043	6.5479	7.89698
+/+	0.00143634	0	1.93762	1.41982	1.61193	2.22165	2.53262	3.94382	4.54636	3.85333	4.25371	5.95936	5.13275	4.37328	6.45561	7.38959	8.09986	9.0561	8.45248	8.65428	6.52923	6.11807	7.57057	9.48951	8.93724	9.03025	8.46433	6.76838	7.32926	8.91498	8.57708	7.40144	8.71246	6.86138	6.55759	6.43335	7.65388	7.99752	8.51855	6.46674	6.49332	5.70261	7.1271	9.39184	6.85168	9.05143	6.56585	7.01291	4.62967
+/+	0.846205	1.17129	2.61907	3.35868	4.998	4.45074	7.12658	6.79251	5.80786	5.41007	5.78744	5.57221	6.29875	5.40395	7.68486	8.35954	7.62483	6.24729	6.94035	5.95488	7.66567	6.43924	6.63732	7.21643	9.13182	6.43638	6.93096	6.95383	9.84326	6.90359	10.0773	6.27547	8.49431	7.88212	9.09711	10.6576	11.4295	9.09752	8.22395	7.88171	4.12443	5.65307	6.60955	5.87034	4.57408	4.96778	3.80874	4.3564	1.18354
+/+	1.47555	1.70915	1.27421	1.40081	1.29912	1.3175	0.915224	1.62911	2.50921	2.03016	2.48144	2.19025	2.03179	1.83576	1.77041	2.5284	2.41446	2.46755	2.5962	2.13185	1.93459	2.44672	2.956	3.11037	3.00787	2.89351	2.03465	1.34241	1.80676	2.41446	2.90372	3.18675	3.29946	2.01586	1.56581	2.37076	2.85553	2.47082	3.01767	3.17858	2.48552	1.55315	2.1343	3.1406	3.09894	2.68278	3.25127	2.9948	2.26009
+/+	3.00991	4.08686	5.14176	3.20431	4.39234	4.30617	5.22384	5.17647	6.21176	5.71842	5.51748	6.39799	5.13277	5.5669	4.78441	4.38867	3.95944	4.67659	5.92548	6.07087	4.69415	7.1082	6.36573	7.55009	7.6379	6.50173	4.79421	4.35191	5.52606	5.10337	4.88977	5.21363	4.68516	4.28044	3.69439	3.98762	3.56819	4.11504	4.82851	5.27326	3.46446	3.67846	3.50571	3.65926	6.78067	6.87786	5.00984	5.72577	5.14707
+/+	3.21983	4.93592	5.26223	5.71923	6.75657	5.83781	6.67952	7.4145	7.50626	6.85125	6.61172	6.76072	7.28	6.85751	5.93126	7.10841	7.73993	7.50877	6.81851	6.89107	7.387	7.24032	7.26945	8.18372	7.68609	7.32717	6.14928	6.11409	7.07934	6.91823	7.46787	6.79421	6.9637	6.97336	7.17899	7.5083	7.63715	7.12835	7.55166	7.11358	5.62312	5.5215	5.87232	6.77039	6.83702	6.35967	6.03574	6.34824	5.72475
+/+	3.13324	2.46837	4.15016	5.1291	6.62915	6.73819	6.9816	8.23171	6.72921	6.3204	5.45949	8.37138	8.94192	8.03895	7.2295	7.77104	8.32074	8.39589	6.87174	7.79676	9.94985	7.71141	6.08393	7.47086	5.08335	7.03061	5.95366	6.97261	6.83008	6.37186	5.52238	5.0662	6.5589	6.49152	8.31053	5.82419	6.80558	5.51626	5.62163	7.72815	7.96543	7.42144	6.55931	8.04507	8.7806	6.38084	7.12372	4.62962	6.25342
+/+	1.64871	3.31948	5.64205	7.32057	8.84472	10.0532	9.95352	10.4191	8.48369	8.30318	8.31584	6.64099	5.18709	5.44397	3.61924	4.78359	7.63136	7.69466	6.34449	7.98054	4.11626	5.51708	5.48481	7.79472	5.78825	7.2246	5.11725	3.69847	5.25978	6.29059	6.39963	7.0208	4.85792	6.6561	5.19566	6.91258	5.05477	6.99467	7.44064	5.29123	3.58902	2.28827	3.09567	5.26183	3.61965	4.41031	6.09169	9.14326	5.32758
+/+	2.92047	5.37332	9.75137	7.61789	9.93841	9.21636	9.87634	12.2381	15.2958	13.3253	12.1087	11.3915	16.0877	14.8556	10.4991	14.8192	16.4887	15.5707	12.2328	11.4115	15.9615	14.2193	16.0889	15.9599	15.4673	13.8762	12.065	13.3653	13.2101	14.4255	15.0144	14.0024	13.8864	14.5141	15.2104	15.297	16.1093	14.5758	16.1775	13.3285	12.1099	12.5346	13.3294	14.6452	14.1682	12.8385	10.9292	11.2396	14.1768
F/F	0	0	0	0	0	0.00107725	0	0	0	0.0373447	0.00502718	0.00610443	0.00287267	0.0143634	0.029804	0.00933619	0.131066	1.00077	0.763772	1.39145	0.854261	0.983172	1.47979	1.04278	1.98394	0.89771	0.843488	0.636297	0.876883	0.806862	0.718168	0.793576	0.610084	0.735045	0.665742	0.816198	0.869702	0.774185	1.25033	1.06145	0.916742	0.803271	1.10167	0.904892	0.915664	0.889092	0.890888	0.887297	0.882269
F/F	0.0377038	0.00394992	0.00394992	1.24423	1.36955	1.38714	1.29055	1.74156	1.52036	1.61049	1.23992	1.57602	2.05001	1.87729	1.71463	2.36493	2.00225	1.93582	2.33764	2.28018	2.70857	3.42638	4.09715	5.16291	6.01358	4.59735	5.46346	4.17435	6.49368	6.54718	5.83727	5.90155	7.33034	7.25314	6.7357	7.29874	7.93181	6.224	6.03692	7.15834	8.73472	6.00568	6.89729	6.25381	5.9493	5.57334	3.38616	5.00886	4.52877
F/F	0	0.000718168	0	0.000359084	0.000718168	0	0	0	0	0	0	0	0	0	0	0	0	0	0.00574534	0.236636	0.275417	1.24746	1.74156	2.03888	2.11141	1.28696	1.88519	1.54765	2.28952	1.63096	1.87729	1.70852	1.49882	1.78644	1.27978	1.45788	1.7807	2.00153	1.42485	1.21909	1.33543	0.611161	0.495177	0.441673	0.919973	0.773108	0.867906	0.968809	1.20509
F/F	0	0	0.00107725	0.0068226	0.259259	1.10311	0.415101	0.435928	0.322817	0.520313	0.667537	0.466809	0.858211	0.78783	0.732531	0.850311	0.748331	1.15194	0.453882	0.748331	1.15194	0.453882	0.168769	0.647429	0.839179	0.168769	0.647429	0.839179	0.803271	0.89376	0.653533	0.719604	0.684055	0.782803	0.747613	0.767004	0.859288	0.641324	0.957318	0.716732	0.690878	0.617265	0.76449	0.916023	0.867188	0.859647	0.805785	0.600748	0.995022
F/F	0.34903	1.53796	1.24423	1.30563	1.20509	1.28193	1.3006	1.42485	1.45214	0.964141	1.60475	0.793217	0.991431	0.996099	1.05714	1.34226	1.4112	1.45968	0.599311	1.4112	1.45968	0.599311	0.136452	0.81943	0.9487	0.136452	0.81943	0.9487	0.927514	0.778853	0.855697	0.88191	0.709909	0.705959	0.877601	0.828407	1.00184	1.06397	1.0593	0.622293	0.651378	0.56448	0.449214	0.735404	0.633783	0.82338	0.473273	0.49769	0.481173
F/F	1.44352	1.25859	0.399301	2.14696	2.89709	2.90858	4.14383	3.74166	5.60817	6.60535	8.57098	6.11305	7.61869	7.22226	7.17055	10.6221	12.2006	6.90662	8.89092	7.47577	5.40637	5.01784	6.5163	6.7813	8.64567	8.66039	5.93781	6.8901	5.7773	9.57677	9.75775	7.54112	6.91201	5.82039	4.97726	6.32024	5.72093	6.5005	6.22257	6.34717	8.21441	4.50579	6.15434	7.24308	4.74925	5.78736	4.21816	6.29762	6.88256
F/F	0	0.00107725	0	0	0	0	0	0.420846	1.44065	1.03596	1.19611	0.687287	0.828407	1.12357	1.89812	2.75202	3.48419	3.19585	3.22134	3.90971	3.73196	3.0515	3.04503	3.66194	2.71611	2.74053	2.27552	3.21991	2.9075	4.24832	3.72191	3.8957	4.54349	2.84718	3.57037	3.4192	4.17615	3.15132	3.45618	2.6012	2.71898	3.0278	2.55811	2.07766	2.24535	2.19903	2.44788	2.36672	2.81917
F/F	1.00651	3.55206	3.00517	3.06801	3.08022	2.79152	4.36467	4.87098	5.89113	6.40211	5.56149	4.71513	5.53349	2.61305	3.44398	4.97511	4.5381	4.00486	1.90997	1.99974	0.860365	1.48409	1.94695	2.49958	1.60116	1.70098	1.56166	2.66261	1.61085	0.997895	1.71391	2.16959	1.53939	1.34226	2.28162	1.59397	0.703446	1.53149	1.29701	0.927155	1.28552	0.713859	1.05786	1.66076	1.20329	1.9448	0.536112	1.0496	0.982813
F/F	2.07345	2.05303	1.38284	2.30787	2.09346	3.53593	3.71481	4.17997	3.42729	3.95985	4.21183	3.92595	4.35885	5.45051	3.04217	3.30028	5.669	5.41824	5.68125	6.66182	5.67553	6.85091	5.56772	5.52238	5.2851	5.17729	4.24899	4.15261	3.53184	4.43686	3.63762	4.61819	5.96305	4.41399	4.47321	5.50891	6.05412	3.58575	5.50319	5.07192	4.29147	2.18208	2.55781	2.7955	3.12426	2.82613	2.20699	2.51166	1.56499
F/F	1.17456	1.18395	1.70548	1.60379	2.21434	2.82613	3.22636	4.055	3.94555	4.16609	3.84141	2.60478	2.74159	3.97863	4.58552	4.63657	6.85295	5.69595	5.37618	4.6672	5.09356	4.69783	5.34432	6.3155	4.17385	3.26312	3.14876	2.44182	2.79999	2.042	2.04323	2.33646	1.721	2.80652	2.45122	2.83103	3.5686	2.96703	3.35705	3.65314	2.8882	1.96195	1.80145	2.41609	3.50775	2.34136	2.73751	3.86306	3.52368
F/F	2.44689	3.05859	4.05876	4.26598	4.88904	5.06784	5.87459	6.47959	5.81847	6.00789	5.50809	6.28348	5.72874	3.27659	3.86306	4.55039	5.02046	5.02904	3.3256	3.9235	4.49444	4.46136	3.67683	3.90757	4.30944	3.42648	5.14094	3.02829	2.36341	2.09713	3.38686	1.72672	3.23575	3.141	3.13896	2.91393	4.34415	3.17327	3.55063	1.59358	2.26049	1.58051	1.89947	3.16061	3.17694	2.6011	3.80098	3.21247	1.46371
F/F	4.47157	4.40949	6.52419	5.78213	5.45337	5.91731	7.27197	9.13509	9.09507	8.37097	5.70576	7.14823	8.42733	5.13155	4.69619	5.33248	5.31451	4.71457	4.94368	4.58919	5.59876	5.09356	4.42991	4.88283	5.39211	5.64205	6.80803	5.83726	7.07512	6.96118	7.03632	8.96887	8.24274	7.02979	6.81824	8.42366	8.06304	7.65056	6.42658	6.76719	7.00692	5.25366	5.73679	6.49274	5.14952	5.21813	5.35372	5.85809	5.73557
F/F	2.35647	3.40932	5.39415	7.19805	8.40855	7.09677	7.43247	6.64385	5.12501	5.76865	6.05616	8.06958	7.12609	5.91322	6.24893	6.34792	7.38624	7.02652	7.01525	6.85785	7.14823	6.36932	6.45827	7.06173	6.38076	6.45109	7.16129	4.90203	5.73149	4.90897	4.5459	6.65488	7.49496	7.13556	5.38067	5.43131	5.4746	5.40762	6.55645	6.00471	5.98502	3.75744	4.60569	4.9516	5.54828	5.33485	5.4104	5.29695	5.31337
[truncated: 5 more columns]

## Sheet: Figure 2G
Genotype	BL Fat (pct of baseline)	Wk2 Fat (pct of baseline)	Wk4 Fat (pct of baseline)	Wk6 Fat (pct of baseline)	Wk8 Fat (pct of baseline)
+/+	100	101.801	91.9876	98.1366	97.0186
+/+	100	55.7895	49.7076	52.2807	67.2515
+/+	100	42.9878	35.5183	40.5488	46.189
+/+	100	70.2063	59.5111	55.3094	27.2727
+/+	100	66.2824	79.0346	89.3372	84.1499
+/+	100	55.6513	57.0881	74.2337	70.8812
+/+	100	68.5867	76.7221	96.0808	95.3682
+/+	100	74.5793	71.2237	55.5306	30.7553
+/+	100	62.0318	56.034	52.8847	44.1891
+/+	100	43.8538	30.9723	23.5187	23.4882
+/+	100	72.5849	67.346	72.2395	73.5645
+/+	100	57.4523	46.5923	43.2069	47.1326
+/+	100	57.6133	37.9178	29.0558	31.6397
F/F	100	93.3859	90.534	88.5922	93.8714
F/F	100	89.8339	87.6412	85.7807	90.4319
F/F	100	91.7855	92.5726	103.296	109.936
F/F	100	87.6682	98.1315	94.7683	101.42
F/F	100	57.7751	59.4498	82.7751	104.904
F/F	100	85.4103	93.3815	105.15	110.19
F/F	100	73.3699	61.5478	42.2974	33.7172
F/F	100	72.0544	66.8315	79.4104	80.9301
F/F	100	61.9185	55.0275	57.7476	61.1743
F/F	100	77.2317	79.4635	92.1156	100.118
F/F	100	38.8953	24.4719	12.7503	16.1864
F/F	100	76.1061	59.2633	73.5336	89.8916
F/F	100	69.7132	83.5806	88.368	95.6726

[truncated: 25 more sheets: Figure 2H, Figure 2I, Figure 3G, Figure 5D, Figure 5G, Supplemental Fig 1C, Supplemental Fig 1D, Supplemental Fig 1E, Supplemental Fig 1F, Supplemental Fig 1G, Supplemental Fig 1H, Supplemental Fig 1 I, Supplemental Fig 1 J, Supplemental Fig 1 K, Supplemental Fig 1 L, Supplemental Fig 2C, Supplemental Fig 3A, Supplemental Fig 3B, Supplemental Fig 3D, Supplemental Fig 3E …]
